# Supplementary material for: Spatial engineering of single-atom Fe adjacent to Cu-assisted nanozymes for biomimetic O2 activation
Source: Nat Commun. 2024 Mar 12;15:2239. doi: 10.1038/s41467-024-46528-w (PMC10933453; doi:10.1038/s41467-024-46528-w)
Supplement: Supplementary file 4 — Source Data [file 41467_2024_46528_MOESM4_ESM.zip]

Archive with 7 entries (6 files):
- Source data/Figure 2.xlsx
- Source data/Figure 3.xlsx
- Source data/Figure 4.xlsx
- Source data/Figure 5.xlsx
- Source data/Figure 6.xlsx
- Source data/Supplementary Information.xlsx
- Source data/
