# Supplementary material for: Spatial engineering of single-atom Fe adjacent to Cu-assisted nanozymes for biomimetic O2 activation
Source: Nat Commun. 2024 Mar 12;15:2239. doi: 10.1038/s41467-024-46528-w (PMC10933453; doi:10.1038/s41467-024-46528-w)
Supplement: Supplementary file 4 — Source Data [file 41467_2024_46528_MOESM4_ESM.zip › Source data/Figure 2.xlsx]

## Sheet: Figure 2
Figure 2b			Figure 2f			Figure 2d			Figure 2h			Figure 2k			Figure 2l	left-Fe				right-Cu
um	nm		um	nm			%			%		nm	Intensity
0	-0.00297		0	0.14558		SA	83.6735		SA	17.5258		0	112		659.34	446.142	640.09	514.013		840.09	209.859	840.09	205.049
0.02741	-0.00297		0.02534	0.14558		DA	14.2857		DA	81.4433		0.042	112.054		659.59	441.158	640.34	513.262		840.34	213.398	840.34	204.795
0.05482	-0.09728		0.05068	0.17461		AC	2.04082		AC	1.03093		0.084	113.108		659.84	434.814	640.59	512.513		840.59	193.832	840.59	204.54
0.08224	-0.11939		0.07603	-0.01345								0.126	113		660.09	415.441	640.84	511.764		840.84	204.056	840.84	204.286
0.10965	-0.26849		0.10137	0.06452								0.168	115		660.34	423.957	641.09	511.016		841.09	214.888	841.09	204.033
0.13706	0.00355		0.12671	0.0293								0.21	116		660.59	429.414	641.34	510.27		841.34	213.55	841.34	203.779
0.16447	0.35914		0.15205	-0.0368								0.252	116		660.84	449.741	641.59	509.524		841.59	193.454	841.59	203.526
0.19189	0.20926		0.1774	-0.03367								0.294	116		661.09	465.408	641.84	508.78		841.84	202.674	841.84	203.274
0.2193	-0.11432		0.20274	-0.09019								0.336	115.43		661.34	465.748	642.09	508.037		842.09	203.313	842.09	203.021
0.24671	-0.11798		0.22808	-0.06295								0.378	134.484		661.59	469.404	642.34	507.294		842.34	215.09	842.34	202.769
0.27412	-0.15109		0.25342	0.10882								0.42	134		661.84	467.92	642.59	506.553		842.59	222.304	842.59	202.517
0.30153	-0.48745		0.27876	-0.05975								0.462	134		662.09	444.039	642.84	505.814		842.84	226.204	842.84	202.266
0.32895	-0.08318		0.30411	0.08511								0.504	135.29		662.34	427.884	643.09	505.075		843.09	205.449	843.09	202.015
0.35636	0.08639		0.32945	-0.09285								0.546	156.699		662.59	446.248	643.34	504.337		843.34	192.469	843.34	201.764
0.38377	0.28859		0.35479	0.04191								0.588	155.247		662.84	457.985	643.59	503.6		843.59	200.792	843.59	201.513
0.41118	-0.15177		0.38013	1.55165								0.63	155.387		663.09	439.83	643.84	502.865		843.84	201.731	843.84	201.263
0.4386	0.43053		0.40547	1.92229								0.672	155.86		663.34	446.573	644.09	502.13		844.09	201.173	844.09	201.013
0.46601	1.31529		0.43082	1.75018								0.714	140		663.59	431.826	644.34	501.397		844.34	185.297	844.34	200.764
0.49342	1.34031		0.45616	1.88561								0.756	140.032		663.84	422.778	644.59	500.664		844.59	183.318	844.59	200.515
0.52083	1.24126		0.4815	1.86977								0.798	140.022		664.09	422.128	644.84	499.933		844.84	179.1	844.84	200.266
0.54824	1.29319		0.50684	1.94615								0.84	140		664.34	444.011	645.09	499.203		845.09	186.237	845.09	200.017
0.57566	1.28141		0.53218	1.78893								0.882	140		664.59	450.608	645.34	498.474		845.34	183.493	845.34	199.769
0.60307	1.52987		0.55753	1.98987								0.924	153.817		664.84	439.968	645.59	497.746		845.59	180.668	845.59	199.521
0.63048	1.49931		0.58287	1.98663								0.966	153		665.09	452.34	645.84	497.019		845.84	180.988	845.84	199.273
0.65789	1.30897		0.60821	2.07735								1.008	153.29		665.34	451.2	646.09	496.294		846.09	189.392	846.09	199.026
0.6853	1.49969		0.63355	2.02025								1.05	152.656		665.59	457.271	646.34	495.569		846.34	197.872	846.34	198.779
0.71272	1.10412		0.6589	1.99014								1.092	155		665.84	437.334	646.59	494.845		846.59	201.807	846.59	198.532
0.74013	1.5565		0.68424	1.5941								1.134	155		666.09	439.474	646.84	494.122		846.84	210.703	846.84	198.286
0.76754	1.41819		0.70958	2.12733								1.176	155		666.34	447.667	647.09	493.401		847.09	198.218	847.09	198.04
0.79495	1.43516		0.73492	1.7614								1.218	155		666.59	452.164	647.34	492.68		847.34	195.253	847.34	197.794
0.82237	1.40953		0.76026	2.14069								1.26	190.387		666.84	435.332	647.59	491.961		847.59	196.027	847.59	197.549
0.84978	1.54041		0.78561	2.09153								1.302	189.667		667.09	427.058	647.84	491.242		847.84	205.211	847.84	197.303
0.87719	1.33618		0.81095	1.75742								1.344	190.441		667.34	431.225	648.09	490.525		848.09	194.951	848.09	197.059
0.9046	1.40953		0.83629	1.77654								1.386	190.226		667.59	427.907	648.34	489.809		848.34	182.76	848.34	196.814
0.93201	1.50548		0.86163	1.7433								1.428	190.828		667.84	437.171	648.59	489.094		848.59	187.976	848.59	196.57
0.95943	1.39392		0.88697	1.735								1.47	190.118		668.09	440.567	648.84	488.38		848.84	180.329	848.84	196.326
0.98684	1.1195		0.91232	1.98451								1.512	190.935		668.34	429.346	649.09	487.667		849.09	194.499	849.09	196.082
1.01425	1.24087		0.93766	1.67727								1.554	190.011		668.59	426.302	649.34	486.955		849.34	193.536	849.34	195.839
1.04166	1.1877		0.963	1.78609								1.596	189.871		668.84	436.396	649.59	486.244		849.59	199.428	849.59	195.596
1.06908	1.24871		0.98834	1.90912								1.638	208.677		669.09	446.401	649.84	485.534		849.84	192.239	849.84	195.354
1.09649	1.483		1.01369	1.6392								1.68	208.237		669.34	442.703	650.09	484.825		850.09	195.978	850.09	195.111
1.1239	1.23163		1.03903	1.9369								1.722	206.892		669.59	434.927	650.34	484.117		850.34	194.34	850.34	194.869
1.15131	1.4871		1.06437	1.86828								1.764	204.806		669.84	426.981	650.59	483.41		850.59	195.634	850.59	194.627
1.17872	1.17231		1.08971	1.87261								1.806	214.828		670.09	426.337	650.84	482.704		850.84	195.515	850.84	194.386
1.20614	1.3243		1.11505	1.82369								1.848	212.957		670.34	423.94	651.09	482		851.09	187.848	851.09	194.145
1.23355	1.339		1.1404	1.91955								1.89	211.935		670.59	405.568	651.34	481.296		851.34	184.214	851.34	193.904
1.26096	1.37222		1.16574	2.01233								1.932	210.591		670.84	400.924	651.59	480.594		851.59	185.675	851.59	193.664
1.28837	1.12279		1.19108	1.79345								1.974	201.161		671.09	400.369	651.84	479.892		851.84	184.238	851.84	193.423
1.31579	1.36963		1.21642	1.85393								2.016	201.484		671.34	400.197	652.09	479.191		852.09	183.089	852.09	193.184
1.3432	1.04858		1.24177	1.70955								2.058	202.441		671.59	407.082	652.34	478.492		852.34	197.202	852.34	192.944
1.37061	1.54618		1.26711	1.89799								2.1	201.753		671.84	431.185	652.59	477.794		852.59	191.427	852.59	192.705
1.39802	1.25244		1.29245	1.9002								2.142	202.452		672.09	444.24	652.84	477.096		852.84	178.687	852.84	192.466
1.42543	1.2223		1.31779	1.77069								2.184	223.71		672.34	434.821	653.09	476.4		853.09	173.727	853.09	192.227
1.45285	1.30666		1.34313	1.83502								2.226	224.688		672.59	407.464	653.34	475.705		853.34	186.273	853.34	191.989
1.48026	1.18366		1.36848	1.66112								2.268	226.774		672.84	405.224	653.59	475.01		853.59	176.739	853.59	191.751
1.50767	1.3633		1.39382	1.98467								2.31	226.14		673.09	424.213	653.84	474.317		853.84	177.249	853.84	191.513
1.53508	1.25038		1.41916	2.04234								2.352	242.989		673.34	447.799	654.09	473.625		854.09	183.469	854.09	191.275
1.5625	1.49079		1.4445	1.88613								2.394	242.065		673.59	435.894	654.34	472.933		854.34	194.814	854.34	191.038
1.58991	1.28579		1.46984	1.915								2.436	242.118		673.84	435.754	654.59	472.243		854.59	195.261	854.59	190.801
1.61732	1.47273		1.49519	1.74068								2.478	242.828		674.09	438.036	654.84	471.554		854.84	203.78	854.84	190.565
1.64473	1.48904		1.52053	1.75675								2.52	187		674.34	418.836	655.09	470.866		855.09	192.019	855.09	190.329
1.67214	1.37063		1.54587	2.01728								2.562	187		674.59	418.051	655.34	470.178		855.34	179.491	855.34	190.093
1.69956	1.3295		1.57121	1.94213								2.604	187		674.84	408.702	655.59	469.492		855.59	168.65	855.59	189.857
1.72697	1.34905		1.59655	1.8543								2.646	187		675.09	411.093	655.84	468.807		855.84	181.535	855.84	189.622
1.75438	1.0586		1.6219	1.7368								2.688	187.559		675.34	390.164	656.09	468.123		856.09	190.06	856.09	189.387
1.78179	1.43597		1.64724	1.91262								2.73	220.495		675.59	415.807	656.34	467.44		856.34	208.111	856.34	189.152
1.8092	1.10086		1.67258	2.00701								2.772	221		675.84	406.729	656.59	466.758		856.59	208.313	856.59	188.918
1.83662	1.03947		1.69792	1.69957								2.814	221.398		676.09	406.172	656.84	466.077		856.84	204.903	856.84	188.683
1.86403	1.04382		1.72327	1.8363								2.856	221.656		676.34	404.329	657.09	465.397		857.09	201.405	857.09	188.449
1.89144	1.13071		1.74861	1.9122								2.898	215.581		676.59	433.413	657.34	464.718		857.34	187.646	857.34	188.216
1.91885	1.09407		1.77395	1.77464								2.94	216.527		676.84	439.675	657.59	464.04		857.59	183.73	857.59	187.983
1.94626	1.15311		1.79929	2.09467								2.982	215.366		677.09	441.53	657.84	463.363		857.84	185.226	857.84	187.75
1.97368	1.43387		1.82463	1.90278								3.024	216.742		677.34	428.27	658.09	462.687		858.09	205.393	858.09	187.517
2.00109	1.30567		1.84998	1.60843								3.066	201.075		677.59	430.416	658.34	462.011		858.34	200.135	858.34	187.285
2.0285	1.40771		1.87532	1.90672								3.108	202.022		677.84	423.166	658.59	461.337		858.59	191.828	858.59	187.053
2.05591	1.33246		1.90066	1.73346								3.15	202		678.09	423.717	658.84	460.664		858.84	182.256	858.84	186.821
2.08333	1.12358		1.926	1.70859								3.192	201.914		678.34	416.242	659.09	459.992		859.09	182.97	859.09	186.589
2.11074	1.27143		1.95134	1.94366								3.234	202		678.59	408.371	659.34	459.321		859.34	182.864	859.34	186.358
2.13815	1.24255		1.97669	1.78464								3.276	173		678.84	405.2	659.59	458.651		859.59	174.259	859.59	186.127
2.16556	1.26351		2.00203	1.7887								3.318	173.247		679.09	401.968	659.84	457.982		859.84	173.356	859.84	185.897
2.19298	1.17542		2.02737	1.80136								3.36	173.699		679.34	399.753	660.09	457.314		860.09	192.897	860.09	185.666
2.22039	1.21745		2.05271	1.92127								3.402	173		679.59	410.936	660.34	456.647		860.34	196.434	860.34	185.436
2.2478	1.2882		2.07806	1.79821								3.444	158.591		679.84	408.153	660.59	455.981		860.59	187.485	860.59	185.207
2.27521	1.38412		2.1034	1.68585								3.486	158		680.09	391.29	660.84	455.315		860.84	181.995	860.84	184.977
2.30262	1.35914		2.12874	1.7625								3.528	158		680.34	379.75	661.09	454.651		861.09	199.972	861.09	184.748
2.33004	1.19363		2.15408	1.651								3.57	158		680.59	401.086	661.34	453.988		861.34	193.805	861.34	184.519
2.35745	1.02604		2.17942	1.78362								3.612	154.376		680.84	411.704	661.59	453.326		861.59	180.374	861.59	184.291
2.38486	1.27916		2.20477	1.87212								3.654	153.677		681.09	409.247	661.84	452.665		861.84	182.913	861.84	184.062
2.41227	1.10956		2.23011	1.56538								3.696	154.269		681.34	397.424	662.09	452.005		862.09	194.999	862.09	183.834
2.43968	0.92269		2.25545	1.89517								3.738	154		681.59	396.068	662.34	451.345		862.34	190.409	862.34	183.607
2.4671	1.01007		2.28079	2.04273								3.78	154		681.84	390.629	662.59	450.687		862.59	178.426	862.59	183.379
2.49451	1.323		2.30613	1.87232								3.822	147		682.09	392.582	662.84	450.029		862.84	173.525	862.84	183.152
2.52192	1.24504		2.33148	1.81895								3.864	146.054		682.34	409.996	663.09	449.373		863.09	180.266	863.09	182.925
2.54933	1.3792		2.35682	1.59843								3.906	146		682.59	425.071	663.34	448.718		863.34	186.297	863.34	182.699
2.57675	1.35154		2.38216	1.74132								3.948	146.946		682.84	424.378	663.59	448.063		863.59	182.159	863.59	182.473
2.60416	1.18117		2.4075	1.98302								3.99	154.108		683.09	417.442	663.84	447.41		863.84	163.143	863.84	182.247
2.63157	1.29072		2.43284	2.05121								4.032	155		683.34	413.199	664.09	446.757		864.09	171.102	864.09	182.021
2.65898	1.2767		2.45819	1.90724								4.074	155		683.59	388.093	664.34	446.106		864.34	187.444	864.34	181.796
2.6864	1.32196		2.48353	1.77286								4.116	155		683.84	387.805	664.59	445.455		864.59	183.112	864.59	181.571
2.71381	0.96171		2.50887	2.10203								4.158	139.323		684.09	401.495	664.84	444.806		864.84	179.473	864.84	181.346
2.74122	-0.20061		2.53421	1.86671								4.2	140.624		684.34	418.417	665.09	444.157		865.09	185.789	865.09	181.121
2.76863	-0.25644		2.55956	1.94571								4.242	139.86		684.59	409.774	665.34	443.51		865.34	186.425	865.34	180.897
2.79604	-0.03433		2.5849	1.74042								4.284	139.516		684.84	389.545	665.59	442.863		865.59	164.956	865.59	180.673
2.82346	-0.04851		2.61024	1.92549								4.326	114.538		685.09	395.988	665.84	442.217		865.84	164.81	865.84	180.45
2.85087	0.33601		2.63558	2.05717								4.368	113.591		685.34	411.414	666.09	441.572		866.09	172.146	866.09	180.226
2.87828	0.05564		2.66092	1.83805								4.41	113.645		685.59	423.325	666.34	440.929		866.34	183.907	866.34	180.003
2.90569	-0.10461		2.68627	2.06929								4.452	114		685.84	402.758	666.59	440.286		866.59	181.19	866.59	179.78
2.9331	-0.00746		2.71161	1.92461								4.494	114.753		686.09	392.931	666.84	439.644		866.84	176.131	866.84	179.558
2.96052	-0.02327		2.73695	1.82255								4.536	97		686.34	392.106	667.09	439.002		867.09	174.989	867.09	179.336
2.98793	0.0624		2.76229	1.8353								4.578	97		686.59	382.189	667.34	438.362		867.34	188.496	867.34	179.114
3.01534	0.05962		2.78763	2.06645								4.62	97		686.84	377.551	667.59	437.724		867.59	192.192	867.59	178.892
3.04275	0.0174		2.81298	2.06041								4.662	96.9677		687.09	365.974	667.84	437.085		867.84	183.925	867.84	178.671
3.07016	-0.11273		2.83832	0.02917								4.704	94.3979		687.34	392.401	668.09	436.448		868.09	166.237	868.09	178.449
3.09758	-0.10716		2.86366	-0.05957								4.746	92.8172		687.59	406.078	668.34	435.812		868.34	167.274	868.34	178.229
			2.889	0.10463								4.788	90.3871		687.84	400.938	668.59	435.177		868.59	175.052	868.59	178.008
			2.91435	-0.00296								4.83	88.8817		688.09	376.351	668.84	434.542		868.84	174.515	868.84	177.788
			2.93969	0.000556391								4.872	110.183		688.34	379.897	669.09	433.909		869.09	168.039	869.09	177.568
			2.96503	0.08811								4.914	111.161		688.59	375.979	669.34	433.276		869.34	168.629	869.34	177.348
			2.99037	-0.02571								4.956	111.065		688.84	368.972	669.59	432.645		869.59	188.351	869.59	177.129
			3.01571	0.21554								4.998	111.194		689.09	368.504	669.84	432.014		869.84	185.885	869.84	176.91
			3.04106	-0.09183								5.04	111.71		689.34	387.577	670.09	431.384		870.09	181.835	870.09	176.691
			3.0664	0.15477								5.082	152.366		689.59	385.975	670.34	430.755		870.34	166.678	870.34	176.472
			3.09174	-0.03364								5.124	151.699		689.84	381.886	670.59	430.128		870.59	181.253	870.59	176.254
			3.11708	0.11288								5.166	149.903		690.09	375.595	670.84	429.501		870.84	188.248	870.84	176.036
			3.14242	0.0235								5.208	148.333		690.34	371.59	671.09	428.875		871.09	182.38	871.09	175.818
			3.16777	0.18164								5.25	212.452		690.59	381.981	671.34	428.249		871.34	176.484	871.34	175.601
			3.19311	0.07569								5.292	212.355		690.84	403.761	671.59	427.625		871.59	179.795	871.59	175.383
			3.21845	0.11703								5.334	214.527		691.09	395.436	671.84	427.002		871.84	181.132	871.84	175.166
												5.376	215.161		691.34	357.613	672.09	426.38		872.09	162.967	872.09	174.95
												5.418	231.516		691.59	337.398	672.34	425.758		872.34	161.83	872.34	174.733
												5.46	230.774		691.84	362.481	672.59	425.138		872.59	171.821	872.59	174.517
												5.502	232.957		692.09	392.689	672.84	424.519		872.84	191.499	872.84	174.301
												5.544	232		692.34	390.205	673.09	423.9		873.09	190.172	873.09	174.086
												5.586	232.699		692.59	378.211	673.34	423.282		873.34	183.108	873.34	173.871
												5.628	211.409		692.84	367.579	673.59	422.665		873.59	174.502	873.59	173.656
												5.67	211.742		693.09	380.156	673.84	422.05		873.84	191.17	873.84	173.441
												5.712	211.688		693.34	381.168	674.09	421.435		874.09	190.165	874.09	173.226
												5.754	211		693.59	385.518	674.34	420.82		874.34	188.399	874.34	173.012
												5.796	226.581		693.84	370.588	674.59	420.207		874.59	184.398	874.59	172.798
												5.838	227		694.09	366.126	674.84	419.595		874.84	185.201	874.84	172.585
												5.88	227		694.34	360.363	675.09	418.984		875.09	179.425	875.09	172.371
												5.922	226.581		694.59	349.966	675.34	418.373		875.34	166.71	875.34	172.158
												5.964	201.366		694.84	356.004	675.59	417.764		875.59	168.279	875.59	171.945
												6.006	201		695.09	372.129	675.84	417.155		875.84	170.974	875.84	171.733
												6.048	201		695.34	372.316	676.09	416.547		876.09	185.735	876.09	171.521
												6.09	201		695.59	351.57	676.34	415.94		876.34	187.75	876.34	171.309
												6.132	165.151		695.84	340.701	676.59	415.335		876.59	187.765	876.59	171.097
												6.174	166		696.09	351.608	676.84	414.73		876.84	190.02	876.84	170.885
												6.216	166		696.34	363.152	677.09	414.125		877.09	189.824	877.09	170.674
												6.258	165.011		696.59	373.372	677.34	413.522		877.34	190.547	877.34	170.463
												6.3	166.871		696.84	371.163	677.59	412.92		877.59	184.149	877.59	170.253
												6.342	143		697.09	381.813	677.84	412.318		877.84	178.043	877.84	170.042
												6.384	143		697.34	395.787	678.09	411.718		878.09	173.477	878.09	169.832
												6.426	143		697.59	389.31	678.34	411.118		878.34	182.05	878.34	169.622
												6.468	143		697.84	383.983	678.59	410.519		878.59	184.082	878.59	169.413
												6.51	139		698.09	367.921	678.84	409.921		878.84	174.506	878.84	169.203
												6.552	139		698.34	368.99	679.09	409.324		879.09	174.893	879.09	168.994
												6.594	139		698.59	359.382	679.34	408.728		879.34	170.359	879.34	168.785
												6.636	139.505		698.84	370.324	679.59	408.133		879.59	168.066	879.59	168.577
												6.678	122		699.09	367.339	679.84	407.538		879.84	171.135	879.84	168.369
												6.72	122.398		699.34	362.109	680.09	406.945		880.09	181.696	880.09	168.161
												6.762	121.656		699.59	368.502	680.34	406.352		880.34	172.956	880.34	167.953
												6.804	121.71		699.84	360.993	680.59	405.76		880.59	167.933	880.59	167.745
												6.846	121.473		700.09	365.768	680.84	405.17		880.84	175.683	880.84	167.538
												6.888	111.817		700.34	359.657	681.09	404.58		881.09	188.231	881.09	167.331
												6.93	111		700.59	363.238	681.34	403.99		881.34	181.953	881.34	167.125
												6.972	111		700.84	361.265	681.59	403.402		881.59	179.432	881.59	166.918
												7.014	111.978		701.09	367.909	681.84	402.815		881.84	174.247	881.84	166.712
												7.056	109		701.34	366.151	682.09	402.228		882.09	181.669	882.09	166.506
												7.098	109		701.59	354.171	682.34	401.642		882.34	167.728	882.34	166.301
												7.14	109.86		701.84	354.601	682.59	401.058		882.59	161.489	882.59	166.095
												7.182	109		702.09	352.617	682.84	400.474		882.84	161.851	882.84	165.89
												7.224	104.495		702.34	354.91	683.09	399.891		883.09	169.715	883.09	165.685
												7.266	105		702.59	350.916	683.34	399.308		883.34	166.851	883.34	165.481
												7.308	105.645		702.84	344.584	683.59	398.727		883.59	169.888	883.59	165.276
												7.35	104.817		703.09	336.947	683.84	398.147		883.84	177.855	883.84	165.072
												7.392	106		703.34	337.91	684.09	397.567		884.09	168.046	884.09	164.869
												7.434	108		703.59	347.68	684.34	396.988		884.34	151.362	884.34	164.665
												7.476	107.86		703.84	353.947	684.59	396.41		884.59	154.679	884.59	164.462
												7.518	108.624		704.09	353.706	684.84	395.833		884.84	162.879	884.84	164.259
												7.56	108.323		704.34	358.098	685.09	395.257		885.09	159.665	885.09	164.056
												7.602	100.462		704.59	372.049	685.34	394.682		885.34	168.938	885.34	163.853
												7.644	99.2151		704.84	361.201	685.59	394.107		885.59	194.746	885.59	163.651
												7.686	100		705.09	345.667	685.84	393.534		885.84	196.8	885.84	163.449
												7.728	100		705.34	342.745	686.09	392.961		886.09	192.497	886.09	163.247
												7.77	102.054		705.59	355.548	686.34	392.389		886.34	181.579	886.34	163.046
												7.812	103		705.84	353.643	686.59	391.818		886.59	179.17	886.59	162.845
															706.09	347.985	686.84	391.247		886.84	168.349	886.84	162.644
															706.34	343.437	687.09	390.678		887.09	174.844	887.09	162.443
															706.59	348.637	687.34	390.109		887.34	164.654	887.34	162.242
															706.84	356.775	687.59	389.542		887.59	164.6	887.59	162.042
															707.09	353.626	687.84	388.975		887.84	163.723	887.84	161.842
															707.34	344.819	688.09	388.409		888.09	171.361	888.09	161.643
															707.59	352.118	688.34	387.844		888.34	167.578	888.34	161.443
															707.84	387.922	688.59	387.279		888.59	175	888.59	161.244
															708.09	411.309	688.84	386.716		888.84	172.159	888.84	161.045
															708.34	403.201	689.09	386.153		889.09	174.57	889.09	160.846
															708.59	388.19	689.34	385.591		889.34	169.474	889.34	160.648
															708.84	385.152	689.59	385.03		889.59	168.13	889.59	160.45
															709.09	390.38	689.84	384.47		889.84	159.826	889.84	160.252
															709.34	407.338	690.09	383.91		890.09	156.546	890.09	160.054
															709.59	404.195	690.34	383.352		890.34	162.699	890.34	159.857
															709.84	396.396	690.59	382.794		890.59	155.462	890.59	159.66
															710.09	386.868	690.84	382.237		890.84	168.359	890.84	159.463
															710.34	392.044	691.09	381.681		891.09	167.806	891.09	159.266
															710.59	393.261	691.34	381.126		891.34	177.281	891.34	159.07
															710.84	394.504	691.59	380.571		891.59	170.389	891.59	158.874
															711.09	393.059	691.84	380.017		891.84	176.264	891.84	158.678
															711.34	379.242	692.09	379.465		892.09	160.128	892.09	158.482
															711.59	369.113	692.34	378.913		892.34	150.031	892.34	158.287
															711.84	365.19	692.59	378.362		892.59	160.604	892.59	158.091
															712.09	375.723	692.84	377.811		892.84	169.614	892.84	157.896
															712.34	379.747	693.09	377.262		893.09	164.558	893.09	157.702
															712.59	381.47	693.34	376.713		893.34	154.012	893.34	157.507
															712.84	382.058	693.59	376.165		893.59	168.173	893.59	157.313
															713.09	374.738	693.84	375.618		893.84	176.634	893.84	157.119
															713.34	359.187	694.09	375.071		894.09	176.289	894.09	156.926
															713.59	366.979	694.34	374.526		894.34	165.485	894.34	156.732
															713.84	377.344	694.59	373.981		894.59	170.511	894.59	156.539
															714.09	365.953	694.84	373.437		894.84	175.58	894.84	156.346
															714.34	365.286	695.09	372.894		895.09	173.071	895.09	156.153
															714.59	374.414	695.34	372.352		895.34	166.961	895.34	155.961
															714.84	371.166	695.59	371.81		895.59	168.053	895.59	155.769
															715.09	364.217	695.84	371.27		895.84	170.116	895.84	155.577
															715.34	361.551	696.09	370.73		896.09	166.357	896.09	155.385
															715.59	375.572	696.34	370.191		896.34	161.79	896.34	155.193
															715.84	368.668	696.59	369.653		896.59	154.024	896.59	155.002
															716.09	367.192	696.84	369.115		896.84	151.337	896.84	154.811
															716.34	337.821	697.09	368.578		897.09	160.377	897.09	154.621
															716.59	347.856	697.34	368.043		897.34	165.254	897.34	154.43
															716.84	352.853	697.59	367.507		897.59	162.139	897.59	154.24
															717.09	349.971	697.84	366.973		897.84	166.283	897.84	154.05
															717.34	339.187	698.09	366.44		898.09	173.802	898.09	153.86
															717.59	339.624	698.34	365.907		898.34	174.436	898.34	153.67
															717.84	330.486	698.59	365.375		898.59	168.883	898.59	153.481
															718.09	306.893	698.84	364.844		898.84	177.148	898.84	153.292
															718.34	314.563	699.09	364.313		899.09	175.908	899.09	153.103
															718.59	346.706	699.34	363.784		899.34	177.2	899.34	152.915
															718.84	355.548	699.59	363.255		899.59	161.695	899.59	152.726
															719.09	340.229	699.84	362.727		899.84	149.609	899.84	152.538
															719.34	358.272	700.09	362.2		900.09	158.812	900.09	152.35
															719.59	383.997	700.34	361.673		900.34	160.661	900.34	152.163
															719.84	350.103	700.59	361.147		900.59	157.02	900.59	151.975
															720.09	313.028	700.84	360.622		900.84	150.048	900.84	151.788
															720.34	327.521	701.09	360.098		901.09	178.172	901.09	151.601
															720.59	341.218	701.34	359.575		901.34	173.664	901.34	151.415
															720.84	336.837	701.59	359.052		901.59	176.374	901.59	151.228
															721.09	322.967	701.84	358.531		901.84	166.555	901.84	151.042
															721.34	347.948	702.09	358.009		902.09	170.134	902.09	150.856
															721.59	359.448	702.34	357.489		902.34	159.877	902.34	150.671
															721.84	371.555	702.59	356.97		902.59	169.936	902.59	150.485
															722.09	358.827	702.84	356.451		902.84	165.564	902.84	150.3
															722.34	366.659	703.09	355.933		903.09	164.112	903.09	150.115
															722.59	357.175	703.34	355.416		903.34	151.254	903.34	149.93
															722.84	350.166	703.59	354.899		903.59	153.129	903.59	149.745
															723.09	340.295	703.84	354.384		903.84	157.781	903.84	149.561
															723.34	340.127	704.09	353.869		904.09	153.337	904.09	149.377
															723.59	335.919	704.34	353.355		904.34	151.503	904.34	149.193
															723.84	327.226	704.59	352.841		904.59	158.91	904.59	149.01
															724.09	324.905	704.84	352.329		904.84	161.625	904.84	148.826
															724.34	327.246	705.09	351.817		905.09	160.383	905.09	148.643
															724.59	342.181	705.34	351.306		905.34	158.632	905.34	148.46
															724.84	337.621	705.59	350.795		905.59	170.386	905.59	148.278
															725.09	345.443	705.84	350.286		905.84	168.496	905.84	148.095
															725.34	347.213	706.09	349.777		906.09	153.183	906.09	147.913
															725.59	336.951	706.34	349.269		906.34	137.994	906.34	147.731
															725.84	319.057	706.59	348.761		906.59	141.449	906.59	147.549
															726.09	332.961	706.84	348.255		906.84	165.958	906.84	147.368
															726.34	345.478	707.09	347.749		907.09	170.87	907.09	147.187
															726.59	344.196	707.34	347.244		907.34	173.13	907.34	147.006
															726.84	334.479	707.59	346.74		907.59	169.374	907.59	146.825
															727.09	329.21	707.84	346.236		907.84	164.187	907.84	146.644
															727.34	327.94	708.09	345.733		908.09	154.86	908.09	146.464
															727.59	328.699	708.34	345.231		908.34	152.961	908.34	146.284
															727.84	330.105	708.59	344.73		908.59	158.446	908.59	146.104
															728.09	338.902	708.84	344.229		908.84	158.589	908.84	145.924
															728.34	340.885	709.09	343.729		909.09	160.891	909.09	145.745
															728.59	321.95	709.34	343.23		909.34	162.376	909.34	145.566
															728.84	315.487	709.59	342.731		909.59	156.546	909.59	145.387
															729.09	326.745	709.84	342.234		909.84	153.039	909.84	145.208
															729.34	337.154	710.09	341.737		910.09	148.973	910.09	145.029
															729.59	320.608	710.34	341.241		910.34	151.458	910.34	144.851
															729.84	314.227	710.59	340.745		910.59	160.667	910.59	144.673
															730.09	305.813	710.84	340.25		910.84	162.312	910.84	144.495
															730.34	321.246	711.09	339.756		911.09	158.924	911.09	144.317
															730.59	336.9	711.34	339.263		911.34	163.356	911.34	144.14
															730.84	331.68	711.59	338.77		911.59	167.936	911.59	143.963
															731.09	331.773	711.84	338.279		911.84	156.796	911.84	143.786
															731.34	330.823	712.09	337.788		912.09	151.865	912.09	143.609
															731.59	338.058	712.34	337.297		912.34	153.01	912.34	143.433
															731.84	326.289	712.59	336.808		912.59	158.441	912.59	143.256
															732.09	323.731	712.84	336.319		912.84	158.653	912.84	143.08
															732.34	307.193	713.09	335.83		913.09	167.203	913.09	142.905
															732.59	306.783	713.34	335.343		913.34	166.305	913.34	142.729
															732.84	326.118	713.59	334.856		913.59	168.614	913.59	142.554
															733.09	327.448	713.84	334.37		913.84	172.158	913.84	142.379
															733.34	332.736	714.09	333.885		914.09	170.336	914.09	142.204
															733.59	323.979	714.34	333.4		914.34	162.733	914.34	142.029
															733.84	325.437	714.59	332.916		914.59	150.482	914.59	141.854
															734.09	306.118	714.84	332.433		914.84	147.204	914.84	141.68
															734.34	323.42	715.09	331.951		915.09	158.406	915.09	141.506
															734.59	334.38	715.34	331.469		915.34	160.346	915.34	141.332
															734.84	330.298	715.59	330.988		915.59	147.517	915.59	141.159
															735.09	332.357	715.84	330.508		915.84	127.688	915.84	140.985
															735.34	328.673	716.09	330.028		916.09	144.594	916.09	140.812
															735.59	323.216	716.34	329.549		916.34	155.146	916.34	140.649
															735.84	314.183	716.59	329.071		916.59	149.061	916.59	140.486
															736.09	325.596	716.84	328.593		916.84	148.497	916.84	140.323
															736.34	319.268	717.09	328.117		917.09	151.476	917.09	140.16
															736.59	302.805	717.34	327.641		917.34	154.881	917.34	139.997
															736.84	297.789	717.59	327.165		917.59	139.693	917.59	139.834
															737.09	300.194	717.84	326.691		917.84	142.587	917.84	139.671
															737.34	295.904	718.09	326.217		918.09	146.271	918.09	139.509
															737.59	302.797	718.34	325.743		918.34	158.691	918.34	139.346
															737.84	294.408	718.59	325.271		918.59	155.473	918.59	139.183
															738.09	298.003	718.84	324.799		918.84	150.324	918.84	139.02
															738.34	279.761	719.09	324.328		919.09	150.079	919.09	138.857
															738.59	278.049	719.34	323.857		919.34	155.36	919.34	138.694
															738.84	280.306	719.59	323.388		919.59	139.639	919.59	138.531
															739.09	309.892	719.84	322.919		919.84	121.253	919.84	138.368
															739.34	309.45	720.09	322.45		920.09	118.669	920.09	138.205
															739.59	286.638	720.34	321.982		920.34	130.356	920.34	138.042
															739.84	293.749	720.59	321.515		920.59	130.81	920.59	137.879
															740.09	315.096	720.84	321.049		920.84	139.848	920.84	137.716
															740.34	330.436	721.09	320.583		921.09	146.33	921.09	137.553
															740.59	327.559	721.34	320.119		921.34	150.252	921.34	137.39
															740.84	342.996	721.59	319.654		921.59	147.175	921.59	137.227
															741.09	342.473	721.84	319.191		921.84	144.814	921.84	137.064
															741.34	323.422	722.09	318.728		922.09	140.607	922.09	136.901
															741.59	309.82	722.34	318.266		922.34	142.042	922.34	136.738
															741.84	299.043	722.59	317.804		922.59	145.302	922.59	136.575
															742.09	307.481	722.84	317.343		922.84	145.187	922.84	136.412
															742.34	311.852	723.09	316.883		923.09	150.946	923.09	136.249
															742.59	307.468	723.34	316.424		923.34	150.669	923.34	136.086
															742.84	302.561	723.59	315.965		923.59	127.054	923.59	135.923
															743.09	306.287	723.84	315.507		923.84	125.659	923.84	135.76
															743.34	307.479	724.09	315.05		924.09	137.812	924.09	135.386
															743.59	304.837	724.34	314.593		924.34	154.222	924.34	135.22
															743.84	304.664	724.59	314.137		924.59	155.084	924.59	135.054
															744.09	292.113	724.84	313.681		924.84	155.294	924.84	134.889
															744.34	303.298	725.09	313.227		925.09	149.878	925.09	134.723
															744.59	319.601	725.34	312.773		925.34	141.61	925.34	134.558
															744.84	323.331	725.59	312.319		925.59	143.744	925.59	134.393
															745.09	311.205	725.84	311.866		925.84	147.271	925.84	134.229
															745.34	303.845	726.09	311.414		926.09	151.853	926.09	134.064
															745.59	300.399	726.34	310.963		926.34	149.849	926.34	133.9
															745.84	302.149	726.59	310.512		926.59	142.997	926.59	133.735
															746.09	297.742	726.84	310.062		926.84	139.358	926.84	133.572
															746.34	287.847	727.09	309.613		927.09	132.188	927.09	133.408
															746.59	297.123	727.34	309.164		927.34	135.974	927.34	133.244
															746.84	304.604	727.59	308.716		927.59	142.218	927.59	133.081
															747.09	293.633	727.84	308.269		927.84	147.987	927.84	132.918
															747.34	304.454	728.09	307.822		928.09	144.666	928.09	132.755
															747.59	318.188	728.34	307.376		928.34	146.083	928.34	132.592
															747.84	312.94	728.59	306.931		928.59	132.454	928.59	132.43
															748.09	287.975	728.84	306.486		928.84	132.402	928.84	132.268
															748.34	278.823	729.09	306.042		929.09	134.953	929.09	132.106
															748.59	279.169	729.34	305.598		929.34	155.388	929.34	131.944
															748.84	302.077	729.59	305.156		929.59	153.265	929.59	131.782
															749.09	314.195	729.84	304.714		929.84	141.497	929.84	131.621
															749.34	314.959	730.09	304.272		930.09	124.783	930.09	131.459
															749.59	304.003	730.34	303.831		930.34	126.016	930.34	131.298
															749.84	309.392	730.59	303.391		930.59	146.712	930.59	131.138
															750.09	305.784	730.84	302.952		930.84	149.69	930.84	130.977
															750.34	299.91	731.09	302.513		931.09	137.779	931.09	130.817
															750.59	304.018	731.34	302.074		931.34	121.989	931.34	130.656
															750.84	300.806	731.59	301.637		931.59	127.398	931.59	130.496
															751.09	294.654	731.84	301.2		931.84	138.259	931.84	130.337
															751.34	279.455	732.09	300.764		932.09	143.792	932.09	130.177
															751.59	282.16	732.34	300.328		932.34	150.657	932.34	130.018
															751.84	278.5	732.59	299.893		932.59	153.266	932.59	129.858
															752.09	290.603	732.84	299.459		932.84	153.615	932.84	129.699
															752.34	299.061	733.09	299.025		933.09	149.895	933.09	129.541
															752.59	297.259	733.34	298.592		933.34	144.06	933.34	129.382
															752.84	292.1	733.59	298.16		933.59	143.664	933.59	129.224
															753.09	291.954	733.84	297.728		933.84	145.75	933.84	129.065
															753.34	286.433	734.09	297.297		934.09	147.335	934.09	128.907
															753.59	289.365	734.34	296.866		934.34	144.468	934.34	128.75
															753.84	303.025	734.59	296.436		934.59	148.179	934.59	128.592
															754.09	292.516	734.84	296.007		934.84	139.505	934.84	128.435
															754.34	274.07	735.09	295.579		935.09	145.508	935.09	128.278
															754.59	273.169	735.34	295.151		935.34	146.472	935.34	128.121
															754.84	289.389	735.59	294.723		935.59	141.605	935.59	127.964
															755.09	289.117	735.84	294.297		935.84	129.059	935.84	127.807
															755.34	291.929	736.09	293.871		936.09	144.191	936.09	127.651
															755.59	292.72	736.34	293.445		936.34	143.645	936.34	127.495
															755.84	288.773	736.59	293.02		936.59	144.356	936.59	127.339
															756.09	279.586	736.84	292.596		936.84	151.797	936.84	127.183
															756.34	267.946	737.09	292.173		937.09	164.7	937.09	127.027
															756.59	266.57	737.34	291.75		937.34	154.158	937.34	126.872
															756.84	288.425	737.59	291.327		937.59	144.69	937.59	126.717
															757.09	294.419	737.84	290.906		937.84	141.285	937.84	126.562
															757.34	286.64	738.09	290.485		938.09	134.283	938.09	126.407
															757.59	265.497	738.34	290.064		938.34	143.934	938.34	126.262
															757.84	275.322	738.59	289.645		938.59	151.607	938.59	126.118
															758.09	278.654	738.84	289.225		938.84	152.417	938.84	125.973
															758.34	281.731	739.09	288.807		939.09	133.726	939.09	125.829
															758.59	286.124	739.34	288.389		939.34	144.536	939.34	125.684
															758.84	300.811	739.59	287.972		939.59	147.734	939.59	125.539
															759.09	306.486	739.84	287.555		939.84	144.411	939.84	125.395
															759.34	298.748	740.09	287.239		940.09	142.561	940.09	125.25
															759.59	289.315	740.34	286.923		940.34	163.069	940.34	125.105
															759.84	278.194	740.59	286.607		940.59	166.726	940.59	124.961
															760.09	276.186	740.84	286.291		940.84	152.506	940.84	124.816
															760.34	285.423	741.09	285.975		941.09	161.476	941.09	124.672
															760.59	308.592	741.34	285.659		941.34	168.992	941.34	124.527
															760.84	315.132	741.59	285.343		941.59	161.558	941.59	124.382
															761.09	304.221	741.84	285.027		941.84	131.751	941.84	124.238
															761.34	270.346	742.09	284.711		942.09	144.405	942.09	124.093
															761.59	274.442	742.34	284.395		942.34	149.45	942.34	123.948
															761.84	270.759	742.59	284.079		942.59	162.085	942.59	123.804
															762.09	277.278	742.84	283.763		942.84	147.15	942.84	123.659
															762.34	265.951	743.09	283.447		943.09	144.751	943.09	123.515
															762.59	269.846	743.34	283.131		943.34	137.702	943.34	123.37
															762.84	262.404	743.59	282.815		943.59	149.381	943.59	123.225
															763.09	264.343	743.84	282.499		943.84	151.024	943.84	123.081
															763.34	271.7	744.09	282.183		944.09	153.115	944.09	122.946
															763.59	278.55	744.34	281.867		944.34	145.142	944.34	122.811
															763.84	293.503	744.59	281.551		944.59	142.284	944.59	122.677
															764.09	288.98	744.84	281.235		944.84	143.457	944.84	122.542
															764.34	287.412	745.09	280.919		945.09	144.42	945.09	122.408
															764.59	269.934	745.34	280.603		945.34	144.28	945.34	122.273
															764.84	252.899	745.59	280.287		945.59	145.446	945.59	122.138
															765.09	253.032	745.84	279.971		945.84	142.439	945.84	122.004
															765.34	263.496	746.09	279.655		946.09	132.753	946.09	121.869
															765.59	268.164	746.34	279.339		946.34	138.482	946.34	121.735
															765.84	270.551	746.59	279.022		946.59	140.649	946.59	121.6
															766.09	281.345	746.84	278.706		946.84	135.435	946.84	121.465
															766.34	272.295	747.09	278.42		947.09	134.819	947.09	121.331
															766.59	280.071	747.34	278.134		947.34	136.3	947.34	121.196
															766.84	295.837	747.59	277.848		947.59	139.064	947.59	121.061
															767.09	309.017	747.84	277.562		947.84	128.927	947.84	120.967
															767.34	297.021	748.09	277.276		948.09	128.964	948.09	120.872
															767.59	265.591	748.34	276.99		948.34	128.697	948.34	120.808
															767.84	260.3	748.59	276.704		948.59	133.844	948.59	120.713
															768.09	272.356	748.84	276.418		948.84	124.088	948.84	120.618
															768.34	274.112	749.09	276.132		949.09	131.446	949.09	120.524
															768.59	252.157	749.34	275.846		949.34	145.833	949.34	120.429
															768.84	258.689	749.59	275.56		949.59	147.986	949.59	120.334
															769.09	276.803	749.84	275.274		949.84	139.708	949.84	120.24
															769.34	264.387	750.09	274.988		950.09	139.845	950.09	120.145
															769.59	266.845	750.34	274.702		950.34	135.029	950.34	120.051
															769.84	266.37	750.59	274.416		950.59	137.587	950.59	119.956
															770.09	272.206	750.84	274.13		950.84	143.519	950.84	119.821
															770.34	265.956	751.09	273.844		951.09	136.63	951.09	119.687
															770.59	262.57	751.34	273.558		951.34	122.76	951.34	119.552
															770.84	261.789	751.59	273.272		951.59	128.685	951.59	119.418
															771.09	247.09	751.84	272.986		951.84	137.981	951.84	119.283
															771.34	264.454	752.09	272.7		952.09	131.9	952.09	119.148
															771.59	267.655	752.34	272.414		952.34	125.399	952.34	119.014
															771.84	279.534	752.59	272.128		952.59	122.199	952.59	118.879
															772.09	272.034	752.84	271.842		952.84	119.337	952.84	118.744
															772.34	276.145	753.09	271.556		953.09	125.133	953.09	118.61
															772.59	271.276	753.34	271.27		953.34	132.176	953.34	118.475
															772.84	271.324	753.59	270.984		953.59	130.928	953.59	118.341
															773.09	269.727	753.84	270.698		953.84	123.823	953.84	118.206
															773.34	271.596	754.09	270.412		954.09	124.187	954.09	118.071
															773.59	262.343	754.34	270.126		954.34	129.218	954.34	117.937
															773.84	262.148	754.59	269.84		954.59	135.299	954.59	117.802
															774.09	259.122	754.84	269.554		954.84	128.058	954.84	117.687
															774.34	254.263	755.09	269.268		955.09	123.455	955.09	117.573
															774.59	250.268	755.34	268.982		955.34	133.364	955.34	117.458
															774.84	254.416	755.59	268.696		955.59	146.529	955.59	117.344
															775.09	265.403	755.84	268.41		955.84	140.637	955.84	117.229
															775.34	249.49	756.09	268.124		956.09	128.219	956.09	117.114
															775.59	259.689	756.34	267.838		956.34	136.313	956.34	117
															775.84	260.658	756.59	267.552		956.59	136.363	956.59	116.885
															776.09	270.487	756.84	267.266		956.84	144.534	956.84	116.77
															776.34	271.486	757.09	266.98		957.09	146.143	957.09	116.656
															776.59	286.839	757.34	266.694		957.34	142.124	957.34	116.541
															776.84	283.971	757.59	266.448		957.59	126.328	957.59	116.437
															777.09	279.526	757.84	266.202		957.84	124.255	957.84	116.332
															777.34	269.227	758.09	265.956		958.09	129.36	958.09	116.227
															777.59	250.765	758.34	265.71		958.34	130.552	958.34	116.123
															777.84	244.119	758.59	265.464		958.59	135.587	958.59	116.018
															778.09	259.552	758.84	265.218		958.84	134.327	958.84	115.914
															778.34	267.168	759.09	264.972		959.09	126.914	959.09	115.809
															778.59	271.654	759.34	264.726		959.34	129.145	959.34	115.704
															778.84	266.943	759.59	264.48		959.59	138.624	959.59	115.6
															779.09	257.206	759.84	264.234		959.84	142.958	959.84	115.495
															779.34	245.107	760.09	263.988		960.09	137.259	960.09	115.39
															779.59	254.076	760.34	263.742		960.34	132.227	960.34	115.286
															779.84	260.967	760.59	263.496		960.59	131.724	960.59	115.181
															780.09	264.708	760.84	263.25		960.84	136.241	960.84	115.077
															780.34	263.254	761.09	263.004		961.09	129.312	961.09	114.972
															780.59	273.187	761.34	262.758		961.34	131.205	961.34	114.867
															780.84	258.369	761.59	262.512		961.59	134.24	961.59	114.763
															781.09	250.192	761.84	262.266		961.84	142.881	961.84	114.658
															781.34	245.819	762.09	262.02		962.09	142.826	962.09	114.553
															781.59	269.034	762.34	261.774		962.34	138.565	962.34	114.449
															781.84	265.512	762.59	261.528		962.59	133.815	962.59	114.344
															782.09	267.203	762.84	261.282		962.84	130.995	962.84	114.24
															782.34	262.785	763.09	261.036		963.09	138.08	963.09	114.135
															782.59	265.406	763.34	260.79		963.34	129.73	963.34	114.03
															782.84	259.392	763.59	260.544		963.59	133.323	963.59	113.926
															783.09	261.306	763.84	260.298		963.84	134.193	963.84	113.821
															783.34	255.86	764.09	260.052		964.09	127.406	964.09	113.687
															783.59	251.776	764.34	259.806		964.34	112.855	964.34	113.553
															783.84	246.419	764.59	259.56		964.59	125.998	964.59	113.469
															784.09	242.502	764.84	259.314		964.84	140.406	964.84	113.386
															784.34	249.665	765.09	259.068		965.09	143.689	965.09	113.302
															784.59	277.191	765.34	258.822		965.34	131.375	965.34	113.218
															784.84	279.097	765.59	258.576		965.59	123.816	965.59	113.135
															785.09	275.014	765.84	258.33		965.84	128.739	965.84	113.051
															785.34	258.386	766.09	258.084		966.09	139.248	966.09	112.968
															785.59	261.735	766.34	257.838		966.34	136.826	966.34	112.884
															785.84	244.077	766.59	257.592		966.59	123.238	966.59	112.8
															786.09	237.824	766.84	257.346		966.84	119.934	966.84	112.717
															786.34	235.78	767.09	257.1		967.09	120.634	967.09	112.633
															786.59	239.847	767.34	256.854		967.34	126.68	967.34	112.549
															786.84	235.724	767.59	256.608		967.59	131.979	967.59	112.466
															787.09	242.634	767.84	256.362		967.84	128.416	967.84	112.382
															787.34	254.678	768.09	256.116		968.09	125.362	968.09	112.299
															787.59	249.814	768.34	255.87		968.34	127.922	968.34	112.215
															787.84	252.633	768.59	255.624		968.59	138.769	968.59	112.131
															788.09	257.28	768.84	255.378		968.84	143.077	968.84	112.048
															788.34	256.843	769.09	255.132		969.09	135.808	969.09	111.964
															788.59	256.808	769.34	254.886		969.34	130.05	969.34	111.88
															788.84	250.633	769.59	254.62		969.59	135.021	969.59	111.797
															789.09	227.779	769.84	254.354		969.84	138.389	969.84	111.713
															789.34	218.008	770.09	254.088		970.09	139.545	970.09	111.63
															789.59	223.493	770.34	253.822		970.34	141.831	970.34	111.546
															789.84	236.103	770.59	253.556		970.59	136.555	970.59	111.462
															790.09	244.424	770.84	253.29		970.84	130.21	970.84	111.379
															790.34	254.161	771.09	253.024		971.09	137.052	971.09	111.295
															790.59	242.666	771.34	252.798		971.34	133.637	971.34	111.212
															790.84	246.417	771.59	252.571		971.59	124.735	971.59	111.128
															791.09	250.603	771.84	252.345		971.84	121.056	971.84	111.044
															791.34	244.745	772.09	252.119		972.09	126.536	972.09	110.961
															791.59	231.882	772.34	251.893		972.34	134.12	972.34	110.877
															791.84	217.209	772.59	251.667		972.59	132.603	972.59	110.793
															792.09	225.8	772.84	251.441		972.84	136.464	972.84	110.71
															792.34	226.434	773.09	251.215		973.09	136.152	973.09	110.626
															792.59	243.862	773.34	250.989		973.34	131.245	973.34	110.543
															792.84	243.122	773.59	250.763		973.59	121.11	973.59	110.459
															793.09	247.83	773.84	250.537		973.84	130.81	973.84	110.385
															793.34	259.532	774.09	250.311		974.09	132.679	974.09	110.312
															793.59	276.372	774.34	250.085		974.34	121.09	974.34	110.238
															793.84	273.024	774.59	249.859		974.59	118.173	974.59	110.164
															794.09	260.438	774.84	249.633		974.84	131.241	974.84	110.091
															794.34	251.902	775.09	249.407		975.09	124.42	975.09	110.017
															794.59	254.417	775.34	249.181		975.34	113.909	975.34	109.944
															794.84	252.885	775.59	248.955		975.59	109.159	975.59	109.87
															795.09	248.62	775.84	248.729		975.84	114.847	975.84	109.796
															795.34	233.046	776.09	248.503		976.09	115.621	976.09	109.723
															795.59	229.38	776.34	248.277		976.34	117.943	976.34	109.649
															795.84	232.553	776.59	248.051		976.59	121.72	976.59	109.576
															796.09	243.029	776.84	247.825		976.84	116.711	976.84	109.502
															796.34	244	777.09	247.599		977.09	112.832	977.09	109.428
															796.59	258.573	777.34	247.373		977.34	118.973	977.34	109.355
															796.84	251.439	777.59	247.147		977.59	126.976	977.59	109.281
															797.09	248.191	777.84	246.921		977.84	125.091	977.84	109.207
															797.34	237.435	778.09	246.695		978.09	119.575	978.09	109.134
															797.59	251.894	778.34	246.469		978.34	123.443	978.34	109.06
															797.84	244.934	778.59	246.243		978.59	126.619	978.59	108.987
															798.09	237.148	778.84	246.017		978.84	121.031	978.84	108.913
															798.34	237.432	779.09	245.791		979.09	123.354	979.09	108.839
															798.59	238.971	779.34	245.565		979.34	129.079	979.34	108.766
															798.84	236.56	779.59	245.339		979.59	133.781	979.59	108.692
															799.09	234.774	779.84	245.153		979.84	134.391	979.84	108.638
															799.34	237.082	780.09	244.967		980.09	136.012	980.09	108.585
															799.59	247.698	780.34	244.781		980.34	141.195	980.34	108.531
															799.84	269.221	780.59	244.595		980.59	134.682	980.59	108.478
															800.09	266.809	780.84	244.409		980.84	123.811	980.84	108.424
																	781.09	244.223		981.09	113.053	981.09	108.37
																	781.34	244.037		981.34	120.547	981.34	108.317
																	781.59	243.851		981.59	129.56	981.59	108.263
																	781.84	243.665		981.84	135.508	981.84	108.209
																	782.09	243.479		982.09	137.188	982.09	108.156
																	782.34	243.293		982.34	139.434	982.34	108.102
																	782.59	243.107		982.59	131.518	982.59	108.049
																	782.84	242.921		982.84	133.384	982.84	107.995
																	783.09	242.735		983.09	132.265	983.09	107.941
																	783.34	242.549		983.34	133.24	983.34	107.888
																	783.59	242.363		983.59	129.066	983.59	107.834
																	783.84	242.177		983.84	118.121	983.84	107.781
																	784.09	241.991		984.09	113.874	984.09	107.727
																	784.34	241.805		984.34	120.631	984.34	107.673
																	784.59	241.619		984.59	135.41	984.59	107.62
																	784.84	241.433		984.84	115.683	984.84	107.566
																	785.09	241.247		985.09	108.166	985.09	107.512
																	785.34	241.061		985.34	103.103	985.34	107.459
																	785.59	240.875		985.59	110.626	985.59	107.405
																	785.84	240.689		985.84	114.112	985.84	107.352
																	786.09	240.503		986.09	122.299	986.09	107.298
																	786.34	240.317		986.34	128.621	986.34	107.244
																	786.59	240.131		986.59	134.326	986.59	107.191
																	786.84	239.945		986.84	132.321	986.84	107.137
																	787.09	239.759		987.09	122.011	987.09	107.083
																	787.34	239.573		987.34	108.262	987.34	107.03
																	787.59	239.387		987.59	122.463	987.59	106.976
																	787.84	239.201		987.84	130.338	987.84	106.923
																	788.09	239.015		988.09	141.228	988.09	106.869
																	788.34	238.829		988.34	126.964	988.34	106.815
																	788.59	238.643		988.59	127.692	988.59	106.762
																	788.84	238.497		988.84	126.09	988.84	106.708
																	789.09	238.351		989.09	123.988	989.09	106.655
																	789.34	238.205		989.34	129.425	989.34	106.601
																	789.59	238.059		989.59	131.111	989.59	106.557
																	789.84	237.913		989.84	131.58	989.84	106.514
																	790.09	237.767		990.09	133.02	990.09	106.47
																	790.34	237.621		990.34	132.732	990.34	106.426
																	790.59	237.475		990.59	121.366	990.59	106.383
																	790.84	237.329		990.84	109.22	990.84	106.339
																	791.09	237.183		991.09	113.611	991.09	106.296
																	791.34	237.037		991.34	118.101	991.34	106.252
																	791.59	236.891		991.59	120.155	991.59	106.208
																	791.84	236.745		991.84	117.237	991.84	106.165
																	792.09	236.599		992.09	116.064	992.09	106.121
																	792.34	236.453		992.34	117.828	992.34	106.077
																	792.59	236.307		992.59	121.136	992.59	106.034
																	792.84	236.161		992.84	121.12	992.84	105.99
																	793.09	236.015		993.09	131.039	993.09	105.947
																	793.34	235.869		993.34	134.871	993.34	105.903
																	793.59	235.723		993.59	131.611	993.59	105.859
																	793.84	235.577		993.84	129.863	993.84	105.816
																	794.09	235.431		994.09	134.607	994.09	105.772
																	794.34	235.285		994.34	140.672	994.34	105.738
																	794.59	235.139		994.59	133.278	994.59	105.705
																	794.84	234.993		994.84	129.994	994.84	105.671
																	795.09	234.847		995.09	122.582	995.09	105.638
																	795.34	234.701		995.34	123.84	995.34	105.604
																	795.59	234.555		995.59	115.414	995.59	105.57
																	795.84	234.409		995.84	111.384	995.84	105.537
																	796.09	234.263		996.09	104.337	996.09	105.503
																	796.34	234.117		996.34	116.787	996.34	105.47
																	796.59	233.97		996.59	124.528	996.59	105.436
																	796.84	233.824		996.84	118.212	996.84	105.402
																	797.09	233.678		997.09	104.822	997.09	105.369
																	797.34	233.532		997.34	100.399	997.34	105.335
																	797.59	233.386		997.59	114.998	997.59	105.301
																	797.84	233.24		997.84	124.248	997.84	105.268
																	798.09	233.094		998.09	118.982	998.09	105.234
																	798.34	232.948		998.34	113.911	998.34	105.201
																	798.59	232.802		998.59	118.255	998.59	105.167
																	798.84	232.656		998.84	117.299	998.84	105.133
																	799.09	232.51		999.09	108.067	999.09	105.1
																	799.34	232.364		999.34	108.665	999.34	105.066
																	799.59	232.218		999.59	114.574	999.59	105.032
																	799.84	232.072		999.84	125.984	999.84	104.999
