# Supplementary material for: Spatial engineering of single-atom Fe adjacent to Cu-assisted nanozymes for biomimetic O2 activation
Source: Nat Commun. 2024 Mar 12;15:2239. doi: 10.1038/s41467-024-46528-w (PMC10933453; doi:10.1038/s41467-024-46528-w)
Supplement: Supplementary file 4 — Source Data [file 41467_2024_46528_MOESM4_ESM.zip › Source data/Figure 3.xlsx]

## Sheet: Figure 3
Figure 3a	FePc								Figure 3a	2D-Cu-N-C									Figure 3a	2D-FeCu-N-C									Figure 3a	FePc@2D-Cu-N-C									Figure 3b
original		Fitting							original		Fitting								original		Fitting								original		Fitting								FePc@2D-Cu-N-C		2D-FeCu-N-C		FePc		Fe2O3		Fe Foil
391.88	16.7555	391.88	9.21967e-25	0	9.09074e-25	1.28933e-26	5.07634e-45		392.08	16.0541	392.08	3.78048e-21	0	3.77633e-21	1.94615e-27	1.13268e-30	4.15597e-24		392.08	-27.2819	392.08	4.21763e-22	0	3.43835e-22	4.49015e-61	1.00404e-27	7.78894e-23		392.08	151.642	392.08	1.26733e-23	0	1.09833e-23	1.79833e-27	1.27334e-38	1.68813e-24		0	23.9038	0	18.7967	0	11.8056	0	5.8283	0	-0.41774
391.98	19.4383	391.93	2.48518e-24	0	2.45462e-24	3.05537e-26	1.35165e-44		392.18	19.4752	392.13	9.36922e-21	0	9.36167e-21	4.98859e-27	2.78289e-30	7.54328e-24		392.18	-25.0634	392.13	1.03447e-21	0	9.01043e-22	1.13007e-61	2.30312e-27	1.33333e-22		392.18	151.484	392.13	3.27844e-23	0	2.9676e-23	4.63536e-27	3.86798e-38	3.10375e-24		0.03068	23.9251	0.03068	18.7787	0.03068	11.8231	0.03068	5.81617	0.03068	-0.4191
392.08	22.0354	391.98	6.64693e-24	0	6.57494e-24	7.19963e-26	3.58278e-44		392.28	22.7036	392.18	2.30475e-20	0	2.30338e-20	1.2705e-26	6.80138e-30	1.36512e-23		392.28	-23.0622	392.18	2.56986e-21	0	2.34196e-21	2.82577e-62	5.25687e-27	2.27659e-22		392.28	151.28	392.18	8.52281e-23	0	7.95271e-23	1.18702e-26	1.16731e-37	5.68908e-24		0.06136	23.9705	0.06136	18.7253	0.06136	11.8439	0.06136	5.78381	0.06136	-0.4229
392.18	17.5304	392.03	1.76397e-23	0	1.7471e-23	1.68695e-25	9.45407e-44		392.38	-3.12691	392.23	5.62726e-20	0	5.62479e-20	3.2149e-26	1.65352e-29	2.46321e-23		392.38	-13.8656	392.23	6.42577e-21	0	6.03745e-21	7.02028e-63	1.19395e-26	3.87726e-22		392.38	149.187	392.23	2.21805e-22	0	2.11379e-22	3.0199e-26	3.49981e-37	1.03962e-23		0.09204	24.0163	0.09204	18.6381	0.09204	11.8589	0.09204	5.74732	0.09204	-0.42785
392.28	3.79845	392.079	4.6447e-23	0	4.6054e-23	3.93041e-25	2.48348e-43		392.48	-34.8961	392.279	1.36369e-19	0	1.36325e-19	8.08267e-26	3.99886e-29	4.43156e-23		392.48	5.36372	392.279	1.60972e-20	0	1.54371e-20	1.73284e-63	2.69829e-26	6.58651e-22		392.48	132.14	392.279	5.7626e-22	0	5.57244e-22	7.63285e-26	1.04247e-36	1.894e-23		0.12272	24.0507	0.12272	18.52	0.12272	11.8658	0.12272	5.74391	0.12272	-0.42967
392.38	-16.8991	392.129	1.21341e-22	0	1.2043e-22	9.10582e-25	6.49449e-43		392.58	-31.6696	392.329	3.28003e-19	0	3.27923e-19	2.019e-25	9.61994e-29	7.94936e-23		392.58	33.3192	392.329	4.02685e-20	0	3.91489e-20	4.24962e-64	6.06789e-26	1.11603e-21		392.58	89.7056	392.329	1.49161e-21	0	1.45702e-21	1.91664e-25	3.08491e-36	3.44003e-23		0.1534	24.0672	0.1534	18.3754	0.1534	11.8648	0.1534	5.79417	0.1534	-0.424
392.48	-39.193	392.179	3.14508e-22	0	3.1241e-22	2.09771e-24	1.69072e-42		392.68	18.5348	392.379	7.83027e-19	0	7.82885e-19	5.01089e-25	2.30208e-28	1.42177e-22		392.68	65.0737	392.379	1.00366e-19	0	9.84716e-20	1.03545e-64	1.35779e-25	1.8862e-21		392.68	29.0585	392.379	3.8413e-21	0	3.77853e-21	4.78139e-25	9.06946e-36	6.22903e-23		0.18408	24.0621	0.18408	18.2123	0.18408	11.8598	0.18408	5.86841	0.18408	-0.41479
392.58	-56.6035	392.229	8.08768e-22	0	8.03963e-22	4.80526e-24	4.38171e-42		392.78	83.1779	392.429	1.85529e-18	0	1.85503e-18	1.23563e-24	5.48e-28	2.53542e-22		392.78	92.7516	392.429	2.48865e-19	0	2.45664e-19	3.74457e-26	3.02325e-25	3.17974e-21		392.78	-27.0297	392.429	9.83256e-21	0	9.71892e-21	1.18502e-24	2.64899e-35	1.12448e-22		0.21476	24.034	0.21476	18.0546	0.21476	11.8605	0.21476	5.93985	0.21476	-0.40522
392.68	-63.8241	392.279	2.06337e-21	0	2.05242e-21	1.09454e-23	1.13046e-41		392.88	116.615	392.479	4.36293e-18	0	4.36248e-18	3.02729e-24	1.29763e-27	4.50808e-22		392.88	107.427	392.479	6.13268e-19	0	6.07872e-19	9.39734e-26	6.69826e-25	5.34669e-21		392.88	-58.7805	392.479	2.49995e-20	0	2.47942e-20	2.91783e-24	7.68666e-35	2.02377e-22		0.24544	23.9833	0.24544	18.0371	0.24544	11.8768	0.24544	5.99284	0.24544	-0.39673
392.78	-58.5861	392.329	5.22258e-21	0	5.19779e-21	2.4791e-23	2.90344e-41		392.98	105.453	392.529	1.0183e-17	0	1.01822e-17	7.36913e-24	3.05657e-27	7.992e-22		392.98	102.937	392.529	1.50092e-18	0	1.49184e-18	2.34312e-25	1.47671e-24	8.96745e-21		392.98	-65.0902	392.529	6.31066e-20	0	6.27363e-20	7.1376e-24	2.21593e-34	3.63115e-22		0.27612	23.9122	0.27612	18.2036	0.27612	11.9062	0.27612	6.01689	0.27612	-0.3902
392.88	-42.4218	392.379	1.31143e-20	0	1.30584e-20	5.58343e-23	7.42356e-41		393.08	79.2195	392.579	2.35889e-17	0	2.35875e-17	1.78227e-23	7.16193e-27	1.41267e-21		393.08	80.0348	392.579	3.64665e-18	0	3.63137e-18	5.80458e-25	3.23947e-24	1.50018e-20		393.08	-60.0025	392.579	1.58111e-19	0	1.57444e-19	1.73462e-23	6.34648e-34	6.49536e-22		0.3068	23.825	0.3068	18.4036	0.3068	11.9403	0.3068	6.00501	0.3068	-0.38619
392.98	-20.0113	392.428	3.26701e-20	0	3.2545e-20	1.25041e-22	1.88953e-40		393.18	75.6093	392.628	5.42336e-17	0	5.42311e-17	4.28278e-23	1.66931e-26	2.48971e-21		393.18	47.6199	392.628	8.79284e-18	0	8.76714e-18	1.42868e-24	7.07131e-24	2.50328e-20		393.18	-55.2577	392.628	3.93094e-19	0	3.91894e-19	4.18809e-23	1.8058e-33	1.15834e-21		0.33748	23.851	0.33748	18.6031	0.33748	11.9715	0.33748	5.95368	0.33748	-0.38486
393.08	2.63215	392.478	8.07419e-20	0	8.04634e-20	2.78451e-22	4.78784e-40		393.28	99.6063	392.678	1.23754e-16	0	1.23749e-16	1.02252e-22	3.87039e-26	4.37501e-21		393.28	19.167	392.678	2.10367e-17	0	2.09935e-17	3.49368e-24	1.53593e-23	4.16645e-20		393.28	-49.0135	392.678	9.69655e-19	0	9.67495e-19	1.00459e-22	5.10466e-33	2.05943e-21		0.36816	23.9562	0.36816	18.79	0.36816	11.9942	0.36816	5.86298	0.36816	-0.38581
393.18	20.3833	392.528	1.97965e-19	0	1.97348e-19	6.16582e-22	1.20772e-39		393.38	120.822	392.728	2.80271e-16	0	2.80263e-16	2.42558e-22	8.92656e-26	7.66532e-21		393.38	6.23232	392.728	4.99327e-17	0	4.986e-17	8.48827e-24	3.31962e-23	6.91693e-20		393.38	-32.1746	392.728	2.3729e-18	0	2.36901e-18	2.39397e-22	1.43358e-32	3.65032e-21		0.39884	24.0606	0.39884	18.9561	0.39884	12.0041	0.39884	5.73671	0.39884	-0.38799
393.28	30.6962	392.578	4.81521e-19	0	4.80163e-19	1.35762e-21	3.03276e-39		393.48	108.851	392.778	6.2998e-16	0	6.29966e-16	5.7168e-22	2.04798e-25	1.33907e-20		393.48	13.2939	392.778	1.17574e-16	0	1.17451e-16	2.049e-23	7.13924e-23	1.14538e-19		393.48	-2.72168	392.778	5.76036e-18	0	5.75335e-18	5.66774e-22	3.99981e-32	6.45046e-21		0.42951	24.1567	0.42951	19.0938	0.42951	11.9986	0.42951	5.63886	0.42951	-0.3895
393.38	34.0809	392.628	1.16192e-18	0	1.15895e-18	2.97241e-21	7.58145e-39		393.58	65.2934	392.828	1.40541e-15	0	1.40539e-15	1.33871e-21	4.67389e-25	2.33238e-20		393.58	36.8352	392.828	2.7462e-16	0	2.74412e-16	4.91418e-23	1.52778e-22	1.89182e-19		393.58	29.6965	392.828	1.38711e-17	0	1.38584e-17	1.33309e-21	1.1087e-31	1.13639e-20		0.46019	24.2373	0.46019	19.197	0.46019	11.9783	0.46019	5.81088	0.46019	-0.38812
393.48	33.2621	392.678	2.78147e-18	0	2.77499e-18	6.47121e-21	1.88673e-38		393.68	19.4402	392.878	3.11179e-15	0	3.11175e-15	3.11467e-21	1.06107e-24	4.05058e-20		393.68	68.1061	392.878	6.36253e-16	0	6.35898e-16	1.17097e-22	3.25324e-22	3.11673e-19		393.68	53.1863	392.878	3.31317e-17	0	3.31086e-17	3.11509e-21	3.05317e-31	1.99589e-20		0.49087	24.2959	0.49087	19.2602	0.49087	11.949	0.49087	5.98826	0.49087	-0.38255
393.58	31.5517	392.728	6.60544e-18	0	6.59143e-18	1.4009e-20	4.67422e-38		393.78	-1.66789	392.928	6.83826e-15	0	6.83818e-15	7.20004e-21	2.39618e-24	7.01385e-20		393.78	96.9896	392.928	1.46215e-15	0	1.46154e-15	2.77223e-22	6.89315e-22	5.12165e-19		393.78	64.4708	392.928	7.84947e-17	0	7.84525e-17	7.23171e-21	8.35307e-31	3.4948e-20		0.52155	24.3269	0.52155	19.2795	0.52155	11.9289	0.52155	6.15613	0.52155	-0.37351
393.68	31.3156	392.778	1.55618e-17	0	1.55317e-17	3.0156e-20	1.15279e-37		393.88	6.71419	392.978	1.49145e-14	0	1.49144e-14	1.65368e-20	5.38278e-24	1.21093e-19		393.88	115.186	392.978	3.33282e-15	0	3.33176e-15	6.52076e-22	1.45333e-21	8.39481e-19		393.88	69.2031	392.978	1.84456e-16	0	1.84378e-16	1.6679e-20	2.27039e-30	6.10075e-20		0.55223	24.3266	0.55223	19.2522	0.55223	11.9474	0.55223	6.29955	0.55223	-0.36301
393.78	33.2914	392.827	3.63705e-17	0	3.63059e-17	6.45485e-20	2.83033e-37		393.98	32.7047	393.027	3.2285e-14	0	3.22848e-14	3.77367e-20	1.20284e-23	2.0845e-19		393.98	118.517	393.027	7.53501e-15	0	7.53315e-15	1.52389e-21	3.049e-21	1.37247e-18		393.98	74.267	393.027	4.29928e-16	0	4.29783e-16	3.82173e-20	6.13078e-30	1.06174e-19		0.58291	24.2935	0.58291	19.1776	0.58291	12.0074	0.58291	6.40427	0.58291	-0.35319
393.88	36.9795	392.877	8.43268e-17	0	8.41894e-17	1.37386e-19	6.91776e-37		394.08	62.1564	393.077	6.93619e-14	0	6.93615e-14	8.55601e-20	2.67373e-23	3.57773e-19		394.08	108.242	393.077	1.68968e-14	0	1.68934e-14	3.53831e-21	6.36498e-21	2.23813e-18		394.08	82.2579	393.077	9.93906e-16	0	9.93635e-16	8.69979e-20	1.64471e-29	1.84218e-19		0.61359	24.2304	0.61359	19.0571	0.61359	12.0869	0.61359	6.45799	0.61359	-0.34585
393.98	41.6924	392.927	1.93959e-16	0	1.93668e-16	2.90767e-19	1.6832e-36		394.18	82.4076	393.127	1.47901e-13	0	1.479e-13	1.92741e-19	5.91208e-23	6.12258e-19		394.18	90.324	393.127	3.7581e-14	0	3.7575e-14	8.16254e-21	1.32215e-20	3.64048e-18		394.18	91.4118	393.127	2.27897e-15	0	2.27846e-15	1.96751e-19	4.38353e-29	3.18653e-19		0.64427	24.149	0.64427	18.8947	0.64427	12.1692	0.64427	6.45168	0.64427	-0.34231
394.08	47.4788	392.977	4.42569e-16	0	4.41957e-16	6.11915e-19	4.0771e-36		394.28	80.2963	393.177	3.13002e-13	0	3.13e-13	4.31391e-19	1.30039e-22	1.04468e-18		394.28	71.8529	393.177	8.29044e-14	0	8.28933e-14	1.87086e-20	2.73284e-20	5.9064e-18		394.28	96.7246	393.177	5.18293e-15	0	5.18194e-15	4.42065e-19	1.16069e-28	5.49517e-19		0.67495	24.0836	0.67495	18.699	0.67495	12.2433	0.67495	6.38109	0.67495	-0.3432
394.18	55.2538	393.027	1.00179e-15	0	1.00051e-15	1.28051e-18	9.83124e-36		394.38	48.9106	393.227	6.57434e-13	0	6.57431e-13	9.59319e-19	2.84525e-22	1.77728e-18		394.38	56.1863	393.227	1.81396e-13	0	1.81376e-13	4.26033e-20	5.6207e-20	9.55824e-18		394.38	91.1949	393.227	1.1691e-14	0	1.16891e-14	9.86766e-19	3.05331e-28	9.44753e-19		0.70563	24.1033	0.70563	18.4882	0.70563	12.3016	0.70563	6.24928	0.70563	-0.34815
394.28	65.9997	393.077	2.24957e-15	0	2.24691e-15	2.66453e-18	2.35998e-35		394.48	-1.86937	393.277	1.37052e-12	0	1.37052e-12	2.11958e-18	6.19267e-22	3.01473e-18		394.48	40.5025	393.277	3.9366e-13	0	3.9362e-13	9.63899e-20	1.15031e-19	1.54285e-17		394.48	71.082	393.277	2.61559e-14	0	2.61521e-14	2.18827e-18	7.97965e-28	1.61932e-18		0.73631	24.2327	0.73631	18.3117	0.73631	12.3396	0.73631	6.07507	0.73631	-0.35506
394.38	79.5212	393.127	5.01126e-15	0	5.00574e-15	5.51318e-18	5.63964e-35		394.58	-49.7524	393.327	2.83562e-12	0	2.83561e-12	4.653e-18	1.34075e-21	5.09876e-18		394.58	18.4439	393.327	8.47335e-13	0	8.47258e-13	2.16674e-19	2.34252e-19	2.48405e-17		394.58	43.5487	393.327	5.80398e-14	0	5.80322e-14	4.82113e-18	2.07184e-27	2.76707e-18		0.76699	24.4252	0.76699	18.2905	0.76699	12.3573	0.76699	5.93544	0.76699	-0.35911
394.48	93.5793	393.176	1.10743e-14	0	1.1063e-14	1.1343e-17	1.34164e-34		394.68	-79.3277	393.376	5.82288e-12	0	5.82286e-12	1.01487e-17	2.88754e-21	8.59808e-18		394.68	-13.6158	393.376	1.80896e-12	0	1.80881e-12	4.83914e-19	4.74677e-19	3.98922e-17		394.68	26.2611	393.376	1.27738e-13	0	1.27723e-13	1.05525e-17	5.34427e-27	4.71393e-18		0.79767	24.6451	0.79767	18.4697	0.79767	12.3608	0.79767	6.02079	0.79767	-0.35327
394.58	104.061	393.226	2.4278e-14	0	2.42548e-14	2.32061e-17	3.17736e-34		394.78	-92.1607	393.426	1.18674e-11	0	1.18674e-11	2.19929e-17	6.18615e-21	1.44564e-17		394.78	-51.7931	393.426	3.8304e-12	0	3.83009e-12	1.07378e-18	9.57104e-19	6.39007e-17		394.78	33.3717	393.426	2.78839e-13	0	2.78808e-13	2.29468e-17	1.36956e-26	8.00612e-18		0.82835	24.8722	0.82835	18.737	0.82835	12.3655	0.82835	6.2987	0.82835	-0.33379
394.68	106.272	393.276	5.27998e-14	0	5.27526e-14	4.72083e-17	7.49097e-34		394.88	-95.1472	393.476	2.40051e-11	0	2.4005e-11	4.73532e-17	1.31833e-20	2.42349e-17		394.88	-85.8387	393.476	8.04448e-12	0	8.04387e-12	2.36729e-18	1.92029e-18	1.02097e-16		394.88	59.2924	393.476	6.03705e-13	0	6.03642e-13	4.95735e-17	3.48684e-26	1.35561e-17		0.85903	25.0929	0.85903	19.0251	0.85903	12.3943	0.85903	6.63384	0.85903	-0.30325
394.78	96.801	393.326	1.13913e-13	0	1.13818e-13	9.5495e-17	1.75814e-33		394.98	-87.2159	393.526	4.81923e-11	0	4.81922e-11	1.01301e-16	2.79473e-20	4.05084e-17		394.98	-105.712	393.526	1.67568e-11	0	1.67556e-11	5.1853e-18	3.83371e-18	1.6271e-16		394.98	78.9897	393.526	1.29638e-12	0	1.29626e-12	1.06399e-16	8.8195e-26	2.28837e-17		0.88971	25.2958	0.88971	19.3063	0.88971	12.4689	0.88971	6.97358	0.88971	-0.26654
394.88	75.0452	393.376	2.43804e-13	0	2.43612e-13	1.92082e-16	4.10781e-33		395.08	-66.1577	393.576	9.60243e-11	0	9.6024e-11	2.15312e-16	5.89343e-20	6.75104e-17		395.08	-108.232	393.576	3.46199e-11	0	3.46174e-11	1.12845e-17	7.61585e-18	2.58645e-16		395.08	68.5606	393.576	2.76109e-12	0	2.76082e-12	2.26872e-16	2.21623e-25	3.85115e-17		0.92039	25.4714	0.92039	19.5647	0.92039	12.5956	0.92039	7.28939	0.92039	-0.22802
394.98	43.6664	393.426	5.17641e-13	0	5.17257e-13	3.84185e-16	9.55456e-33		395.18	-42.5891	393.626	1.89895e-10	0	1.89894e-10	4.54696e-16	1.23625e-19	1.12181e-16		395.18	-98.2743	393.626	7.09412e-11	0	7.09363e-11	2.43993e-17	1.50544e-17	4.10096e-16		395.18	27.8366	393.626	5.83263e-12	0	5.83209e-12	4.80603e-16	5.53281e-25	6.46146e-17		0.95107	25.6122	0.95107	19.7889	0.95107	12.7642	0.95107	7.56062	0.95107	-0.19137
395.08	7.78517	393.476	1.09028e-12	0	1.08952e-12	7.64077e-16	2.21235e-32		395.28	-32.9436	393.676	3.72711e-10	0	3.7271e-10	9.54044e-16	2.57963e-19	1.8586e-16		395.28	-83.8569	393.676	1.44182e-10	0	1.44172e-10	5.24153e-17	2.96111e-17	6.4857e-16		395.28	-17.2785	393.676	1.22204e-11	0	1.22193e-11	1.01147e-15	1.37226e-24	1.0808e-16		0.98175	25.7132	0.98175	19.9703	0.98175	12.9569	0.98175	7.77291	0.98175	-0.15987
395.18	-26.6503	393.525	2.2781e-12	0	2.27659e-12	1.51105e-15	5.09965e-32		395.38	-36.01	393.725	7.26039e-10	0	7.26037e-10	1.98889e-15	5.35451e-19	3.07028e-16		395.38	-69.8653	393.725	2.90646e-10	0	2.90626e-10	1.11873e-16	5.79551e-17	1.0231e-15		395.38	-36.2987	393.725	2.53948e-11	0	2.53925e-11	2.11484e-15	3.38132e-24	1.80234e-16		1.01243	25.7724	1.01243	20.1027	1.01243	13.1553	1.01243	7.91969	1.01243	-0.13644
395.28	-54.5418	393.575	4.72203e-12	0	4.71906e-12	2.97144e-15	1.17023e-31		395.48	-28.0656	393.775	1.40371e-09	0	1.4037e-09	4.11953e-15	1.10559e-18	5.05697e-16		395.48	-56.1229	393.775	5.81106e-10	0	5.81066e-10	2.37236e-16	1.12869e-16	1.6098e-15		395.48	-20.7689	393.775	5.23409e-11	0	5.23362e-11	4.393e-15	8.27744e-24	2.99642e-16		1.04311	25.7919	1.04311	20.1829	1.04311	13.3431	1.04311	8.00457	1.04311	-0.12361
395.38	-72.684	393.625	9.70971e-12	0	9.7039e-12	5.81031e-15	2.67327e-31		395.58	10.6666	393.825	2.69353e-09	0	2.69352e-09	8.47774e-15	2.2708e-18	8.30474e-16		395.58	-41.0182	393.825	1.15236e-09	0	1.15228e-09	4.99829e-16	2.18728e-16	2.52649e-15		395.58	7.64896	393.825	1.06998e-10	0	1.06988e-10	9.06579e-15	2.0131e-23	4.96643e-16		1.07379	25.7787	1.07379	20.2108	1.07379	13.507	1.07379	8.0441	1.07379	-0.12339
395.48	-79.926	393.675	1.98064e-11	0	1.97951e-11	1.12973e-14	6.07935e-31		395.68	69.7535	393.875	5.12972e-09	0	5.1297e-09	1.73343e-14	4.63956e-18	1.35982e-15		395.68	-26.2872	393.875	2.26651e-09	0	2.26635e-09	1.04628e-15	4.21773e-16	3.95505e-15		395.68	15.6551	393.875	2.16943e-10	0	2.16924e-10	1.8587e-14	4.86401e-23	8.20655e-16		1.10447	25.7458	1.10447	20.1901	1.10447	13.6375	1.10447	8.06952	1.10447	-0.13709
395.58	-76.6902	393.725	4.008e-11	0	4.00581e-11	2.18423e-14	1.37631e-30		395.78	115.603	393.925	9.69605e-09	0	9.69601e-09	3.52151e-14	9.42943e-18	2.22005e-15		395.78	-17.2119	393.925	4.42147e-09	0	4.42116e-09	2.17602e-15	8.09282e-16	6.17558e-15		395.78	-11.3681	393.925	4.36268e-10	0	4.36229e-10	3.78593e-14	1.16757e-22	1.35192e-15		1.13515	25.7127	1.13515	20.1289	1.13515	13.7302	1.13515	8.12447	1.13515	-0.16503
395.68	-64.3347	393.775	8.04583e-11	0	8.04163e-11	4.1992e-14	3.10182e-30		395.88	123.401	393.975	1.81896e-08	0	1.81896e-08	7.10799e-14	1.90636e-17	3.61379e-15		395.88	-17.0131	393.975	8.55492e-09	0	8.55431e-09	4.4964e-15	1.54514e-15	9.61821e-15		395.88	-53.7181	393.975	8.7016e-10	0	8.70081e-10	7.66119e-14	2.7844e-22	2.22034e-15		1.16583	25.704	1.16583	20.0409	1.16583	13.7872	1.16583	8.25423	1.16583	-0.20609
395.78	-44.7586	393.825	1.60227e-10	0	1.60147e-10	8.02747e-14	6.95921e-30		395.98	98.2359	394.025	3.38674e-08	0	3.38672e-08	1.42547e-13	3.83388e-17	5.86524e-15		395.98	-20.5673	394.025	1.64174e-08	0	1.64162e-08	9.23108e-15	2.93548e-15	1.49418e-14		395.98	-72.5233	394.025	1.7214e-09	0	1.72124e-09	1.54021e-13	6.5969e-22	3.63548e-15		1.1965	25.7455	1.1965	19.9455	1.1965	13.8187	1.1965	8.48758	1.1965	-0.25636
395.88	-20.3288	393.874	3.16535e-10	0	3.16383e-10	1.52594e-13	1.55434e-29		396.08	66.3566	394.074	6.25846e-08	0	6.25843e-08	2.84031e-13	7.66976e-17	9.49141e-15		396.08	-14.5789	394.074	3.12487e-08	0	3.12464e-08	1.8829e-14	5.5493e-15	2.31526e-14		396.08	-44.5167	394.074	3.37755e-09	0	3.37723e-09	3.07625e-13	1.55277e-21	5.93445e-15		1.22718	25.8552	1.22718	19.8682	1.22718	13.8436	1.22718	8.82376	1.22718	-0.30453
395.98	6.09298	393.924	6.20341e-10	0	6.20052e-10	2.88429e-13	3.45602e-29		396.18	50.4424	394.124	1.14784e-07	0	1.14783e-07	5.623e-13	1.52629e-16	1.53143e-14		396.18	13.7197	394.124	5.89929e-08	0	5.89884e-08	3.81582e-14	1.04386e-14	3.57839e-14		396.18	15.3613	394.124	6.57292e-09	0	6.5723e-09	6.10414e-13	3.63108e-21	9.65769e-15		1.25786	26.0371	1.25786	19.8365	1.25786	13.8883	1.25786	9.23565	1.25786	-0.3203
396.08	31.3348	393.974	1.20603e-09	0	1.20549e-09	5.42109e-13	7.64978e-29		396.28	55.1581	394.174	2.08941e-07	0	2.0894e-07	1.10603e-12	3.02137e-16	2.46369e-14		396.28	65.5331	394.174	1.1046e-07	0	1.10452e-07	7.68307e-14	1.95386e-14	5.51655e-14		396.28	66.1379	394.174	1.26868e-08	0	1.26856e-08	1.20333e-12	8.43573e-21	1.5669e-14		1.28854	26.2806	1.28854	19.8729	1.28854	13.9809	1.28854	9.68275	1.28854	-0.2784
396.18	52.4568	394.024	2.32601e-09	0	2.32499e-09	1.01316e-12	1.68564e-28		396.38	74.1474	394.224	3.77481e-07	0	3.77478e-07	2.16151e-12	5.94953e-16	3.95182e-14		396.38	127.187	394.224	2.05141e-07	0	2.05125e-07	1.53698e-13	3.63908e-14	8.48278e-14		396.38	76.7496	394.224	2.42876e-08	0	2.42852e-08	2.35672e-12	1.94702e-20	2.53446e-14		1.31922	26.5665	1.31922	19.9856	1.31922	14.1416	1.31922	10.1224	1.31922	-0.20406
396.28	67.5044	394.074	4.45024e-09	0	4.44835e-09	1.88285e-12	3.69763e-28		396.48	106.043	394.274	6.76852e-07	0	6.76847e-07	4.19706e-12	1.16539e-15	6.32018e-14		396.48	179.461	394.274	3.77866e-07	0	3.77835e-07	3.05485e-13	6.74426e-14	1.30107e-13		396.48	51.4417	394.274	4.61161e-08	0	4.61115e-08	4.58553e-12	4.46453e-20	4.087e-14		1.3499	26.8729	1.3499	20.1656	1.3499	14.3745	1.3499	10.5159	1.3499	-0.12165
396.38	76.1225	394.124	8.4465e-09	0	8.44302e-09	3.47936e-12	8.07466e-28		396.58	159.467	394.324	1.20454e-06	0	1.20453e-06	8.09706e-12	2.27078e-15	1.00782e-13		396.58	213.769	394.324	6.9034e-07	0	6.90281e-07	6.03249e-13	1.24372e-13	1.99045e-13		396.58	23.2664	394.324	8.68477e-08	0	8.68387e-08	8.86401e-12	1.01705e-19	6.57051e-14		1.38058	27.179	1.38058	20.3919	1.38058	14.6671	1.38058	10.8309	1.38058	-0.04314
396.48	79.6962	394.174	1.59035e-08	0	1.58971e-08	6.39333e-12	1.75537e-27		396.68	243.043	394.374	2.12753e-06	0	2.12752e-06	1.55205e-11	4.40137e-15	1.60236e-13		396.68	242.339	394.374	1.25091e-06	0	1.2508e-06	1.18356e-12	2.28222e-13	3.03734e-13		396.68	27.5887	394.374	1.62219e-07	0	1.62202e-07	1.70228e-11	2.3018e-19	1.0531e-13		1.41126	27.4666	1.41126	20.6403	1.41126	14.9956	1.41126	11.0429	1.41126	0.02346
396.58	80.9234	394.223	2.97049e-08	0	2.96932e-08	1.16815e-11	3.79888e-27		396.78	355.512	394.423	3.72958e-06	0	3.72955e-06	2.95581e-11	8.4862e-15	2.54015e-13		396.78	293.162	394.423	2.24818e-06	0	2.24797e-06	2.30712e-12	4.16715e-13	4.62303e-13		396.78	82.7102	394.423	3.00526e-07	0	3.00493e-07	3.24781e-11	5.17552e-19	1.68273e-13		1.44194	27.7202	1.44194	20.8877	1.44194	15.3324	1.44194	11.1357	1.44194	0.07146
396.68	83.0335	394.273	5.50409e-08	0	5.50197e-08	2.12235e-11	8.18439e-27		396.88	488.815	394.473	6.48891e-06	0	6.48885e-06	5.59299e-11	1.62761e-14	4.01495e-13		396.88	392.539	394.473	4.00751e-06	0	4.00713e-06	4.46825e-12	7.57122e-13	7.01861e-13		396.88	189.238	394.473	5.52203e-07	0	5.52141e-07	6.15618e-11	1.15611e-18	2.68061e-13		1.47262	27.9276	1.47262	21.115	1.47262	15.6501	1.47262	11.1015	1.47262	0.09491
396.78	89.052	394.323	1.01173e-07	0	1.01134e-07	3.83425e-11	1.75533e-26		396.98	639.29	394.523	1.1205e-05	0	1.12049e-05	1.05149e-10	3.10527e-14	6.32737e-13		396.98	548.34	394.523	7.08528e-06	0	7.08458e-06	8.59787e-12	1.3688e-12	1.06283e-12		396.98	338.514	394.523	1.00636e-06	0	1.00624e-06	1.15929e-10	2.56569e-18	4.25725e-13		1.5033	28.0794	1.5033	21.3069	1.5033	15.9245	1.5033	10.9413	1.5033	0.08874
396.88	101.462	394.373	1.84486e-07	0	1.84417e-07	6.88792e-11	3.74779e-26		397.08	814.639	394.573	1.92035e-05	0	1.92033e-05	1.9641e-10	5.8933e-14	9.94232e-13		397.08	746.465	394.573	1.24245e-05	0	1.24232e-05	1.64373e-11	2.46239e-12	1.60536e-12		397.08	517.976	394.573	1.81905e-06	0	1.81884e-06	2.16885e-10	5.65677e-18	6.74063e-13		1.53398	28.1693	1.53398	21.452	1.53398	16.135	1.53398	10.6642	1.53398	0.04917
396.98	122.349	394.423	3.33722e-07	0	3.33599e-07	1.23039e-10	7.96588e-26		397.18	1032.16	394.623	3.26646e-05	0	3.26642e-05	3.64515e-10	1.11258e-13	1.55767e-12		397.18	961.933	394.623	2.16093e-05	0	2.16069e-05	3.12218e-11	4.4078e-12	2.41862e-12		397.18	712.577	394.623	3.26118e-06	0	3.26078e-06	4.03116e-10	1.23906e-17	1.06401e-12		1.56466	28.1937	1.56466	21.5422	1.56466	16.2663	1.56466	10.2867	1.56466	-0.02511
397.08	153.796	394.473	5.98862e-07	0	5.98643e-07	2.18544e-10	1.68553e-25		397.28	1309.99	394.673	5.51445e-05	0	5.51438e-05	6.72144e-10	2.08936e-13	2.43323e-12		397.28	1174.48	394.673	3.7277e-05	0	3.72728e-05	5.89211e-11	7.85115e-12	3.63459e-12		397.28	907.18	394.673	5.79884e-06	0	5.7981e-06	7.44369e-10	2.69636e-17	1.67443e-12		1.59534	28.1519	1.59534	21.573	1.59534	16.3076	1.59534	9.83123	1.59534	-0.12869
397.18	198.101	394.523	1.06608e-06	0	1.06569e-06	3.85995e-10	3.55043e-25		397.38	1652.7	394.723	9.23965e-05	0	9.23953e-05	1.23142e-09	3.90309e-13	3.78977e-12		397.38	1376.43	394.723	6.37795e-05	0	6.3772e-05	1.10477e-10	1.39152e-11	5.44795e-12		397.38	1091.18	394.723	1.02269e-05	0	1.02256e-05	1.36555e-09	5.82936e-17	2.62703e-12		1.62602	28.0457	1.62602	21.5425	1.62602	16.2537	1.62602	9.32498	1.62602	-0.22621
397.28	257.468	394.573	1.88267e-06	0	1.88199e-06	6.77907e-10	7.44506e-25		397.48	2037.7	394.773	0.000153652	0	0.000153649	2.24152e-09	7.25296e-13	5.88526e-12		397.48	1569.05	394.773	0.000108233	0	0.00010822	2.05806e-10	2.4541e-11	8.1452e-12		397.48	1263.03	394.773	1.7889e-05	0	1.78865e-05	2.48877e-09	1.25206e-16	4.10901e-12		1.6567	27.8794	1.6567	21.4518	1.6567	16.1044	1.6567	8.79798	1.6567	-0.18824
397.38	333.088	394.622	3.29822e-06	0	3.29704e-06	1.18387e-09	1.55417e-24		397.58	2417.48	394.822	0.000253599	0	0.000253595	4.05391e-09	1.34071e-12	9.11256e-12		397.58	1753.57	394.822	0.000182172	0	0.000182148	3.80917e-10	4.30667e-11	1.21468e-11		397.58	1432.41	394.822	3.10359e-05	0	3.10314e-05	4.50633e-09	2.6717e-16	6.40744e-12		1.68738	27.6591	1.68738	21.3045	1.68738	15.8647	1.68738	8.28115	1.68738	0.01337
397.48	423.946	394.672	5.732e-06	0	5.72994e-06	2.0558e-09	3.22977e-24		397.68	2745.33	394.872	0.000415418	0	0.000415411	7.28453e-09	2.46526e-12	1.40681e-11		397.68	1926.03	394.872	0.000304116	0	0.000304074	7.00471e-10	7.52032e-11	1.80681e-11		397.68	1617.73	394.872	5.34048e-05	0	5.33967e-05	8.10625e-09	5.66383e-16	9.9611e-12		1.71806	27.3928	1.71806	21.1063	1.71806	15.5441	1.71806	7.8039	1.71806	0.29099
397.58	525.896	394.722	9.8822e-06	0	9.87865e-06	3.5498e-09	6.68172e-24		397.78	3006.59	394.922	0.000675386	0	0.000675373	1.30054e-08	4.50925e-12	2.16548e-11		397.78	2078.9	394.922	0.000503544	0	0.000503472	1.27978e-09	1.3067e-10	2.68073e-11		397.78	1836.48	394.922	9.11451e-05	0	9.11306e-05	1.4487e-08	1.19287e-15	1.54385e-11		1.74874	27.0896	1.74874	20.8649	1.74874	15.1559	1.74874	7.39106	1.74874	0.61476
397.68	631.589	394.772	1.69014e-05	0	1.68953e-05	6.09498e-09	1.37609e-23		397.88	3223.21	394.972	0.00109	0	0.00109	2.30696e-08	8.20461e-12	3.3235e-11		397.88	2205.22	394.972	0.000826943	0	0.000826817	2.32311e-09	2.25925e-10	3.9672e-11		397.88	2091.39	394.972	0.000154285	0	0.000154259	2.57214e-08	2.49594e-15	2.3855e-11		1.77942	26.7593	1.77942	20.5894	1.77942	14.7169	1.77942	7.05826	1.77942	0.97302
397.78	731.511	394.822	2.86756e-05	0	2.86652e-05	1.0406e-08	2.8213e-23		397.98	3422.52	395.022	0.00175	0	0.00175	4.06586e-08	1.48499e-11	5.08578e-11		397.98	2299.76	395.022	0.00135	0	0.00135	4.18976e-09	3.88684e-10	5.85608e-11		397.98	2361.94	395.022	0.000259031	0	0.000258985	4.53702e-08	5.18844e-15	3.67475e-11		1.8101	26.4119	1.8101	20.2901	1.8101	14.2463	1.8101	6.80614	1.8101	1.35719
397.88	815.951	394.872	4.8264e-05	0	4.82463e-05	1.76662e-08	5.75831e-23		398.08	3600.59	395.072	0.00277	0	0.00277	7.11967e-08	2.67362e-11	7.75965e-11		398.08	2356.63	395.072	0.00218	0	0.00218	7.5075e-09	6.65388e-10	8.62224e-11		398.08	2609.14	395.072	0.000431337	0	0.000431257	7.95073e-08	1.07151e-14	5.64354e-11		1.84078	26.0568	1.84078	19.9778	1.84078	13.7655	1.84078	6.61744	1.84078	1.75902
397.98	877.302	394.922	8.05852e-05	0	8.05554e-05	2.98227e-08	1.16999e-22		398.18	3720.42	395.122	0.00438	0	0.00438	1.23869e-07	4.78836e-11	1.18045e-10		398.18	2368.32	395.122	0.00349	0	0.00349	1.33656e-08	1.13344e-09	1.26626e-10		398.18	2791.29	395.122	0.000712393	0	0.000712254	1.38421e-07	2.19846e-14	8.64073e-11		1.87146	25.7025	1.87146	19.6642	1.87146	13.298	1.87146	6.46304	1.87146	2.17007
398.08	911.922	394.971	0.000133478	0	0.000133428	5.00605e-08	2.36654e-22		398.28	3747.89	395.171	0.00685	0	0.00685	2.14121e-07	8.53074e-11	1.79051e-10		398.28	2330.01	395.171	0.00554	0	0.00554	2.36411e-08	1.92119e-09	1.85489e-10		398.28	2880.79	395.171	0.00117	0	0.00117	2.39419e-07	4.48126e-14	1.31894e-10		1.90214	25.356	1.90214	19.3608	1.90214	12.8718	1.90214	6.31538	1.90214	2.58169
398.18	920.887	395.021	0.000219323	0	0.000219239	8.35581e-08	4.76527e-22		398.38	3684.94	395.221	0.01065	0	0.01065	3.67749e-07	1.51181e-10	2.70786e-10		398.38	2247.3	395.221	0.00873	0	0.00873	4.15464e-08	3.24031e-09	2.71022e-10		398.38	2873.93	395.221	0.0019	0	0.0019	4.11409e-07	9.07487e-14	2.00713e-10		1.93282	25.0219	1.93282	19.0796	1.93282	12.5274	1.93282	6.15907	1.93282	2.98524
398.28	909.396	395.071	0.000357502	0	0.000357364	1.38684e-07	9.55223e-22		398.48	3563.59	395.271	0.01642	0	0.01642	6.27536e-07	2.66514e-10	4.08318e-10		398.48	2140.74	395.271	0.01366	0	0.01365	7.25413e-08	5.43813e-09	3.94986e-10		398.48	2791.61	395.271	0.00306	0	0.00305	7.02342e-07	1.82575e-13	3.04509e-10		1.9635	24.7029	1.9635	18.8331	1.9635	12.3338	1.9635	5.99497	1.9635	3.37233
398.38	885.083	395.121	0.00057809	0	0.000577861	2.28881e-07	1.90618e-21		398.58	3413.19	395.321	0.02514	0	0.02514	1.06395e-06	4.67364e-10	6.13894e-10		398.58	2041.18	395.321	0.02118	0	0.02117	1.25842e-07	9.08152e-09	5.7418e-10		398.58	2671.14	395.321	0.00488	0	0.00488	1.1912e-06	3.64922e-13	4.60575e-10		1.99418	24.3988	1.99418	18.6342	1.99418	12.3369	1.99418	5.84632	1.99418	3.73504
398.48	855.874	395.171	0.000927329	0	0.000926953	3.75612e-07	3.78675e-21		398.68	3245.02	395.371	0.03819	0	0.03819	1.79225e-06	8.1527e-10	9.20257e-10		398.68	1977.2	395.371	0.03257	0	0.03256	2.16895e-07	1.50908e-08	8.32542e-10		398.68	2551.02	395.371	0.00774	0	0.00774	2.00714e-06	7.24636e-13	6.94507e-10		2.02485	24.1076	2.02485	18.4948	2.02485	12.4397	2.02485	5.79025	2.02485	4.06619
398.58	828.187	395.221	0.00148	0	0.00148	6.12932e-07	7.48881e-21		398.78	3071.06	395.421	0.05758	0	0.05758	2.99965e-06	1.41468e-09	1.37546e-09		398.78	1961.83	395.421	0.04968	0	0.04967	3.71418e-07	2.49525e-08	1.20408e-09		398.78	2455.25	395.421	0.01217	0	0.01217	3.35994e-06	1.42955e-12	1.04407e-09		2.05553	23.8256	2.05553	18.4187	2.05553	12.5328	2.05553	5.86899	2.05553	4.35952
398.68	806.008	395.271	0.00233	0	0.00233	9.9456e-07	1.47435e-20		398.88	2923.05	395.471	0.08617	0	0.08617	4.98812e-06	2.4419e-09	2.04978e-09		398.88	1987.19	395.471	0.07517	0	0.07515	6.31919e-07	4.10545e-08	1.73698e-09		398.88	2387.25	395.471	0.01898	0	0.01897	5.58786e-06	2.80181e-12	1.56478e-09		2.08621	24.0257	2.08621	18.3931	2.08621	12.5718	2.08621	5.97578	2.08621	4.6099
398.78	790.981	395.32	0.00365	0	0.00365	1.6047e-06	2.88956e-20		398.98	2836.68	395.52	0.12799	0	0.12798	8.24137e-06	4.19285e-09	3.04572e-09		398.98	2030.64	395.52	0.1128	0	0.11277	1.06819e-06	6.72129e-08	2.49934e-09		398.98	2337.34	395.52	0.02936	0	0.02935	9.23249e-06	5.45553e-12	2.33806e-09		2.11689	24.3024	2.11689	18.3927	2.11689	12.5428	2.11689	6.06653	2.11689	4.81338
398.88	783.172	395.37	0.00567	0	0.00567	2.57456e-06	5.63776e-20		399.08	2816.91	395.57	0.18867	0	0.18866	1.35287e-05	7.16147e-09	4.51225e-09		399.08	2068.72	395.57	0.16789	0	0.16784	1.79398e-06	1.09494e-07	3.58712e-09		399.08	2296.29	395.57	0.04503	0	0.04502	1.51549e-05	1.05535e-11	3.48283e-09		2.14757	24.581	2.14757	18.3946	2.14757	12.4442	2.14757	6.14894	2.14757	4.96733
398.98	781.913	395.42	0.00873	0	0.00873	4.1073e-06	1.09502e-19		399.18	2832.77	395.62	0.27604	0	0.27601	2.20652e-05	1.21676e-08	6.6653e-09		399.18	2090.43	395.62	0.24785	0	0.24776	2.99349e-06	1.77491e-07	5.1352e-09		399.18	2262.53	395.62	0.06852	0	0.0685	2.47141e-05	2.02821e-11	5.17232e-09		2.17825	24.8625	2.17825	18.3858	2.17825	12.28	2.17825	6.26027	2.17825	5.07036
399.08	786.23	395.47	0.01335	0	0.01335	6.51561e-06	2.11731e-19		399.28	2853.45	395.67	0.40083	0	0.40079	3.57566e-05	2.05647e-08	9.81674e-09		399.28	2102.19	395.67	0.3629	0	0.36276	4.96275e-06	2.8629e-07	7.33263e-09		399.28	2238.54	395.67	0.1034	0	0.10336	4.00402e-05	3.87249e-11	7.65795e-09		2.20893	25.1456	2.20893	18.3613	2.20893	12.0579	2.20893	6.44729	2.20893	5.12232
399.18	794.683	395.52	0.02025	0	0.02024	1.02778e-05	4.07556e-19		399.38	2882.46	395.72	0.57767	0	0.57762	5.75702e-05	3.4574e-08	1.44158e-08		399.38	2121.96	395.72	0.52702	0	0.52679	8.17437e-06	4.59497e-07	1.04437e-08		399.38	2223.98	395.72	0.15477	0	0.15471	6.44479e-05	7.34561e-11	1.13036e-08		2.23961	25.4267	2.23961	18.3221	2.23961	11.8095	2.23961	6.73522	2.23961	5.1242
399.28	804.899	395.57	0.03047	0	0.03046	1.61208e-05	7.80968e-19		399.48	2949.26	395.77	0.82629	0	0.8262	9.20948e-05	5.78215e-08	2.11071e-08		399.48	2166.78	395.77	0.75911	0	0.75876	1.33774e-05	7.33847e-07	1.48367e-08		399.48	2215.51	395.77	0.22977	0	0.22966	0.000103058	1.38428e-10	1.66339e-08		2.27029	25.7007	2.27029	18.2727	2.27029	12.1129	2.27029	7.12031	2.27029	5.07794
399.38	813.289	395.62	0.04548	0	0.04546	2.51432e-05	1.48978e-18		399.58	3071.63	395.82	1.17304	0	1.17289	0.000146375	9.61923e-08	3.08136e-08		399.58	2241.36	395.82	1.08449	0	1.08394	2.17509e-05	1.1662e-06	2.10238e-08		399.58	2213.55	395.82	0.33831	0	0.33815	0.000163724	2.59168e-10	2.44032e-08		2.30097	25.9611	2.30097	18.2212	2.30097	12.4444	2.30097	7.58343	2.30097	4.98628
399.48	815.376	395.669	0.06734	0	0.0673	3.89942e-05	2.82914e-18		399.68	3233.98	395.869	1.65281	0	1.65258	0.00023115	1.59185e-07	4.48517e-08		399.68	2334.53	395.869	1.53669	0	1.53585	3.51374e-05	1.84412e-06	2.97151e-08		399.68	2226.08	395.869	0.49407	0	0.49381	0.000258406	4.82057e-10	3.56924e-08		2.33165	26.201	2.33165	18.179	2.33165	12.7877	2.33165	8.1	2.33165	4.8526
399.58	806.748	395.719	0.09892	0	0.09886	6.01345e-05	5.34846e-18		399.78	3400.99	395.919	2.31132	0	2.31096	0.000362674	2.62045e-07	6.50934e-08		399.78	2425.12	395.919	2.15968	0	2.15838	5.63959e-05	2.90168e-06	4.18923e-08		399.78	2262.46	395.919	0.71565	0	0.71524	0.000405186	8.90787e-10	5.20452e-08		2.36233	26.4133	2.36233	18.1593	2.36233	13.1299	2.36233	8.64354	2.36233	4.68067
399.68	784.288	395.769	0.14413	0	0.14404	9.22131e-05	1.00657e-17		399.88	3545.27	395.969	3.20795	0	3.20739	0.000565371	4.29104e-07	9.41925e-08		399.88	2493.37	395.969	3.01046	0	3.00849	8.99317e-05	4.54313e-06	5.89089e-08		399.88	2322.12	395.969	1.02814	0	1.0275	0.000631196	1.63535e-09	7.56589e-08		2.39301	26.5914	2.39301	18.1703	2.39301	13.4588	2.39301	9.18731	2.39301	4.47452
399.78	747.077	395.819	0.20834	0	0.2082	0.000140607	1.88585e-17		399.98	3661.02	396.019	4.41901	0	4.41813	0.000875681	6.98972e-07	1.359e-07		399.98	2530.55	396.019	4.16217	0	4.15918	0.000142483	7.07796e-06	8.26265e-08		399.98	2391	396.019	1.46501	0	1.46403	0.000976865	2.98267e-09	1.09652e-07		2.42369	26.7298	2.42369	18.2082	2.42369	13.7625	2.42369	9.70562	2.42369	4.23826
399.88	696.545	395.869	0.29876	0	0.29855	0.000213189	3.5173e-17		400.08	3757.07	396.069	6.04159	0	6.04024	0.00135	1.13258e-06	1.95498e-07		400.08	2541.46	396.069	5.70754	0	5.70304	0.000224286	1.09725e-05	1.15597e-07		400.08	2451.18	396.069	2.07047	0	2.06897	0.0015	5.40456e-09	1.58433e-07		2.45437	26.8246	2.45437	18.2619	2.45437	14.0307	2.45437	10.1753	2.45437	3.97597
399.98	635.821	395.919	0.425	0	0.42468	0.000321417	6.53065e-17		400.18	3841.9	396.119	8.19798	0	8.19592	0.00206	1.82553e-06	2.80406e-07		400.18	2538.83	396.119	7.76284	0	7.75612	0.000350773	1.69259e-05	1.61312e-07		400.18	2494.54	396.119	2.90227	0	2.89997	0.00229	9.72915e-09	2.28218e-07		2.48505	26.8736	2.48505	18.322	2.48505	14.2541	2.48505	10.5771	2.48505	3.69165
400.08	568.672	395.969	0.59975	0	0.59927	0.000481857	1.20711e-16		400.28	3915.27	396.169	11.0406	0	11.0375	0.00313	2.92699e-06	4.0101e-07		400.28	2533.75	396.169	10.4721	0	10.4622	0.000545052	2.59801e-05	2.24532e-07		400.28	2526.07	396.169	4.03503	0	4.03154	0.00348	1.74e-08	3.27741e-07		2.51573	26.8767	2.51573	18.3825	2.51573	14.4253	2.51573	10.8967	2.51573	3.38917
400.18	498.58	396.019	0.83962	0	0.8389	0.000718311	2.22115e-16		400.38	3970.85	396.219	14.7574	0	14.7526	0.00472	4.66837e-06	5.71801e-07		400.38	2527.52	396.219	14.0118	0	13.9971	0.000841464	3.96806e-05	3.1173e-07		400.38	2552.88	396.219	5.56411	0	5.55886	0.00525	3.0916e-08	4.69231e-07		2.54641	26.8361	2.54641	18.4406	2.54641	14.5389	2.54641	11.1259	2.54641	3.0723
400.28	428.353	396.068	1.16604	0	1.16498	0.00106	4.06868e-16		400.48	4003.17	396.268	19.5774	0	19.5703	0.00708	7.40664e-06	8.12936e-07		400.48	2509.64	396.268	18.5951	0	18.5735	0.00129	6.0306e-05	4.31688e-07		400.48	2570.39	396.268	7.61004	0	7.60217	0.00786	5.45729e-08	6.69759e-07		2.57709	26.7564	2.57709	18.4949	2.57709	14.5917	2.57709	11.2626	2.57709	2.74474
400.38	360.283	396.118	1.60646	0	1.60489	0.00157	7.41944e-16		400.58	4009.1	396.318	25.777	0	25.7665	0.01056	1.16893e-05	1.15237e-06		400.58	2462.8	396.318	24.4764	0	24.445	0.00197	9.11987e-05	5.96283e-07		400.58	2560.22	396.318	10.3233	0	10.3116	0.0117	9.57042e-08	9.5307e-07		2.60777	26.6445	2.60777	18.545	2.60777	14.5833	2.60777	11.3112	2.60777	2.41018
400.48	296.513	396.168	2.19558	0	2.19328	0.0023	1.34689e-15		400.68	3982.3	396.368	33.6854	0	33.6698	0.01563	1.83513e-05	1.62872e-06		400.68	2372.44	396.368	31.9553	0	31.9098	0.00298	0.000137234	8.21535e-07		400.68	2502.18	396.368	13.8897	0	13.8724	0.0173	1.66742e-07	1.35209e-06		2.63845	26.5097	2.63845	18.5904	2.63845	14.516	2.63845	11.2819	2.63845	2.07238
400.58	239.195	396.218	2.97683	0	2.97348	0.00335	2.43409e-15		400.78	3908.23	396.418	43.69	0	43.667	0.02299	2.86588e-05	2.29521e-06		400.78	2235.6	396.418	41.3794	0	41.3141	0.00448	0.000205487	1.12899e-06		400.78	2389.61	396.418	18.5358	0	18.5104	0.02541	2.88614e-07	1.91234e-06		2.66913	26.3627	2.66913	18.6306	2.66913	14.3949	2.66913	11.1894	2.66913	1.73523
400.68	190.22	396.268	4.00389	0	3.99903	0.00486	4.37908e-15		400.88	3767.42	396.468	56.2412	0	56.2076	0.03359	4.45204e-05	3.22495e-06		400.88	2064.06	396.468	53.1465	0	53.0531	0.0067	0.000306161	1.54755e-06		400.88	2235.9	396.468	24.5342	0	24.4972	0.03707	4.96306e-07	2.69648e-06		2.69981	26.2159	2.69981	18.6649	2.69981	14.2289	2.69981	11.0513	2.69981	1.40274
400.78	150.645	396.318	5.34239	0	5.33539	0.007	7.84282e-15		400.98	3547.26	396.518	71.8555	0	71.8066	0.04877	6.87976e-05	4.51798e-06		400.98	1879.32	396.518	67.704	0	67.5714	0.00994	0.000453902	2.11588e-06		400.98	2068.47	396.518	32.2091	0	32.1553	0.05374	8.47894e-07	3.79057e-06		2.73049	26.0812	2.73049	18.692	2.73049	14.0301	2.73049	10.8859	2.73049	1.07915
400.88	120.206	396.368	7.07155	0	7.06152	0.01003	1.39832e-14		401.08	3255.76	396.568	91.1168	0	91.0463	0.07036	0.000105754	6.31085e-06		401.08	1702.19	396.568	85.5469	0	85.3601	0.01467	0.000669608	2.88554e-06		401.08	1915.17	396.568	41.9401	0	41.8627	0.0774	1.43911e-06	5.31236e-06		2.76117	25.9688	2.76117	18.7103	2.76117	13.8149	2.76117	10.7097	2.76117	0.76887
400.98	97.3085	396.417	9.2858	0	9.27151	0.01429	2.48188e-14		401.18	2927.23	396.617	114.676	0	114.575	0.10086	0.000161709	8.78927e-06		401.18	1543.21	396.617	107.213	0	106.951	0.0215	0.000982935	3.92513e-06		401.18	1790.7	396.617	54.1661	0	54.0553	0.11075	2.42664e-06	7.42243e-06		2.79184	25.8854	2.79184	18.7185	2.79184	13.604	2.79184	10.5349	2.79184	0.47666
401.08	79.6257	396.467	12.0963	0	12.076	0.02025	4.3853e-14		401.28	2611.31	396.667	143.245	0	143.101	0.14363	0.000245971	1.22051e-05		401.28	1399.61	396.667	133.274	0	132.909	0.03132	0.00144	5.32564e-06		401.28	1689.7	396.667	69.3863	0	69.2289	0.15743	4.06515e-06	1.0339e-05		2.82252	25.8316	2.82252	18.7152	2.82252	13.4223	2.82252	10.3683	2.82252	0.20807
401.18	65.0927	396.517	15.6319	0	15.6034	0.02853	7.71366e-14		401.38	2347.58	396.717	177.592	0	177.389	0.20323	0.000372172	1.68986e-05		401.38	1260.32	396.717	164.323	0	163.819	0.04532	0.00209	7.20743e-06		401.38	1591.01	396.717	88.1596	0	87.9373	0.22232	6.76561e-06	1.43578e-05		2.8532	25.8022	2.8532	18.6993	2.8532	13.2953	2.8532	10.2103	2.8532	-0.02861
401.28	52.8368	396.567	20.0401	0	20.0001	0.03996	1.35072e-13		401.48	2143.02	396.767	218.527	0	218.241	0.28571	0.000560165	2.33282e-05		401.48	1115.2	396.767	200.962	0	200.269	0.06515	0.00302	9.72926e-06		401.48	1471.46	396.767	111.101	0	110.789	0.31192	1.11866e-05	1.9878e-05		2.88388	25.7877	2.88388	18.6704	2.88388	13.241	2.88388	10.0566	2.88388	-0.21123
401.38	43.588	396.617	25.487	0	25.4313	0.05566	2.35457e-13		401.58	1971.85	396.817	266.887	0	266.487	0.39908	0.000838686	3.21096e-05		401.58	962.698	396.817	243.776	0	242.83	0.09306	0.00434	1.31e-05		401.58	1320.91	396.817	138.873	0	138.438	0.43478	1.83759e-05	2.74368e-05		2.91456	25.7764	2.91456	18.6288	2.91456	13.259	2.91456	9.89971	2.91456	-0.26166
401.48	39.3357	396.667	32.1564	0	32.0793	0.0771	4.08604e-13		401.68	1799.14	396.867	323.511	0	322.956	0.55384	0.00125	4.40666e-05		401.68	811.881	396.867	293.314	0	292.031	0.13206	0.00622	1.75934e-05		401.68	1148.49	396.867	172.177	0	171.574	0.60209	2.99887e-05	3.77544e-05		2.94524	25.7569	2.94524	18.5755	2.94524	13.33	2.94524	9.73187	2.94524	-0.17277
401.58	42.3343	396.717	40.2484	0	40.1423	0.10618	7.05887e-13		401.78	1608.11	396.917	389.219	0	388.453	0.76368	0.00185	6.02985e-05		401.78	678.684	396.917	350.064	0	348.334	0.18621	0.00886	2.3568e-05		401.78	976.847	396.917	211.733	0	210.905	0.82833	4.86214e-05	5.17938e-05		2.97592	25.72	2.97592	18.5119	2.97592	13.4257	2.97592	9.54673	2.97592	-0.06727
401.68	53.8453	396.766	49.9764	0	49.831	0.14542	1.21398e-12		401.88	1410.28	396.966	464.777	0	463.727	1.04623	0.00273	8.22671e-05		401.88	579.017	396.966	414.415	0	412.099	0.26085	0.01256	3.14909e-05		401.88	830.164	396.966	258.265	0	257.133	1.13216	7.83172e-05	7.08376e-05		3.0066	25.6596	3.0066	18.4404	3.0066	13.52	3.0066	9.34071	3.0066	0.01628
401.78	73.1324	396.816	61.5627	0	61.3646	0.19803	2.0784e-12		401.98	1235.95	397.016	550.862	0	549.433	1.42409	0.004	0.00011191		401.98	521.891	397.016	486.638	0	483.556	0.36306	0.01773	4.19699e-05		401.98	723.416	397.016	312.47	0	310.932	1.53734	0.000125327	9.65883e-05		3.03728	25.5727	3.03728	18.3639	3.03728	13.5935	3.03728	9.11332	3.03728	0.07062
401.88	97.1472	396.866	75.233	0	74.9648	0.26816	3.54235e-12		402.08	1116.32	397.066	648.025	0	646.094	1.92595	0.00583	0.000151785		402.08	504.926	397.066	566.845	0	562.77	0.50205	0.02488	5.57933e-05		402.08	656.799	397.066	374.991	0	372.916	2.07393	0.000199248	0.000131299		3.06796	25.4598	3.06796	18.2855	3.06796	13.6334	3.06796	8.86673	3.06796	0.09521
401.98	121.095	396.916	91.2095	0	90.8484	0.36108	6.01031e-12		402.18	1065.56	397.116	756.653	0	754.057	2.5879	0.00846	0.000205265		402.18	513.623	397.116	654.965	0	649.613	0.68977	0.03476	7.39805e-05		402.18	616.152	397.116	446.383	0	443.602	2.77957	0.000314705	0.000177939		3.09864	25.3246	3.09864	18.2089	3.09864	13.6331	3.09864	8.6048	3.09864	0.09237
402.08	139.734	396.966	109.702	0	109.219	0.48345	1.01518e-11		402.28	1067.24	397.166	876.923	0	873.456	3.45497	0.0122	0.000276772		402.28	525.214	397.166	750.719	0	743.735	0.94156	0.04832	9.78459e-05		402.28	580.366	397.166	527.077	0	523.376	3.70101	0.000493823	0.000240414		3.12932	25.1743	3.12932	18.138	3.12932	13.5901	3.12932	8.33199	3.12932	0.06672
402.18	148.974	397.016	130.9	0	130.257	0.64365	1.707e-11		402.38	1075.88	397.216	1008.77	0	1004.17	4.58285	0.01752	0.000372093		402.38	516.799	397.216	853.596	0	844.54	1.27696	0.06683	0.00012908		402.38	534.409	397.216	617.346	0	612.449	4.89578	0.000769837	0.000323833		3.16	25.0196	3.16	18.077	3.16	13.506	3.16	8.05226	3.16	0.02569
402.28	147.167	397.066	154.959	0	154.107	0.8521	2.85738e-11		402.48	1043.23	397.266	1151.84	0	1145.78	6.03981	0.02501	0.000498772		402.48	475.287	397.266	962.846	0	951.178	1.72065	0.09197	0.00016985		402.48	480.208	397.266	717.263	0	710.827	6.43405	0.00119	0.000434869		3.19068	24.8753	3.19068	18.03	3.19068	13.3855	3.19068	7.76835	3.19068	-0.01905
402.38	135.599	397.115	181.991	0	180.869	1.1217	4.76151e-11		402.58	953.509	397.315	1305.49	0	1297.54	7.9087	0.03553	0.000666616		402.58	404.435	397.315	1077.47	0	1062.53	2.30354	0.12595	0.000222928		402.58	434.922	397.315	826.67	0	818.267	8.40052	0.00183	0.000582199		3.22136	24.7597	3.22136	18.0003	3.22136	13.2358	3.22136	7.48162	3.22136	-0.05022
402.48	117.979	397.165	212.054	0	210.586	1.46827	7.89885e-11		402.68	832.443	397.365	1468.72	0	1458.38	10.2892	0.0502	0.000888322		402.68	324.293	397.365	1196.23	0	1177.23	3.06398	0.17164	0.000291845		402.68	414.908	397.365	945.15	0	934.25	10.8965	0.0028	0.000777069		3.25204	24.6916	3.25204	17.9867	3.25204	13.0674	3.25204	7.19239	3.25204	-0.04783
402.58	99.1453	397.215	245.139	0	243.228	1.91108	1.30445e-10		402.78	717.855	397.415	1640.23	0	1626.86	13.3001	0.07055	0.00118		402.78	261.978	397.415	1317.67	0	1293.67	4.04913	0.23273	0.000381094		402.78	418.366	397.415	1072	0	1057.96	14.042	0.00426	0.00103		3.28272	24.6814	3.28272	17.9824	3.28272	12.8939	3.28272	6.90083	3.28272	-0.00143
402.68	83.5346	397.265	281.161	0	278.688	2.47343	2.14453e-10		402.88	626.208	397.465	1818.35	0	1801.17	17.0813	0.09864	0.00156		402.88	238.219	397.465	1440.15	0	1410.01	5.31648	0.314	0.000496366		402.88	423.814	397.465	1206.24	0	1188.26	17.9775	0.00643	0.00137		3.3134	24.7233	3.3134	17.9805	3.3134	12.7338	3.3134	6.60815	3.3134	0.08225
402.78	74.0337	397.315	319.953	0	316.77	3.1832	3.50978e-10		402.98	554.301	397.515	2001.14	0	1979.2	21.7963	0.13718	0.00207		402.98	257.326	397.515	1561.87	0	1524.26	6.93543	0.42157	0.000644856		402.98	407.523	397.515	1346.58	0	1323.7	22.866	0.00963	0.00181		3.34408	24.7985	3.34408	17.9785	3.34408	12.6107	3.34408	6.31855	3.34408	0.18871
402.88	71.609	397.365	361.257	0	357.183	4.07356	5.71834e-10		403.08	506.594	397.565	2186.33	0	2158.5	27.6338	0.18978	0.00272		403.08	306.217	397.565	1680.95	0	1634.32	8.98896	0.56318	0.000835631		403.08	363.542	397.565	1491.45	0	1462.53	28.8942	0.01434	0.00239		3.37476	24.8859	3.37476	17.9792	3.37476	12.5494	3.37476	6.04435	3.37476	0.30527
402.98	75.6904	397.415	404.722	0	399.538	5.18357	9.27479e-10		403.18	503.13	397.615	2371.46	0	2336.38	34.8091	0.26117	0.00357		403.18	362.134	397.615	1795.45	0	1738.01	11.5753	0.74863	0.00108		403.18	306.595	397.615	1639.02	0	1602.73	36.2736	0.02122	0.00314		3.40544	24.9686	3.40544	17.9886	3.40544	12.5609	3.40544	5.8404	3.40544	0.42291
403.08	84.9092	397.464	449.909	0	443.35	6.55888	1.49755e-09		403.28	551.947	397.664	2553.87	0	2509.94	43.5652	0.35752	0.00468		403.28	403.384	397.664	1903.5	0	1833.2	14.8095	0.99024	0.00139		403.28	256.039	397.664	1787.28	0	1742.01	45.2408	0.03119	0.00412		3.43612	25.0353	3.43612	18.0109	3.43612	12.6306	3.43612	5.89055	3.43612	0.53529
403.18	97.6675	397.514	496.292	0	488.04	8.25229	2.40714e-09		403.38	622.064	397.714	2730.82	0	2676.15	54.1728	0.48685	0.0061		403.38	416.837	397.714	2003.31	0	1917.8	18.8251	1.30333	0.00179		403.38	218.767	397.714	1934.03	0	1877.92	56.057	0.04555	0.00538		3.4668	25.0791	3.4668	18.045	3.4668	12.7303	3.4668	6.09229	3.4668	0.63788
403.28	112.217	397.564	543.273	0	532.948	10.3244	3.8518e-09		403.48	656.534	397.764	2899.55	0	2831.96	66.9297	0.65947	0.00795		403.48	399.587	397.764	2093.27	0	1989.93	23.7749	1.70693	0.0023		403.48	188.114	397.764	2076.98	0	2007.9	69.0063	0.06608	0.00701		3.49748	25.0966	3.49748	18.0865	3.49748	12.8355	3.49748	6.29344	3.49748	0.72737
403.38	126.324	397.614	590.189	0	577.345	12.844	6.13577e-09		403.58	616.773	397.814	3057.4	0	2974.34	82.1582	0.88861	0.01031		403.58	356.384	397.814	2172.01	0	2047.92	29.8324	2.22446	0.00294		403.58	156.562	397.814	2213.84	0	2129.34	84.3932	0.09523	0.00911		3.52816	25.0867	3.52816	18.1311	3.52816	12.9294	3.52816	6.46181	3.52816	0.80136
403.48	136.943	397.664	636.338	0	620.45	15.8884	9.7301e-09		403.68	513.058	397.864	3201.85	0	3100.44	100.202	1.19108	0.01334		403.68	295.925	397.864	2238.46	0	2090.38	37.1915	2.88455	0.00375		403.68	125.933	397.864	2342.35	0	2239.67	102.538	0.13636	0.01179		3.55884	25.0506	3.55884	18.1747	3.55884	13.0021	3.55884	6.58551	3.55884	0.85817
403.58	140.414	397.714	680.996	0	661.452	19.5436	1.53606e-08		403.78	392.321	397.914	3330.65	0	3207.63	121.423	1.5881	0.01721		403.78	227.881	397.914	2291.9	0	2116.3	46.0665	3.72202	0.00477		403.78	105.495	397.914	2460.45	0	2336.47	123.772	0.19398	0.01522		3.58952	24.9909	3.58952	18.2141	3.58952	13.0478	3.58952	6.65827	3.58952	0.89671
403.68	133.388	397.764	723.442	0	699.538	23.9043	2.41403e-08		403.88	298.772	397.964	3441.93	0	3293.61	146.19	2.10635	0.02214		403.88	161.021	397.964	2331.97	0	2125.05	56.691	4.77886	0.00606		403.88	103.942	397.964	2566.26	0	2417.54	148.43	0.27414	0.01958		3.62019	24.9111	3.62019	18.2468	3.62019	13.0641	3.62019	6.67757	3.62019	0.9163
403.78	114.242	397.814	762.986	0	733.913	29.073	3.77677e-08		403.98	245.276	398.014	3534.21	0	3356.52	174.875	2.77902	0.0284		403.98	102.309	398.014	2358.71	0	2116.41	69.3153	6.10544	0.00767		403.98	124.894	398.014	2658.23	0	2480.98	176.839	0.38491	0.02512		3.65087	24.8159	3.65087	18.2709	3.65087	13.0504	3.65087	6.64439	3.65087	0.91663
403.88	84.3295	397.863	798.994	0	763.834	35.1602	5.88221e-08		404.08	216.178	398.063	3606.49	0	3394.96	207.843	3.64726	0.03632		404.08	56.9407	398.063	2372.57	0	2090.6	84.2037	7.76166	0.00969		404.08	165.964	398.063	2735.17	0	2525.29	209.313	0.53691	0.03212		3.68155	24.7099	3.68155	18.2851	3.68155	13.0082	3.68155	6.56319	3.68155	0.8976
403.98	48.3167	397.913	830.913	0	788.631	42.2821	9.12018e-08		404.18	190.044	398.113	3658.31	0	3408.07	245.436	4.7616	0.04631		404.18	28.8121	398.113	2374.34	0	2048.23	101.629	9.81835	0.01221		404.18	216.179	398.113	2796.3	0	2549.38	246.134	0.74405	0.04096		3.71223	24.5983	3.71223	18.289	3.71223	12.9401	3.71223	6.442	3.71223	0.85933
404.08	13.2135	397.963	858.295	0	807.736	50.56	1.4077e-07		404.28	157.85	398.163	3689.76	0	3395.55	287.962	6.18372	0.05887		404.28	20.3117	398.163	2365.17	0	1990.34	121.869	12.3586	0.01535		404.28	253.924	398.163	2841.31	0	2552.68	287.547	1.02439	0.05206		3.74291	24.486	3.74291	18.2828	3.74291	12.8503	3.74291	6.29283	3.74291	0.80208
404.18	-13.6997	398.013	880.82	0	820.702	60.1177	2.16301e-07		404.38	125.098	398.213	3701.43	0	3357.69	335.681	7.98839	0.07462		404.38	30.8256	398.213	2346.48	0	1918.3	145.197	15.4791	0.01924		404.38	254.49	398.213	2870.31	0	2535.1	333.737	1.40116	0.06597		3.77359	24.3775	3.77359	18.2675	3.77359	12.7437	3.77359	6.13359	3.77359	0.72626
404.28	-27.2832	398.063	898.302	0	827.223	71.0792	3.30865e-07		404.48	103.329	398.263	3694.48	0	3295.33	388.789	10.2655	0.09431		404.48	55.0528	398.263	2319.92	0	1833.76	171.872	19.2915	0.02406		404.48	208.228	398.263	2883.89	0	2497.08	384.823	1.904	0.08335		3.80427	24.2768	3.80427	18.245	3.80427	12.6261	3.80427	5.99467	3.80427	0.6326
404.38	-26.2805	398.113	910.708	0	827.143	83.5657	5.03831e-07		404.58	100.255	398.313	3670.49	0	3209.85	447.4	13.1224	0.11884		404.58	83.3299	398.313	2287.29	0	1738.64	202.134	23.924	0.03		404.58	134.611	398.313	2883.03	0	2439.52	440.835	2.57044	0.10499		3.83495	24.1871	3.83495	18.2177	3.83495	12.5037	3.83495	5.92972	3.83495	0.52234
404.48	-13.6278	398.163	918.155	0	820.463	97.6919	7.6377e-07		404.68	113.879	398.363	3631.5	0	3103.13	511.532	16.6862	0.14931		404.68	105.062	398.363	2250.47	0	1634.99	236.19	29.5222	0.03732		404.68	74.8669	398.363	2869.11	0	2363.82	501.708	3.44753	0.13184		3.86563	24.1107	3.86563	18.1891	3.86563	12.3831	3.86563	5.97345	3.86563	0.39783
404.58	4.8187	398.212	920.906	0	807.343	113.562	1.15261e-06		404.78	134.296	398.412	3579.82	0	2977.44	581.092	21.1063	0.18704		404.78	113.646	398.412	2211.32	0	1524.97	274.201	36.25	0.04631		404.78	63.6508	398.412	2843.78	0	2271.76	567.265	4.59376	0.16505		3.89631	24.0492	3.89631	18.1627	3.89631	12.2712	3.89631	6.07527	3.89631	0.26383
404.68	22.5864	398.262	919.361	0	788.095	131.267	1.7316e-06		404.88	153.015	398.462	3518.05	0	2835.4	655.861	26.557	0.23362		404.88	109.493	398.462	2171.64	0	1410.74	316.274	44.2908	0.05731		404.88	101.709	398.462	2808.93	0	2165.44	637.207	6.08119	0.20599		3.92699	24.003	3.92699	18.1424	3.92699	12.1747	3.92699	6.17966	3.92699	0.13092
404.78	34.9169	398.312	914.042	0	763.166	150.876	2.58972e-06		404.98	171.155	398.512	3448.89	0	2679.87	735.485	33.2398	0.29095		404.98	98.8418	398.512	2133.08	0	1294.4	362.447	53.8475	0.07075		404.98	153.944	398.512	2766.6	0	2047.23	711.107	7.99775	0.25631		3.95767	23.9721	3.95767	18.1309	3.95767	12.0995	3.95767	6.26111	3.95767	0.0236
404.88	40.1368	398.362	905.567	0	733.129	172.437	3.85569e-06		405.08	195.781	398.562	3375.08	0	2513.86	819.466	41.3856	0.36128		405.08	89.2116	398.562	2097.1	0	1177.96	412.679	65.1424	0.08712		405.08	176.272	398.562	2718.84	0	1919.67	788.404	10.4498	0.31795		3.98835	23.956	3.98835	18.1286	3.98835	12.0489	3.98835	6.30927	3.98835	-0.01053
404.98	39.5521	398.412	894.624	0	698.655	195.969	5.71471e-06		405.18	226.531	398.612	3299.3	0	2340.44	907.158	51.2568	0.44729		405.18	84.925	398.612	2064.92	0	1063.25	466.839	78.4165	0.107		405.18	149.068	398.612	2667.71	0	1785.34	868.405	13.5646	0.39322		4.01903	23.954	4.01903	18.1336	4.01903	12.0197	4.01903	6.32127	4.01903	0.06628
405.08	36.0576	398.462	881.946	0	660.489	221.456	8.43198e-06		405.28	248.13	398.662	3224.1	0	2162.63	997.769	63.1488	0.55214		405.28	85.7776	398.662	2037.49	0	951.867	524.696	93.9285	0.13107		405.28	89.1985	398.662	2615.12	0	1646.85	950.288	17.493	0.48482		4.04971	23.9646	4.04971	18.1424	4.04971	12.0026	4.04971	6.29939	4.04971	0.23124
405.18	32.2392	398.512	868.274	0	619.426	248.848	1.23853e-05		405.38	239.921	398.712	3151.76	0	1983.33	1090.37	77.391	0.67958		405.38	89.0653	398.712	2015.47	0	845.195	585.916	111.952	0.16016		405.38	32.6641	398.712	2562.81	0	1506.69	1033.11	22.4121	0.59594		4.08039	23.9858	4.08039	18.1512	4.08039	11.987	4.08039	6.25056	4.08039	0.44513
405.28	28.9502	398.561	854.332	0	576.281	278.051	1.81104e-05		405.48	194.1	398.761	3084.3	0	1805.24	1183.88	94.3469	0.83397		405.48	92.4067	398.761	1999.27	0	744.35	650.054	132.775	0.1952		405.48	6.21159	398.761	2512.29	0	1367.2	1115.84	28.5273	0.7303		4.11107	24.0148	4.11107	18.1572	4.11107	11.9655	4.11107	6.18687	4.11107	0.68499
405.38	25.0614	398.611	840.792	0	531.862	308.93	2.63629e-05		405.58	123.63	398.811	3023.39	0	1630.81	1277.15	114.413	1.02043		405.58	94.6813	398.811	1989.01	0	650.185	716.556	156.69	0.2373		405.58	13.0349	398.811	2464.78	0	1230.48	1197.33	36.0743	0.89222		4.14175	24.0489	4.14175	18.1587	4.14175	11.9352	4.14175	6.12644	4.14175	0.93841
405.48	18.4593	398.661	828.255	0	486.951	341.304	3.82032e-05		405.68	52.0203	398.861	2970.33	0	1462.18	1368.89	138.018	1.2449		405.68	94.8861	398.861	1984.59	0	563.294	784.762	183.999	0.28775		405.68	40.1094	398.861	2421.19	0	1098.39	1276.39	45.3205	1.08672		4.17243	24.0856	4.17243	18.1549	4.17243	11.8959	4.17243	6.09227	4.17243	1.19722
405.58	7.7232	398.711	817.219	0	442.275	374.944	5.51124e-05		405.78	-2.91813	398.911	2926.05	0	1301.15	1457.77	165.619	1.5143		405.78	91.0599	398.911	1985.71	0	484.031	853.909	214.999	0.34803		405.78	73.7182	398.911	2382.16	0	972.466	1351.81	56.5655	1.3196		4.20311	24.1227	4.20311	18.146	4.20311	11.85	4.20311	6.10275	4.20311	1.4549
405.68	-6.44111	398.761	808.071	0	398.492	409.579	7.91483e-05		405.88	-34.7028	398.961	2891.13	0	1149.16	1542.44	197.694	1.83658		405.88	81.0365	398.961	1991.91	0	412.525	923.15	249.978	0.41987		405.88	106.951	398.961	2348.04	0	853.944	1422.35	70.1404	1.59749		4.23379	24.1584	4.23379	18.1331	4.23379	11.8067	4.23379	6.15723	4.23379	1.70558
405.78	-20.8177	398.811	801.07	0	356.178	444.891	0.000113156		405.98	-41.848	399.011	2865.78	0	1007.31	1621.51	234.74	2.2209		405.98	64.1941	399.011	2002.62	0	348.712	991.561	289.21	0.50524		405.98	136.639	399.011	2318.9	0	743.742	1486.82	86.4061	1.92802		4.26447	24.1912	4.26447	18.1179	4.26447	11.8469	4.26447	6.23833	4.26447	1.94374
405.88	-30.6246	398.861	796.342	0	315.818	480.524	0.000161048		406.08	-22.9461	399.061	2849.94	0	876.34	1693.66	277.265	2.67776		406.08	41.8386	399.061	2017.19	0	292.364	1058.16	332.944	0.60642		406.08	158.374	399.061	2294.62	0	642.468	1544.08	105.75	2.31985		4.29515	24.2204	4.29515	18.1026	4.29515	11.8956	4.29515	6.3268	4.29515	2.16411
405.98	-31.4038	398.91	793.881	0	277.796	516.085	0.00022818		406.18	18.3431	399.11	2843.3	0	756.678	1757.63	325.772	3.21911		406.18	15.5372	399.11	2034.99	0	243.119	1121.95	381.395	0.726		406.18	166.258	399.11	2274.9	0	550.45	1593.09	128.581	2.78281		4.32583	24.2452	4.32583	18.0895	4.32583	11.9398	4.32583	6.4088	4.32583	2.36178
406.08	-21.0081	398.96	793.555	0	242.402	551.153	0.000321841		406.28	66.893	399.16	2845.34	0	648.452	1812.28	380.753	3.85853		406.28	-14.2695	399.16	2055.35	0	200.518	1181.9	434.735	0.86695		406.28	156.178	399.16	2259.35	0	467.759	1632.94	155.321	3.328		4.35651	24.2657	4.35651	18.0809	4.35651	11.9776	4.35651	6.47601	4.35651	2.53223
406.18	-0.79146	399.01	795.116	0	209.83	585.286	0.000451907		406.38	101.794	399.21	2855.41	0	551.534	1856.59	442.675	4.61136		406.38	-46.7375	399.21	2077.71	0	164.031	1237.01	493.083	1.03262		406.38	128.765	399.21	2247.49	0	394.242	1662.88	186.4	3.96787		4.38719	24.2817	4.38719	18.0776	4.38719	12.0088	4.38719	6.52424	4.38719	2.67149
406.28	24.5136	399.06	798.216	0	180.185	618.03	0.000631683		406.48	112.179	399.26	2872.79	0	465.582	1889.75	511.963	5.49489		406.48	-77.0873	399.26	2101.53	0	133.088	1286.34	556.496	1.22681		406.48	90.43	399.26	2238.84	0	329.565	1682.32	222.239	4.71636		4.41786	24.2936	4.41786	18.0794	4.41786	12.0343	4.41786	6.5524	4.41786	2.77629
406.38	48.1588	399.11	802.422	0	153.494	648.926	0.000879006		406.58	105.543	399.31	2896.7	0	390.074	1911.11	588.984	6.52846		406.58	-95.6073	399.31	2126.39	0	107.101	1328.99	624.956	1.45381		406.58	51.9041	399.31	2232.98	0	273.247	1690.9	263.242	5.58897		4.44854	24.3016	4.44854	18.0845	4.44854	12.0566	4.44854	6.56162	4.44854	2.8441
406.48	63.4071	399.16	807.242	0	129.714	677.527	0.00122		406.68	97.9493	399.36	2926.4	0	324.36	1920.27	674.032	7.73366		406.68	-92.5482	399.36	2151.95	0	85.4837	1364.19	698.366	1.71841		406.68	23.2769	399.36	2229.53	0	224.702	1688.44	309.777	6.60286		4.47922	24.3059	4.47922	18.0906	4.47922	12.0794	4.47922	6.55468	4.47922	2.87328
406.58	65.4536	399.21	812.145	0	108.743	703.401	0.00168		406.78	97.6289	399.41	2961.19	0	267.692	1917.06	767.306	9.13441		406.78	-66.3427	399.41	2177.97	0	67.6728	1391.28	776.538	2.02598		406.78	7.27487	399.41	2228.21	0	183.272	1675	362.162	7.77692		4.5099	24.3067	4.5099	18.0957	4.5099	12.1059	4.5099	6.53534	4.5099	2.86313
406.68	52.6203	399.26	816.583	0	90.4346	726.146	0.00231		406.88	100.652	399.459	3000.44	0	219.266	1901.52	868.898	10.7572		406.88	-27.7689	399.459	2204.3	0	53.1354	1409.75	859.188	2.38252		406.88	-2.96907	399.459	2228.87	0	148.26	1650.83	420.645	9.13185		4.54058	24.3038	4.54058	18.098	4.54058	12.1384	4.54058	6.50781	4.54058	2.81392
406.78	26.5692	399.309	820.014	0	74.6089	745.402	0.00315		406.98	99.8333	399.509	3043.63	0	178.252	1873.97	978.769	12.631		406.98	5.2404	399.509	2230.82	0	41.3803	1419.23	945.932	2.79466		406.98	-17.2496	399.509	2231.44	0	118.956	1616.41	485.388	10.6902		4.57126	24.297	4.57126	18.0966	4.57126	12.177	4.57126	6.47618	4.57126	2.72691
406.88	-8.34793	399.359	821.921	0	61.0614	760.855	0.00429		407.08	92.0528	399.559	3090.29	0	143.823	1834.93	1096.74	14.7877		407.08	19.3648	399.559	2257.49	0	31.9626	1419.56	1036.28	3.26972		407.08	-38.0235	399.559	2235.97	0	94.6646	1572.38	556.445	12.4763		4.60194	24.2863	4.60194	18.0909	4.60194	12.2198	4.60194	6.44402	4.60194	2.6043
406.98	-46.2521	399.409	821.832	0	49.5751	772.251	0.00581		407.18	76.4118	399.609	3140.05	0	115.173	1785.14	1222.47	17.2617		407.18	14.848	399.609	2284.28	0	24.4867	1410.72	1129.64	3.81579		407.18	-58.0015	399.609	2242.57	0	74.718	1519.59	633.745	14.5165		4.63262	24.2712	4.63262	18.0809	4.63262	12.2637	4.63262	6.41411	4.63262	2.44919
407.08	-81.0092	399.459	819.335	0	39.9284	779.399	0.00783		407.28	51.2716	399.659	3192.6	0	91.5373	1725.52	1355.45	20.0904		407.28	3.91067	399.659	2311.16	0	18.6062	1392.88	1225.32	4.44169		407.28	-69.2866	399.659	2251.4	0	58.4924	1458.99	717.078	16.839		4.6633	24.2517	4.6633	18.0669	4.6633	12.305	4.6633	6.38838	4.6633	2.26548
407.18	-107.292	399.509	814.092	0	31.9022	782.179	0.01051		407.38	17.172	399.709	3247.68	0	72.2064	1657.15	1495.01	23.314		407.38	-0.11291	399.709	2338.07	0	14.0225	1366.38	1322.53	5.15706		407.38	-73.5061	399.709	2262.65	0	45.4163	1391.68	806.08	19.4734		4.69398	24.2279	4.69398	18.0496	4.69398	12.3403	4.69398	6.36802	4.69398	2.05772
407.28	-121.254	399.559	805.845	0	25.286	780.545	0.01404		407.48	-19.7236	399.759	3305.01	0	56.5303	1581.24	1640.26	26.9753		407.48	6.47744	399.759	2364.88	0	10.4817	1331.74	1420.39	5.97239		407.48	-80.199	399.759	2276.47	0	34.9752	1318.82	900.222	22.4515		4.72466	24.2002	4.72466	18.0297	4.72466	12.3666	4.72466	6.35374	4.72466	1.83102
407.38	-120.791	399.609	794.424	0	19.882	774.523	0.01868		407.58	-50.8935	399.809	3364.31	0	43.9253	1499.1	1790.17	31.1199		407.58	16.1504	399.809	2391.44	0	7.77097	1289.59	1517.94	6.89897		407.58	-95.1637	399.809	2292.95	0	26.7145	1241.63	998.805	25.8062		4.75534	24.1696	4.75534	18.0082	4.75534	12.3818	4.75534	6.34593	4.75534	1.59088
407.48	-105.499	399.658	779.749	0	15.5082	764.216	0.02473		407.68	-72.3833	399.858	3425.26	0	33.8748	1412.07	1943.51	35.7957		407.68	18.2554	399.858	2417.47	0	5.71426	1240.71	1614.17	7.94898		407.68	-113.567	399.858	2312.1	0	20.2381	1161.33	1100.96	29.5717		4.78602	24.1373	4.78602	17.9859	4.78602	12.3844	4.78602	6.34465	4.78602	1.343
407.58	-76.5271	399.708	761.828	0	12	749.795	0.0326		407.78	-86.8974	399.908	3487.42	0	25.9279	1321.54	2098.9	41.0532		407.78	8.77387	399.908	2442.65	0	4.16758	1185.98	1708	9.13543		407.78	-126.72	399.908	2333.79	0	15.2065	1079.15	1205.65	33.7836		4.8167	24.1052	4.8167	17.9636	4.8167	12.3741	4.8167	6.34954	4.8167	1.09321
407.68	-36.5084	399.758	740.754	0	9.21137	731.5	0.04279		407.88	-98.2652	399.958	3550.28	0	19.6964	1228.84	2254.8	46.9444		407.88	-7.18208	399.958	2466.53	0	3.01472	1126.34	1798.35	10.4722		407.88	-133.609	399.958	2357.75	0	11.3325	996.247	1311.69	38.4777		4.84738	24.0761	4.84738	17.9419	4.84738	12.3512	4.84738	6.35966	4.84738	0.84729
407.78	10.3789	399.808	716.698	0	7.01435	709.628	0.0559		407.98	-103.754	400.008	3613.22	0	14.8502	1135.29	2409.55	53.5234		407.98	-21.5866	400.008	2488.62	0	2.16296	1062.79	1884.11	11.9739		407.98	-141.665	400.008	2383.54	0	8.37649	913.717	1417.76	43.6907		4.87806	24.0532	4.87806	17.9214	4.87806	12.3168	4.87806	6.37335	4.87806	0.61102
407.88	58.3873	399.858	689.902	0	5.29872	684.53	0.0727		408.08	-92.612	400.058	3675.46	0	11.1124	1042.11	2561.39	60.845		408.08	-31.4806	400.058	2508.31	0	1.53918	996.354	1964.19	13.6561		408.08	-154.65	400.058	2410.57	0	6.14092	832.56	1522.41	49.4588		4.90874	24.0395	4.90874	17.9024	4.90874	12.2726	4.90874	6.38838	4.90874	0.39023
407.98	100.537	399.908	660.663	0	3.97078	656.598	0.09413		408.18	-54.9567	400.108	3736.13	0	8.25299	950.423	2708.49	68.9649		408.18	-40.3845	400.108	2524.98	0	1.08635	928.039	2037.54	15.5349		408.18	-162.394	400.108	2438.08	0	4.46521	753.667	1624.13	55.8179		4.93942	24.0371	4.93942	17.8867	4.93942	12.2207	4.93942	6.40216	4.93942	0.19147
408.08	129.602	399.958	629.328	0	2.95189	626.255	0.12132		408.28	5.00107	400.158	3794.22	0	6.08335	861.22	2848.98	77.9388		408.28	-51.6743	400.158	2537.96	0	0.76049	858.826	2103.18	17.627		408.28	-146.682	400.158	2465.18	0	3.22024	677.803	1721.35	62.8027		4.9701	24.0454	4.9701	17.8862	4.9701	12.1634	4.9701	6.41208	4.9701	0.02342
408.18	139.741	400.007	596.28	0	2.17694	593.947	0.15567		408.38	64.9267	400.207	3848.65	0	4.45044	775.364	2981.01	87.8215		408.38	-60.8877	400.207	2546.54	0	0.52802	789.642	2160.19	19.9499		408.38	-99.8813	400.207	2490.85	0	2.30341	605.601	1812.5	70.4464		5.00078	24.0618	5.00078	17.9001	5.00078	12.103	5.00078	6.41585	5.00078	-0.09981
408.28	128.347	400.057	561.923	0	1.59262	560.131	0.19884		408.48	96.8562	400.257	3898.24	0	3.2314	693.574	3102.77	98.6666		408.48	-55.6962	400.257	2550.06	0	0.36362	721.344	2207.76	22.5214		408.48	-37.3636	400.257	2514.01	0	1.63415	537.563	1896.04	78.7798		5.03146	24.0826	5.03146	17.9156	5.03146	12.0416	5.03146	6.41172	5.03146	-0.15839
408.38	97.3566	400.107	526.672	0	1.15585	525.263	0.25285		408.58	87.1095	400.307	3941.8	0	2.32867	616.417	3212.53	110.525		408.58	-25.3634	400.307	2547.88	0	0.24836	654.698	2245.23	25.3594		408.58	11.2441	400.307	2533.53	0	1.14987	474.059	1970.49	87.8306		5.06214	24.1043	5.06214	17.931	5.06214	11.981	5.06214	6.3987	5.06214	-0.14925
408.48	53.2962	400.157	490.941	0	0.83216	489.789	0.32008		408.68	46.3695	400.357	3978.12	0	1.66553	544.317	3308.7	123.445		408.68	27.7901	400.357	2539.43	0	0.16825	590.373	2272.03	28.4822		408.68	26.0606	400.357	2548.28	0	0.80249	415.331	2034.52	97.623		5.09282	24.1239	5.09282	17.946	5.09282	11.9225	5.09282	6.3766	5.09282	-0.10305
408.58	5.77912	400.207	455.133	0	0.59434	454.136	0.40336		408.78	1.82901	400.407	4006.04	0	1.18229	477.555	3389.83	137.471		408.78	85.2921	400.407	2524.21	0	0.11305	528.93	2287.77	31.9079		408.78	13.1798	400.407	2557.18	0	0.55549	361.507	2086.94	108.177		5.1235	24.1393	5.1235	17.9603	5.1235	11.8673	5.1235	6.34605	5.1235	-0.04957
408.68	-35.1681	400.257	419.632	0	0.4211	418.705	0.50603		408.88	-21.9442	400.457	4024.46	0	0.83296	416.285	3454.7	152.639		408.88	121.683	400.457	2501.86	0	0.07534	470.822	2292.23	35.6545		408.88	-4.00491	400.457	2559.24	0	0.38137	312.607	2126.75	119.506		5.15418	24.1488	5.15418	17.9734	5.15418	11.8192	5.15418	6.30845	5.15418	-0.00214
408.78	-61.9904	400.307	384.79	0	0.29598	383.862	0.63198		408.98	-20.1518	400.507	4032.42	0	0.58245	360.539	3502.31	168.984		408.98	119.713	400.507	2472.1	0	0.0498	416.392	2285.33	39.7394		408.98	-10.0302	400.507	2553.63	0	0.25969	268.559	2153.19	131.62		5.18486	24.1515	5.18486	17.9852	5.18486	11.834	5.18486	6.26581	5.18486	0.03545
408.88	-71.6023	400.356	350.927	0	0.20637	349.935	0.78572		409.08	-11.1773	400.556	4029.1	0	0.40422	310.248	3531.92	186.529		409.08	80.5725	400.556	2434.81	0	0.03265	365.876	2267.18	44.1793		409.08	-12.1101	400.556	2539.66	0	0.17538	229.214	2165.75	144.521		5.21553	24.1468	5.21553	17.995	5.21553	11.8789	5.21553	6.22065	5.21553	0.06362
408.98	-65.7601	400.406	318.323	0	0.14275	317.208	0.97247		409.18	-21.5137	400.606	4013.88	0	0.27842	265.254	3543.06	205.291		409.18	22.527	400.606	2390.03	0	0.02123	319.412	2238.05	48.99		409.18	-27.9121	400.606	2516.87	0	0.11748	194.358	2164.19	158.203		5.24621	24.1343	5.24621	18.0027	5.24621	11.9224	5.24621	6.1757	5.24621	0.08467
409.08	-49.775	400.456	287.217	0	0.09795	285.921	1.1982		409.28	-60.9488	400.656	3986.34	0	0.19033	225.324	3535.55	225.276		409.28	-29.7415	400.656	2337.91	0	0.01369	277.049	2198.36	54.186		409.28	-60.0684	400.656	2484.99	0	0.07805	163.728	2148.53	172.652		5.27689	24.1142	5.27689	18.0081	5.27689	11.9632	5.27689	6.13369	5.27689	0.10163
409.18	-30.2122	400.506	257.804	0	0.06667	256.267	1.46968		409.38	-109.425	400.706	3946.31	0	0.12914	190.174	3509.52	246.48		409.38	-57.1755	400.706	2278.78	0	0.00876	238.753	2148.69	59.7802		409.38	-86.7689	400.706	2444	0	0.05143	137.026	2119.07	187.848		5.30757	24.0869	5.30757	18.0111	5.30757	12.0006	5.30757	6.09697	5.30757	0.11756
409.28	-12.5692	400.556	230.234	0	0.04502	228.394	1.79457		409.48	-130.957	400.756	3893.82	0	0.08696	159.473	3465.38	268.888		409.48	-53.1278	400.756	2213.06	0	0.00556	204.421	2089.76	65.7836		409.48	-79.9173	400.756	2394.12	0	0.03361	113.931	2076.4	203.758		5.33825	24.0531	5.33825	18.0118	5.33825	12.0336	5.33825	6.06715	5.33825	0.13485
409.38	0.1902	400.606	204.617	0	0.03016	202.406	2.18143		409.58	-104.245	400.806	3829.2	0	0.05812	132.868	3403.8	292.47		409.58	-23.4026	400.806	2141.35	0	0.0035	173.896	2022.38	72.2053		409.58	-31.6452	400.806	2335.8	0	0.02179	94.1112	2021.32	220.343		5.36893	24.0138	5.36893	18.0105	5.36893	12.0614	5.36893	6.04474	5.36893	0.15486
409.48	7.84701	400.656	181.023	0	0.02004	178.363	2.63976		409.68	-41.1754	400.856	3752.97	0	0.03855	109.988	3325.75	317.187		409.68	18.2179	400.856	2064.32	0	0.00218	146.974	1947.5	79.0518		409.68	37.9242	400.856	2269.68	0	0.01401	77.2326	1954.88	237.552		5.39961	23.9702	5.39961	18.0076	5.39961	12.0827	5.39961	6.02909	5.39961	0.1777
409.58	12.048	400.705	159.484	0	0.01321	156.29	3.18002		409.78	23.3726	400.905	3665.89	0	0.02538	90.4623	3232.42	342.981		409.78	56.3587	400.905	1982.74	0	0.00135	123.418	1866.1	86.3266		409.78	97.0464	400.905	2196.6	0	0.00893	62.968	1878.3	255.325		5.43029	23.9239	5.43029	18.0037	5.43029	12.0965	5.43029	6.01864	5.43029	0.20235
409.68	14.9169	400.755	140	0	0.00864	136.177	3.81364		409.88	59.0187	400.955	3568.91	0	0.01658	73.9238	3125.19	369.783		409.88	80.7283	400.955	1897.46	0	0.000829386	102.968	1779.27	94.0305		409.88	125.132	400.955	2117.55	0	0.00565	51.0033	1792.95	273.592		5.46097	23.8768	5.46097	17.9991	5.46097	12.1017	5.46097	6.01131	5.46097	0.22698
409.78	17.8353	400.805	122.542	0	0.00561	117.984	4.55294		409.98	62.4635	401.005	3463.18	0	0.01075	60.0201	3005.64	397.508		409.98	91.6467	401.005	1809.38	0	0.000505062	85.3523	1688.08	102.161		409.98	125.043	401.005	2033.64	0	0.00354	41.0427	1700.32	292.273		5.49165	23.8334	5.49165	17.9944	5.49165	12.0977	5.49165	6.00505	5.49165	0.24938
409.88	20.843	400.855	107.059	0	0.00361	101.645	5.41112		410.08	66.1036	401.055	3349.95	0	0.00692	48.4176	2875.47	426.056		410.08	102.883	401.055	1719.41	0	0.000305051	70.2931	1593.64	110.71		410.08	124.998	401.055	1946.06	0	0.00221	32.8121	1601.97	311.278		5.52233	23.819	5.52233	17.99	5.52233	12.0844	5.52233	5.99815	5.52233	0.26725
		400.905	93.4791	0	0.0023	87.0747	6.40214				401.105	3230.61	0	0.00442	38.8066	2736.48	455.312				401.105	1628.49	0	0.000182742	57.5171	1497.04	119.67				401.105	1856.04	0	0.00136	26.061	1499.47	330.51		5.55301	23.8514	5.55301	17.9859	5.55301	12.0618	5.55301	5.98935	5.55301	0.27849
		400.955	81.7148	0	0.00146	74.1728	7.54061				401.155	3106.58	0	0.0028	30.9031	2590.53	485.148				401.155	1537.51	0	0.000108579	46.7593	1399.34	129.024				401.155	1764.8	0	0.000832905	20.5641	1394.38	349.862		5.58369	23.8896	5.58369	17.9822	5.58369	12.0305	5.58369	5.97789	5.58369	0.28133
		401.005	71.6689	0	0.000916478	62.8264	8.84159				401.205	2979.34	0	0.00176	24.4508	2439.47	515.419				401.205	1447.36	0	6.39867e-05	37.7681	1301.54	138.755				401.205	1673.54	0	0.000505616	16.1208	1288.2	369.218		5.61437	23.9243	5.61437	17.9783	5.61437	11.9916	5.61437	5.96338	5.61437	0.27443
		401.055	63.2367	0	0.00057122	52.9157	10.3204				401.255	2850.34	0	0.0011	19.2212	2285.15	545.971				401.255	1358.85	0	3.74002e-05	30.3088	1204.59	148.839				401.255	1583.36	0	0.000304427	12.5552	1182.34	388.459		5.64505	23.9537	5.64505	17.9741	5.64505	11.9466	5.64505	5.94575	5.64505	0.25692
		401.104	56.31	0	0.000353188	44.3172	11.9924				401.304	2720.98	0	0.000682914	15.0128	2129.34	576.633				401.304	1272.72	0	2.16819e-05	24.1657	1109.34	159.249				401.304	1495.29	0	0.000181795	9.71446	1078.12	407.457		5.67573	23.9767	5.67573	17.9692	5.67573	11.8975	5.67573	5.9251	5.67573	0.22837
		401.154	50.7795	0	0.000216635	36.9067	13.8727				401.354	2592.6	0	0.000420122	11.6504	1973.72	607.229				401.354	1189.65	0	1.2467e-05	19.1433	1016.57	169.952				401.354	1410.22	0	0.000107676	7.46749	976.668	426.083		5.70641	23.9932	5.70641	17.9633	5.70641	11.848	5.70641	5.90167	5.70641	0.18886
		401.204	46.5377	0	0.000131817	30.562	15.9755				401.404	2466.42	0	0.000256515	8.98279	1819.87	637.569				401.404	1110.22	0	7.10989e-06	15.0668	926.953	180.912				401.404	1328.9	0	6.32545e-05	5.70283	878.998	444.204		5.73709	24.0032	5.73709	17.9563	5.73709	11.825	5.73709	5.87576	5.73709	0.13887
		401.254	43.48	0	7.95678e-05	25.1655	18.3144				401.454	2343.53	0	0.000155446	6.88142	1669.19	667.458				401.454	1034.9	0	4.02165e-06	11.7818	841.052	192.088				401.454	1251.95	0	3.68555e-05	4.32679	785.938	461.685		5.76777	24.0075	5.76777	17.9482	5.76777	11.8653	5.76777	5.84774	5.76777	0.07934
		401.304	41.5064	0	4.76456e-05	20.605	20.9014				401.504	2224.87	0	9.34917e-05	5.23769	1522.94	696.694				401.504	964.073	0	2.25624e-06	9.15352	759.336	203.433				401.504	1179.8	0	2.12985e-05	3.26138	698.15	478.392		5.79845	24.0069	5.79845	17.9393	5.79845	11.9134	5.79845	5.81811	5.79845	0.01164
		401.354	40.5224	0	2.83028e-05	16.7759	23.7465				401.554	2111.23	0	5.58079e-05	3.96093	1382.2	725.075				401.554	898.029	0	1.25547e-06	7.06564	682.167	214.899				401.554	1112.76	0	1.22077e-05	2.44228	616.125	494.194		5.82913	24.0031	5.82913	17.9301	5.82913	11.9584	5.82913	5.78758	5.82913	-0.06244
		401.404	40.4389	0	1.66784e-05	13.5814	26.8575				401.604	2003.24	0	3.30633e-05	2.97611	1247.87	752.394				401.604	836.947	0	6.92891e-07	5.41878	609.809	226.432				401.604	1050.97	0	6.93994e-06	1.81698	540.192	508.964		5.85981	23.9977	5.85981	17.9212	5.85981	11.9977	5.85981	5.75737	5.85981	-0.14047
		401.453	41.1728	0	9.74996e-06	10.9332	30.2396				401.653	1901.35	0	1.94413e-05	2.22175	1120.68	778.448				401.653	780.919	0	3.79283e-07	4.12894	542.429	237.976				401.653	994.451	0	3.91304e-06	1.34296	470.53	522.578		5.89049	23.993	5.89049	17.9133	5.89049	12.0299	5.89049	5.72989	5.89049	-0.21893
		401.503	42.6463	0	5.6542e-06	8.75174	33.8945				401.703	1805.85	0	1.13457e-05	1.64793	1001.17	803.038				401.703	729.949	0	2.05921e-07	3.12581	480.107	249.47				401.703	943.089	0	2.18832e-06	0.98614	407.18	534.923		5.92117	23.9906	5.92117	17.9072	5.92117	12.0541	5.92117	5.71001	5.92117	-0.29083
		401.553	44.7864	0	3.25282e-06	6.96606	37.8204				401.753	1716.88	0	6.57155e-06	1.21444	889.694	825.97				401.753	683.962	0	1.10887e-07	2.3511	422.843	260.852				401.753	896.673	0	1.21379e-06	0.7194	350.062	545.891		5.95185	23.9917	5.95185	17.9036	5.95185	12.0697	5.95185	5.70525	5.95185	-0.33671
		401.603	47.5246	0	1.85639e-06	5.51347	42.0112				401.803	1634.43	0	3.77774e-06	0.88921	786.48	847.061				401.803	642.815	0	5.92237e-08	1.75699	370.566	272.058				401.803	854.904	0	6.6775e-07	0.52139	298.995	555.388		5.98253	23.9965	5.98253	17.9021	5.98253	12.0765	5.98253	5.71955	5.98253	-0.32382
		401.653	50.7957	0	1.05099e-06	4.33918	46.4565				401.853	1558.37	0	2.15538e-06	0.64689	691.585	866.138				401.853	606.303	0	3.13727e-08	1.30452	323.146	283.021				401.853	817.416	0	3.64352e-07	0.37542	253.712	563.329		6.0132	24.0041	6.0132	17.902	6.0132	12.0748	6.0132	5.74822	6.0132	-0.27019
		401.703	54.537	0	5.90271e-07	3.39575	51.1412				401.903	1488.45	0	1.22052e-06	0.46758	604.945	883.042				401.903	574.171	0	1.64834e-08	0.96232	280.4	293.675				401.903	783.796	0	1.97181e-07	0.26855	213.884	569.643		6.04388	24.0131	6.04388	17.902	6.04388	12.0651	6.04388	5.78479	6.04388	-0.20821
		401.753	58.6877	0	3.28869e-07	2.64246	56.0453				401.953	1424.34	0	6.8595e-07	0.33579	526.377	897.631				401.953	546.125	0	8.58976e-09	0.70531	242.105	303.953				401.953	753.598	0	1.05839e-07	0.19085	179.133	574.274		6.07456	24.0217	6.07456	17.9015	6.07456	12.0483	6.07456	5.82517	6.07456	-0.14929
		401.802	63.1881	0	1.81767e-07	2.04469	61.1434				402.002	1365.63	0	3.82621e-07	0.2396	455.607	909.779				402.002	521.84	0	4.43971e-09	0.51359	208.005	313.788				402.002	726.364	0	5.63463e-08	0.13475	149.051	577.179		6.10524	24.0282	6.10524	17.9006	6.10524	12.0258	6.10524	5.86698	6.10524	-0.0976
		401.852	67.9786	0	9.9662e-08	1.57322	66.4053				402.052	1311.83	0	2.11823e-07	0.16986	392.279	919.382				402.052	500.972	0	2.27598e-09	0.37158	177.824	323.115				402.052	701.638	0	2.97524e-08	0.09452	123.211	578.332		6.13592	24.0314	6.13592	17.9	6.13592	11.9991	6.13592	5.90853	6.13592	-0.0551
		401.902	72.9995	0	5.4208e-08	1.20365	71.7959				402.102	1262.46	0	1.16388e-07	0.11964	335.979	926.357				402.102	483.163	0	1.15723e-09	0.2671	151.27	331.871				402.102	678.976	0	1.55817e-08	0.06587	101.188	577.723		6.1666	24.0304	6.1666	17.9011	6.1666	11.9704	6.1666	5.94841	6.1666	-0.02284
		401.952	78.1907	0	2.92495e-08	0.9157	77.275				402.152	1216.97	0	6.347e-08	0.08373	286.246	930.642				402.152	468.054	0	5.83595e-10	0.19075	128.045	339.994				402.152	657.961	0	8.09365e-09	0.0456	82.5587	575.356		6.19728	24.0248	6.19728	17.9052	6.19728	11.9423	6.19728	5.98532	6.19728	-0.00122
		402.002	83.4909	0	1.56565e-08	0.69271	82.7982				402.202	1174.85	0	3.43525e-08	0.05822	242.594	932.199				402.202	455.287	0	2.91906e-10	0.13535	107.849	347.427				402.202	638.206	0	4.16976e-09	0.03137	66.9204	571.254		6.22796	24.0145	6.22796	17.9124	6.22796	11.9183	6.22796	6.01796	6.22796	0.00985
		402.052	88.8384	0	8.31363e-09	0.52107	88.3174				402.252	1135.57	0	1.84534e-08	0.04022	204.518	931.015				402.252	444.515	0	1.44815e-10	0.09542	90.3897	354.118				402.252	619.367	0	2.13067e-09	0.02143	53.8907	565.454		6.25864	23.9998	6.25864	17.9221	6.25864	11.9029	6.25864	6.04506	6.25864	0.0109
		402.102	94.1706	0	4.37933e-09	0.38975	93.7809				402.302	1098.64	0	9.83835e-09	0.02761	171.512	927.1				402.302	435.403	0	7.12561e-11	0.06683	75.3817	360.017				402.302	601.138	0	1.07983e-09	0.01455	43.1151	558.009		6.28932	23.9812	6.28932	17.9332	6.28932	11.8989	6.28932	6.06543	6.28932	0.0029
		402.151	99.4245	0	2.28847e-09	0.28988	99.1346				402.351	1063.58	0	5.20591e-09	0.01883	143.076	920.489				402.351	427.637	0	3.47753e-11	0.04651	62.5545	365.08				402.351	583.263	0	5.42794e-10	0.00981	34.2692	548.984		6.32	23.9598	6.32	17.9447	6.32	11.9053	6.32	6.07798	6.32	-0.01279
		402.201	104.537	0	1.18633e-09	0.21438	104.323				402.401	1029.98	0	2.734e-09	0.01276	118.728	911.24				402.401	420.925	0	1.68329e-11	0.03216	51.6532	369.27				402.401	565.527	0	2.70614e-10	0.00658	27.0607	538.46		6.35068	23.9365	6.35068	17.956	6.35068	11.9173	6.35068	6.08181	6.35068	-0.03446
		402.251	109.447	0	6.10075e-10	0.15766	109.289				402.451	997.447	0	1.42505e-09	0.00859	98.0059	899.433				402.451	414.997	0	8.08139e-12	0.02209	42.4407	372.555				402.451	547.763	0	1.33814e-10	0.00438	21.2292	526.53		6.38136	23.9129	6.38136	17.9664	6.38136	11.9301	6.38136	6.07625	6.38136	-0.06
		402.301	114.092	0	3.11232e-10	0.11529	113.977				402.501	965.651	0	7.37207e-10	0.00575	80.4752	885.17				402.501	409.611	0	3.84815e-12	0.01508	34.6987	374.911				402.501	529.844	0	6.56285e-11	0.00289	16.5458	513.295		6.41204	23.8907	6.41204	17.9753	6.41204	11.9407	6.41204	6.06092	6.41204	-0.08695
		402.351	118.415	0	1.57509e-10	0.08383	118.331				402.551	934.31	0	3.78509e-10	0.00382	65.7329	868.574				402.551	404.549	0	1.81743e-12	0.01022	28.2286	376.32				402.551	511.683	0	3.19241e-11	0.0019	12.8115	498.87		6.44272	23.8722	6.44272	17.9824	6.44272	11.9476	6.44272	6.03583	6.44272	-0.11259
		402.401	122.36	0	7.90762e-11	0.06061	122.299				402.601	903.196	0	1.92882e-10	0.00252	53.4092	849.784				402.601	399.621	0	8.51341e-13	0.00689	22.8514	376.77				402.601	493.23	0	1.54022e-11	0.00124	9.85538	483.373		6.4734	23.8598	6.4734	17.9874	6.4734	11.9499	6.4734	6.00134	6.4734	-0.13404
		402.451	125.876	0	3.9383e-11	0.04358	125.832				402.651	872.127	0	9.7552e-11	0.00165	43.1678	828.958				402.651	394.665	0	3.95538e-13	0.00461	18.4069	376.258				402.651	474.464	0	7.37028e-12	0.000805152	7.53193	466.931		6.50408	23.8553	6.50408	17.99	6.50408	11.9478	6.50408	5.95824	6.50408	-0.14871
		402.5	128.917	0	1.94577e-11	0.03115	128.885				402.7	840.974	0	4.89675e-11	0.00108	34.7069	806.266				402.7	389.543	0	1.82268e-13	0.00307	14.7536	374.789				402.7	455.394	0	3.49802e-12	0.000518734	5.71872	449.675		6.53476	23.8575	6.53476	17.9904	6.53476	11.9416	6.53476	5.90774	6.53476	-0.15492
		402.55	131.441	0	9.53664e-12	0.02215	131.419				402.75	809.649	0	2.43954e-11	0.000698331	27.7577	781.891				402.75	384.14	0	8.33057e-14	0.00203	11.7668	372.373				402.75	436.052	0	1.64663e-12	0.000332026	4.31371	431.738		6.56544	23.8631	6.56544	17.9884	6.56544	11.9324	6.56544	5.85149	6.56544	-0.15244
		402.6	133.416	0	4.63681e-12	0.01565	133.4				402.8	778.108	0	1.20625e-11	0.000449358	22.0833	756.024				402.8	378.367	0	3.77639e-14	0.00133	9.33822	369.029				402.8	416.486	0	7.68793e-13	0.000211134	3.23268	413.253		6.59612	23.869	6.59612	17.9843	6.59612	11.9214	6.59612	5.79166	6.59612	-0.14255
		402.65	134.813	0	2.23648e-12	0.011	134.802				402.85	746.343	0	5.91962e-12	0.000287289	17.4765	728.866				402.85	372.156	0	1.69792e-14	0.00086756	7.37423	364.782				402.85	396.762	0	3.56007e-13	0.000133384	2.40677	394.356		6.6268	23.8735	6.6268	17.9784	6.6268	11.91	6.6268	5.73143	6.6268	-0.12751
		402.7	135.614	0	1.07012e-12	0.00769	135.606				402.9	714.376	0	2.88323e-12	0.000182491	13.758	700.618				402.9	365.459	0	7.5718e-15	0.000562214	5.79449	359.664				402.9	376.956	0	1.6351e-13	8.37165e-05	1.78019	375.176		6.65748	23.8755	6.65748	17.971	6.65748	11.8998	6.65748	5.67815	6.65748	-0.10974
		402.75	135.807	0	5.07946e-13	0.00534	135.802				402.95	682.26	0	1.39377e-12	0.000115175	10.7738	671.486				402.95	358.244	0	3.34903e-15	0.000361984	4.53065	353.714				402.95	357.15	0	7.4485e-14	5.22008e-05	1.30815	355.842		6.68816	23.8748	6.68816	17.9624	6.68816	11.8922	6.68816	5.66212	6.68816	-0.09142
		402.8	135.39	0	2.3918e-13	0.00369	135.386				403	650.067	0	6.68704e-13	7.22221e-05	8.3926	641.674				403	350.499	0	1.46919e-15	0.00023156	3.52493	346.974				403	337.432	0	3.36534e-14	3.23372e-05	0.95501	336.477		6.71884	23.8718	6.71884	17.9531	6.71884	11.8876	6.71884	5.69899	6.71884	-0.0742
		402.85	134.367	0	1.11726e-13	0.00254	134.365				403.05	617.888	0	3.18423e-13	4.49963e-05	6.5033	611.384				403.05	342.224	0	6.3926e-16	0.000147172	2.7289	339.495				403.05	317.889	0	1.50809e-14	1.99016e-05	0.69266	317.196		6.74952	23.867	6.74952	17.9433	6.74952	11.8854	6.74952	5.74546	6.74952	-0.05927
		402.899	132.754	0	5.17729e-14	0.00173	132.752				403.099	585.825	0	1.50488e-13	2.78534e-05	5.01283	580.812				403.099	333.431	0	2.75877e-16	9.29338e-05	2.10218	331.329				403.099	298.609	0	6.70289e-15	1.21684e-05	0.4991	298.11		6.7802	23.8616	6.7802	17.9335	6.7802	11.8844	6.7802	5.78775	6.7802	-0.04742
		402.949	130.57	0	2.37997e-14	0.00118	130.568				403.149	553.992	0	7.05876e-14	1.71307e-05	3.84365	550.148				403.149	324.147	0	1.18084e-16	5.83054e-05	1.61138	322.535				403.149	279.676	0	2.95484e-15	7.39157e-06	0.35729	279.318		6.81087	23.8568	6.81087	17.9239	6.81087	11.883	6.81087	5.8224	6.81087	-0.03908
		402.999	127.844	0	1.08533e-14	0.000796108	127.844				403.199	522.503	0	3.28612e-14	1.04681e-05	2.93168	519.571				403.199	314.403	0	5.01313e-17	3.63438e-05	1.22906	313.174				403.199	261.169	0	1.29194e-15	4.46068e-06	0.2541	260.915		6.84155	23.8541	6.84155	17.9148	6.84155	11.8797	6.84155	5.84798	6.84155	-0.03445
		403.049	124.613	0	4.90991e-15	0.00053483	124.613				403.249	491.476	0	1.51833e-14	6.35556e-06	2.22433	489.252				403.249	304.242	0	2.11089e-17	2.2508e-05	0.93281	303.309				403.249	243.161	0	5.6026e-16	2.67439e-06	0.17954	242.981		6.87223	23.8548	6.87223	17.9064	6.87223	11.8738	6.87223	5.86391	6.87223	-0.03352
		403.099	120.918	0	2.20346e-15	0.000357277	120.917				403.299	461.027	0	6.96268e-15	3.83386e-06	1.67879	459.348				403.299	293.709	0	8.81577e-18	1.38494e-05	0.70447	293.005				403.299	225.717	0	2.40975e-16	1.59297e-06	0.12603	225.591		6.90291	23.8591	6.90291	17.8987	6.90291	11.865	6.90291	5.87019	6.90291	-0.03609
		403.149	116.804	0	9.80976e-16	0.000237323	116.804				403.349	431.265	0	3.16895e-15	2.2978e-06	1.26038	430.005				403.349	282.858	0	3.6517e-18	8.46668e-06	0.52939	282.329				403.349	208.896	0	1.028e-16	9.42652e-07	0.08789	208.808		6.93359	23.8664	6.93359	17.892	6.93359	11.8533	6.93359	5.86733	6.93359	-0.04188
		403.199	112.324	0	4.33243e-16	0.000156754	112.323				403.399	402.295	0	1.43147e-15	1.36831e-06	0.94129	401.353				403.399	271.744	0	1.50027e-18	5.14258e-06	0.39585	271.348				403.399	192.745	0	4.34961e-17	5.54184e-07	0.06089	192.685		6.96427	23.8754	6.96427	17.8864	6.96427	11.8394	6.96427	5.85626	6.96427	-0.05046
		403.248	107.529	0	1.89813e-16	0.000102954	107.529				403.448	374.209	0	6.4177e-16	8.09564e-07	0.69928	373.51				403.448	260.424	0	6.11338e-19	3.10338e-06	0.29454	260.129				403.448	177.307	0	1.82535e-17	3.23681e-07	0.04191	177.265		6.99495	23.8852	6.99495	17.8828	6.99495	11.8248	6.99495	5.83824	6.99495	-0.06137
		403.298	102.476	0	8.24976e-17	6.72375e-05	102.476				403.498	347.094	0	2.85564e-16	4.75897e-07	0.51677	346.577				403.498	248.956	0	2.47078e-19	1.8607e-06	0.21807	248.738				403.498	162.611	0	7.59761e-18	1.87819e-07	0.02866	162.582		7.02563	23.8947	7.02563	17.8823	7.02563	11.8146	7.02563	5.81478	7.02563	-0.07409
		403.348	97.222	0	3.55694e-17	4.36642e-05	97.222				403.548	321.021	0	1.26112e-16	2.77952e-07	0.37988	320.641				403.548	237.4	0	9.90434e-20	1.10842e-06	0.16065	237.239				403.548	148.681	0	3.1365e-18	1.08273e-07	0.01947	148.662		7.05631	23.9035	7.05631	17.8847	7.05631	11.819	7.05631	5.7876	7.05631	-0.08812
		403.398	91.8224	0	1.52136e-17	2.81958e-05	91.8224				403.598	296.052	0	5.52759e-17	1.61295e-07	0.27779	295.774				403.598	225.812	0	3.93782e-20	6.5602e-07	0.11777	225.694				403.598	135.532	0	1.28426e-18	6.20101e-08	0.01314	135.519		7.08699	23.911	7.08699	17.8882	7.08699	11.8326	7.08699	5.75856	7.08699	-0.10298
		403.448	86.3327	0	6.45521e-18	1.81046e-05	86.3327				403.648	272.236	0	2.40461e-17	9.29968e-08	0.20206	272.034				403.648	214.25	0	1.55284e-20	3.8576e-07	0.0859	214.164				403.648	123.171	0	5.21548e-19	3.52829e-08	0.00881	123.162		7.11767	23.917	7.11767	17.8918	7.11767	11.8468	7.11767	5.72988	7.11767	-0.11824
		403.498	80.8063	0	2.71712e-18	1.15595e-05	80.8063				403.698	249.611	0	1.0382e-17	5.32733e-08	0.14621	249.465				403.698	202.766	0	6.07345e-21	2.25375e-07	0.06235	202.704				403.698	111.597	0	2.10075e-19	1.99446e-08	0.00587	111.591		7.14835	23.9212	7.14835	17.8953	7.14835	11.8593	7.14835	5.70461	7.14835	-0.13356
		403.548	75.2935	0	1.13456e-18	7.33893e-06	75.2935				403.748	228.2	0	4.44884e-18	3.03212e-08	0.10524	228.095				403.748	191.413	0	2.35605e-21	1.30821e-07	0.04503	191.368				403.748	100.803	0	8.39251e-20	1.12007e-08	0.00389	100.799		7.17903	23.9237	7.17903	17.8982	7.17903	11.8689	7.17903	5.68771	7.17903	-0.14868
		403.597	69.8415	0	4.69966e-19	4.6331e-06	69.8415				403.797	208.019	0	1.89209e-18	1.71466e-08	0.07535	207.943				403.797	180.237	0	9.0651e-22	7.54465e-08	0.03236	180.205				403.797	90.776	0	3.32542e-20	6.24922e-09	0.00255	90.7734		7.20971	23.9243	7.20971	17.9006	7.20971	11.8753	7.20971	5.6853	7.20971	-0.16337
		403.647	64.4929	0	1.9312e-19	2.90842e-06	64.4929				403.847	189.069	0	7.98661e-19	9.63397e-09	0.05367	189.015				403.847	169.283	0	3.45939e-22	4.32301e-08	0.02314	169.26				403.847	81.4977	0	1.30689e-20	3.4639e-09	0.00167	81.496		7.24039	23.9231	7.24039	17.9024	7.24039	11.8786	7.24039	5.69826	7.24039	-0.17745
		403.697	59.2862	0	7.8724e-20	1.81546e-06	59.2862				403.897	171.343	0	3.3459e-19	5.37808e-09	0.03802	171.305				403.897	158.591	0	1.30938e-22	2.46105e-08	0.01647	158.575				403.897	72.9451	0	5.09409e-21	1.9075e-09	0.00108	72.944		7.27107	23.9202	7.27107	17.9037	7.27107	11.8793	7.27107	5.72098	7.27107	-0.19065
		403.747	54.2547	0	3.18353e-20	1.12684e-06	54.2547				403.947	154.825	0	1.3912e-19	2.98293e-09	0.0268	154.798				403.947	148.196	0	4.91555e-23	1.392e-08	0.01166	148.185				403.947	65.0913	0	1.96939e-21	1.04358e-09	0.000698248	65.0906		7.30175	23.9157	7.30175	17.9047	7.30175	11.8788	7.30175	5.74841	7.30175	-0.20267
		403.797	49.4271	0	1.27712e-20	6.95472e-07	49.4271				403.997	139.489	0	5.74113e-20	1.64382e-09	0.01879	139.47				403.997	138.131	0	1.83028e-23	7.82252e-09	0.00822	138.122				403.997	57.9062	0	7.55153e-22	5.6721e-10	0.000447254	57.9058		7.33243	23.9097	7.33243	17.9055	7.33243	11.8789	7.33243	5.77786	7.33243	-0.21307
		403.847	44.8265	0	5.08246e-21	4.2682e-07	44.8265				404.047	125.304	0	2.35143e-20	9.00041e-10	0.0131	125.291				404.047	128.421	0	6.7593e-24	4.36757e-09	0.00576	128.415				404.047	51.3574	0	2.87193e-22	3.06283e-10	0.000284615	51.3571		7.36311	23.9025	7.36311	17.9066	7.36311	11.8817	7.36311	5.80779	7.36311	-0.22134
		403.897	40.4714	0	2.00649e-21	2.60468e-07	40.4714				404.097	112.232	0	9.55862e-21	4.89625e-10	0.00909	112.223				404.097	119.089	0	2.47586e-24	2.42281e-09	0.00402	119.085				404.097	45.4106	0	1.08331e-22	1.64309e-10	0.000179938	45.4104		7.39379	23.8942	7.39379	17.9084	7.39379	11.8888	7.39379	5.83702	7.39379	-0.22698
		403.946	36.3751	0	7.85819e-22	1.58055e-07	36.3751				404.146	100.229	0	3.85644e-21	2.64643e-10	0.00627	100.222				404.146	110.154	0	8.99473e-25	1.33532e-09	0.00279	110.152				404.146	40.0301	0	4.0529e-23	8.75707e-11	0.000113017	40.0299		7.42447	23.8851	7.42447	17.911	7.42447	11.9003	7.42447	5.86447	7.42447	-0.22968
		403.996	32.5464	0	3.05301e-22	9.53692e-08	32.5464				404.196	89.2464	0	1.54421e-21	1.42119e-10	0.00431	89.2421				404.196	101.63	0	3.24109e-25	7.31206e-10	0.00193	101.628				404.196	35.1796	0	1.50389e-23	4.63678e-11	7.05226e-05	35.1795		7.45515	23.8755	7.45515	17.9147	7.45515	11.9149	7.45515	5.88901	7.45515	-0.22947
		404.046	28.9898	0	1.17667e-22	5.72207e-08	28.9898				404.246	79.2342	0	6.13696e-22	7.58297e-11	0.00294	79.2313				404.246	93.5266	0	1.15833e-25	3.97813e-10	0.00132	93.5252				404.246	30.8227	0	5.53484e-24	2.43913e-11	4.37191e-05	30.8227		7.48583	23.8657	7.48583	17.9193	7.48583	11.9309	7.48583	5.90957	7.48583	-0.22681
		404.096	25.7057	0	4.49884e-23	3.41384e-08	25.7057				404.296	70.1387	0	2.42064e-22	4.01995e-11	0.002	70.1367				404.296	85.8497	0	4.10594e-26	2.15033e-10	0.000905423	85.8488				404.296	26.9232	0	2.02037e-24	1.27471e-11	2.69261e-05	26.9231		7.51651	23.856	7.51651	17.9247	7.51651	11.9464	7.51651	5.92517	7.51651	-0.22256
		404.146	22.6912	0	1.70635e-23	2.02524e-08	22.6912				404.346	61.905	0	9.47619e-23	2.11737e-11	0.00135	61.9037				404.346	78.602	0	1.44355e-26	1.15483e-10	0.000616146	78.6014				404.346	23.4454	0	7.31464e-25	6.61833e-12	1.64754e-05	23.4454		7.54719	23.8468	7.54719	17.9305	7.54719	11.9601	7.54719	5.93501	7.54719	-0.21787
		404.196	19.9401	0	6.42032e-24	1.1947e-08	19.9401				404.396	54.4774	0	3.68185e-23	1.10808e-11	0.000906864	54.4765				404.396	71.7826	0	5.03376e-27	6.16195e-11	0.000417217	71.7822				404.396	20.3546	0	2.62659e-25	3.41385e-12	1.00151e-05	20.3546		7.57787	23.8383	7.57787	17.9364	7.57787	11.9706	7.57787	5.93856	7.57787	-0.21398
		404.246	17.4438	0	2.39643e-24	7.0078e-09	17.4438				404.446	47.8002	0	1.4198e-23	5.76151e-12	0.000606324	47.7996				404.446	65.3877	0	1.74097e-27	3.26666e-11	0.000281117	65.3875				404.446	17.6175	0	9.35468e-26	1.74945e-12	6.04837e-06	17.6175		7.60854	23.8307	7.60854	17.9422	7.60854	11.9771	7.60854	5.93558	7.60854	-0.21206
		404.296	15.1914	0	8.8735e-25	4.08744e-09	15.1914				404.496	41.8182	0	5.43395e-24	2.97644e-12	0.000403255	41.8178				404.496	59.4106	0	5.97213e-28	1.72059e-11	0.000188476	59.4104				404.496	15.202	0	3.30448e-26	8.9067e-13	3.62894e-06	15.202		7.63922	23.8242	7.63922	17.9476	7.63922	11.979	7.63922	5.92621	7.63922	-0.21309
		404.345	13.1703	0	3.25946e-25	2.37065e-09	13.1703				404.545	36.4773	0	2.06411e-24	1.52776e-12	0.000266788	36.477				404.545	53.8422	0	2.03192e-28	9.00402e-12	0.00012574	53.8421				404.545	13.0778	0	1.15775e-26	4.50497e-13	2.16312e-06	13.0778		7.6699	23.8189	7.6699	17.9526	7.6699	11.976	7.6699	5.9109	7.6699	-0.21774
		404.395	11.3668	0	1.18773e-25	1.36718e-09	11.3668				404.595	31.7251	0	7.78177e-25	7.79123e-13	0.000175576	31.7249				404.595	48.6712	0	6.85683e-29	4.68147e-12	8.3471e-05	48.6712				404.595	11.2161	0	4.02311e-27	2.26374e-13	1.28098e-06	11.2161		7.70058	23.8147	7.70058	17.9569	7.70058	11.9683	7.70058	5.89042	7.70058	-0.22626
		404.445	9.76618	0	4.29347e-26	7.84028e-10	9.76618				404.645	27.5109	0	2.91174e-25	3.94778e-13	0.000114941	27.5108				404.645	43.8847	0	2.29498e-29	2.41833e-12	5.51371e-05	43.8846				404.645	9.59011	0	1.38659e-27	1.13011e-13	7.53635e-07	9.59011		7.73126	23.8115	7.73126	17.9605	7.73126	11.9563	7.73126	5.86585	7.73126	-0.23838
		404.495	8.3532	0	1.53965e-26	4.47076e-10	8.3532				404.695	23.7864	0	1.08132e-25	1.98744e-13	7.48506e-05	23.7863				404.695	39.4679	0	7.61858e-30	1.24118e-12	3.62408e-05	39.4679				404.695	8.17488	0	4.7399e-28	5.60501e-14	4.40495e-07	8.17488		7.76194	23.8089	7.76194	17.9634	7.76194	11.9406	7.76194	5.83848	7.76194	-0.25308
		404.545	7.11253	0	5.47715e-27	2.53499e-10	7.11253				404.745	20.5057	0	3.98551e-26	9.94103e-14	4.84873e-05	20.5057				404.745	35.4051	0	2.50847e-30	6.32907e-13	2.37027e-05	35.4051				404.745	6.94728	0	1.60705e-28	2.76179e-14	2.55788e-07	6.94728		7.79262	23.8069	7.79262	17.9655	7.79262	11.9224	7.79262	5.80976	7.79262	-0.26832
		404.595	6.0289	0	1.9329e-27	1.42928e-10	6.0289				404.795	17.6256	0	1.45795e-26	4.94041e-14	3.12444e-05	17.6256				404.795	31.6795	0	8.19185e-31	3.20651e-13	1.54257e-05	31.6795				404.795	5.88604	0	5.40411e-29	1.35196e-14	1.47564e-07	5.88604		7.8233	23.8051	7.8233	17.967	7.8233	11.9031	7.8233	5.78127	7.8233	-0.28069
		404.645	5.08739	0	6.76681e-28	8.01312e-11	5.08739				404.845	15.1055	0	5.29333e-27	2.43944e-14	2.00276e-05	15.1054				404.845	28.2737	0	2.65335e-31	1.61403e-13	9.98935e-06	28.2737				404.845	4.97173	0	1.80243e-29	6.57504e-15	8.45742e-08	4.97173		7.85398	23.8037	7.85398	17.9677	7.85398	11.8843	7.85398	5.75472	7.85398	-0.28555
		404.694	4.27361	0	2.35006e-28	4.46716e-11	4.27361				404.894	12.9076	0	1.90741e-27	1.19677e-14	1.27702e-05	12.9076				404.894	25.1696	0	8.52408e-32	8.07191e-14	6.43688e-06	25.1696				404.894	4.18665	0	5.9625e-30	3.17681e-15	4.81567e-08	4.18665		7.88466	23.8027	7.88466	17.9679	7.88466	11.8684	7.88466	5.7319	7.88466	-0.27868
		404.744	3.57386	0	8.09648e-29	2.47632e-11	3.57386				404.944	10.9972	0	6.82161e-28	5.83349e-15	8.09984e-06	10.9972				404.944	22.3492	0	2.71606e-32	4.01078e-14	4.12724e-06	22.3492				404.944	3.51481	0	1.9563e-30	1.52491e-15	2.72417e-08	3.51481		7.91534	23.8023	7.91534	17.9676	7.91534	11.8577	7.91534	5.71464	7.91534	-0.2589
		404.794	2.97525	0	2.76715e-29	1.36498e-11	2.97525				404.994	9.34194	0	2.42136e-28	2.82514e-15	5.11055e-06	9.34194				404.994	19.7942	0	8.58361e-33	1.98001e-14	2.63324e-06	19.7942				404.994	2.94179	0	6.36621e-31	7.27206e-16	1.53099e-08	2.94179		7.94602	23.8024	7.94602	17.9668	7.94602	11.8538	7.94602	5.70446	7.94602	-0.22848
		404.844	2.46576	0	9.38191e-30	7.48156e-12	2.46576				405.044	7.91254	0	8.53018e-29	1.3594e-15	3.20752e-06	7.91253				405.044	17.4866	0	2.69054e-33	9.71164e-15	1.67173e-06	17.4866				405.044	2.45469	0	2.05477e-31	3.44532e-16	8.54811e-09	2.45469		7.9767	23.8029	7.9767	17.9654	7.9767	11.8553	7.9767	5.70176	7.9767	-0.191
		404.894	2.03434	0	3.15551e-30	4.07758e-12	2.03434				405.094	6.68215	0	2.98254e-29	6.49903e-16	2.00255e-06	6.68215				405.094	15.4086	0	8.36468e-34	4.73265e-15	1.05606e-06	15.4086				405.094	2.042	0	6.57782e-32	1.62167e-16	4.74163e-09	2.042		8.00738	23.8037	8.00738	17.9636	8.00738	11.8588	8.00738	5.70533	8.00738	-0.14973
		404.944	1.67085	0	1.05286e-30	2.20983e-12	1.67085				405.144	5.6265	0	1.035e-29	3.08706e-16	1.24368e-06	5.6265				405.144	13.5429	0	2.57928e-34	2.29141e-15	6.63829e-07	13.5429				405.144	1.69353	0	2.08852e-32	7.58322e-17	2.61303e-09	1.69353		8.03806	23.8043	8.03806	17.9613	8.03806	11.8613	8.03806	5.71308	8.03806	-0.10724
		404.994	1.36614	0	3.48489e-31	1.19085e-12	1.36614				405.194	4.72371	0	3.56473e-30	1.45692e-16	7.6833e-07	4.7237				405.194	11.8727	0	7.88835e-35	1.10227e-15	4.15213e-07	11.8727				405.194	1.40024	0	6.57705e-33	3.52294e-17	1.43061e-09	1.40024		8.06874	23.8047	8.06874	17.9584	8.06874	11.8611	8.06874	5.72306	8.06874	-0.06544
		405.043	1.11197	0	1.14427e-31	6.38122e-13	1.11197				405.243	3.95411	0	1.21854e-30	6.83161e-17	4.72169e-07	3.95411				405.243	10.382	0	2.39284e-35	5.26817e-16	2.58423e-07	10.382				405.243	1.15422	0	2.05429e-33	1.62598e-17	7.78139e-10	1.15422		8.09942	23.8046	8.09942	17.955	8.09942	11.8573	8.09942	5.73383	8.09942	-0.02582
		405.093	0.90103	0	3.72728e-32	3.40012e-13	0.90103				405.293	3.30018	0	4.13409e-31	3.18277e-17	2.88641e-07	3.30018				405.293	9.05524	0	7.19913e-36	2.5016e-16	1.60043e-07	9.05524				405.293	0.94853	0	6.36398e-34	7.45567e-18	4.20488e-10	0.94853		8.1301	23.804	8.1301	17.9511	8.1301	11.8499	8.1301	5.74432	8.1301	0.01049
		405.143	0.72681	0	1.20441e-32	1.80148e-13	0.72681				405.343	2.7463	0	1.39203e-31	1.47327e-17	1.75522e-07	2.7463				405.343	7.87792	0	2.14825e-36	1.18022e-16	9.86255e-08	7.87792				405.343	0.77712	0	1.95539e-34	3.39639e-18	2.2574e-10	0.77712		8.16078	23.8027	8.16078	17.9465	8.16078	11.8394	8.16078	5.75366	8.16078	0.04267
		405.193	0.58365	0	3.8608e-33	9.49096e-14	0.58365				405.393	2.27866	0	4.65207e-32	6.77569e-18	1.06173e-07	2.27866				405.393	6.83618	0	6.35815e-37	5.53215e-17	6.04766e-08	6.83618				405.393	0.63475	0	5.95903e-35	1.53712e-18	1.20399e-10	0.63475		8.19146	23.8009	8.19146	17.9415	8.19146	11.827	8.19146	5.76103	8.19146	0.07012
		405.243	0.46658	0	1.22773e-33	4.97205e-14	0.46658				405.443	1.8851	0	1.54302e-32	3.09614e-18	6.38867e-08	1.8851				405.443	5.91707	0	1.86645e-37	2.57639e-17	3.69004e-08	5.91707				405.443	0.51688	0	1.80117e-35	6.91125e-19	6.37969e-11	0.51688		8.22214	23.7985	8.22214	17.9359	8.22214	11.8165	8.22214	5.76564	8.22214	0.09248
		405.293	0.37131	0	3.87298e-34	2.59004e-14	0.37131				405.493	1.55493	0	5.07956e-33	1.40566e-18	3.824e-08	1.55493				405.493	5.10846	0	5.43424e-38	1.19211e-17	2.24038e-08	5.10846				405.493	0.41962	0	5.3997e-36	3.08721e-19	3.35841e-11	0.41962		8.25282	23.7957	8.25282	17.9299	8.25282	11.8174	8.25282	5.76686	8.25282	0.10957
		405.343	0.29417	0	1.21202e-34	1.3416e-14	0.29417				405.543	1.27882	0	1.65962e-33	6.34072e-19	2.27686e-08	1.27882				405.543	4.39911	0	1.56929e-38	5.48035e-18	1.3535e-08	4.39911				405.543	0.33962	0	1.60555e-36	1.37005e-19	1.75642e-11	0.33962		8.2835	23.7926	8.2835	17.9237	8.2835	11.8297	8.2835	5.76419	8.2835	0.12133
		405.392	0.23201	0	3.76268e-35	6.91007e-15	0.23201				405.592	1.04865	0	5.38169e-34	2.84178e-19	1.34855e-08	1.04865				405.592	3.77859	0	4.49474e-39	2.50314e-18	8.13654e-09	3.77859				405.592	0.27403	0	4.73492e-37	6.04038e-20	9.12604e-12	0.27403		8.31418	23.7903	8.31418	17.9173	8.31418	11.8447	8.31418	5.75743	8.31418	0.12786
		405.442	0.18216	0	1.15879e-35	3.53906e-15	0.18216				405.642	0.85737	0	1.73204e-34	1.26543e-19	7.94529e-09	0.85737				405.642	3.23732	0	1.27687e-39	1.13593e-18	4.86707e-09	3.23732				405.642	0.22044	0	1.38497e-37	2.64577e-20	4.71082e-12	0.22044		8.34486	23.7916	8.34486	17.911	8.34486	11.8587	8.34486	5.7467	8.34486	0.12932
		405.492	0.14237	0	3.54023e-36	1.80235e-15	0.14237				405.692	0.69893	0	5.53253e-35	5.59859e-20	4.65655e-09	0.69893				405.692	2.76651	0	3.59771e-40	5.12155e-19	2.89696e-09	2.76651				405.692	0.17679	0	4.01795e-38	1.15133e-20	2.41585e-12	0.17679		8.37554	23.7951	8.37554	17.9048	8.37554	11.8704	8.37554	5.7326	8.37554	0.12593
		405.542	0.11078	0	1.07295e-36	9.12713e-16	0.11078				405.742	0.56809	0	1.75396e-35	2.46102e-20	2.71475e-09	0.56809				405.742	2.35814	0	1.00542e-40	2.29424e-19	1.71578e-09	2.35814				405.742	0.14135	0	1.15613e-38	4.97747e-21	1.23084e-12	0.14135		8.40621	23.7992	8.40621	17.8991	8.40621	11.8788	8.40621	5.71631	8.40621	0.11796
		405.592	0.08581	0	3.22588e-37	4.59595e-16	0.08581				405.792	0.46039	0	5.51877e-36	1.07485e-20	1.57437e-09	0.46039				405.792	2.00493	0	2.7868e-41	1.02109e-19	1.01118e-09	2.00493				405.792	0.11267	0	3.29947e-39	2.13785e-21	6.23011e-13	0.11267		8.43689	23.8035	8.43689	17.8941	8.43689	11.8835	8.43689	5.69986	8.43689	0.10568
		405.642	0.06617	0	9.6214e-38	2.30123e-16	0.06617				405.842	0.37201	0	1.72343e-36	4.66416e-21	9.08229e-10	0.37201				405.842	1.70027	0	7.66134e-42	4.51517e-20	5.9298e-10	1.70027				405.842	0.08954	0	9.33941e-40	9.12228e-22	3.13291e-13	0.08954		8.46757	23.8078	8.46757	17.8901	8.46757	11.8841	8.46757	5.68658	8.46757	0.08938
		405.692	0.05079	0	2.84675e-38	1.14576e-16	0.05079				405.892	0.29972	0	5.34163e-37	2.01092e-21	5.2119e-10	0.29972				405.892	1.43823	0	2.08902e-42	1.98368e-20	3.46017e-10	1.43823				405.892	0.07094	0	2.622e-40	3.86714e-22	1.56517e-13	0.07094		8.49825	23.812	8.49825	17.8875	8.49825	11.8808	8.49825	5.68074	8.49825	0.06937
		405.741	0.03882	0	8.35565e-39	5.67241e-17	0.03882				405.942	0.24076	0	1.64317e-37	8.61414e-22	2.97514e-10	0.24076				405.942	1.21347	0	5.64963e-43	8.65876e-21	2.0091e-10	1.21347				405.942	0.05603	0	7.30099e-41	1.62868e-22	7.76841e-14	0.05603		8.52893	23.8161	8.52893	17.8865	8.52893	11.8738	8.52893	5.68471	8.52893	0.04597
		405.791	0.02953	0	2.43294e-39	2.79247e-17	0.02953				405.991	0.19283	0	5.0167e-38	3.66626e-22	1.6894e-10	0.19283				405.991	1.02122	0	1.51543e-43	3.75514e-21	1.16079e-10	1.02122				405.991	0.04412	0	2.01636e-41	6.81464e-23	3.83057e-14	0.04412		8.55961	23.8199	8.55961	17.8869	8.55961	11.8637	8.55961	5.69608	8.55961	0.01955
		405.841	0.02236	0	7.02757e-40	1.36696e-17	0.02236				406.041	0.15399	0	1.52014e-38	1.55035e-22	9.54261e-11	0.15399				406.041	0.85724	0	4.03174e-44	1.61802e-21	6.67341e-11	0.85724				406.041	0.03463	0	5.52323e-42	2.83276e-23	1.87653e-14	0.03463		8.59029	23.8233	8.59029	17.8882	8.59029	11.8514	8.59029	5.71031	8.59029	-0.0095
		405.891	0.01686	0	2.01372e-40	6.65373e-18	0.01686				406.091	0.12261	0	4.57167e-39	6.51376e-23	5.36184e-11	0.12261				406.091	0.71775	0	1.06387e-44	6.92671e-22	3.81759e-11	0.71775				406.091	0.02711	0	1.50056e-42	1.16986e-23	9.13283e-15	0.02711		8.62097	23.8263	8.62097	17.8902	8.62097	11.8377	8.62097	5.72385	8.62097	-0.04069
		405.941	0.01265	0	5.72417e-41	3.22049e-18	0.01265				406.141	0.09734	0	1.36457e-39	2.71912e-23	2.9969e-11	0.09734				406.141	0.59943	0	2.78434e-45	2.94617e-22	2.17309e-11	0.59943				406.141	0.02115	0	4.04345e-43	4.79977e-24	4.41587e-15	0.02115		8.65165	23.8286	8.65165	17.8926	8.65165	11.8239	8.65165	5.73449	8.65165	-0.07352
		405.991	0.00945	0	1.61416e-41	1.54997e-18	0.00945				406.191	0.07705	0	4.04246e-40	1.12777e-23	1.66626e-11	0.07705				406.191	0.49933	0	7.22763e-46	1.24501e-22	1.23087e-11	0.49933				406.191	0.01645	0	1.08066e-43	1.95643e-24	2.12122e-15	0.01645		8.68233	23.8302	8.68233	17.8953	8.68233	11.8121	8.68233	5.74096	8.68233	-0.10737
		406.041	0.00703	0	4.51547e-42	7.41769e-19	0.00703				406.241	0.06081	0	1.18857e-40	4.64736e-24	9.21563e-12	0.06081				406.241	0.41489	0	1.86084e-46	5.22731e-23	6.93732e-12	0.41489				406.241	0.01276	0	2.86457e-44	7.92264e-25	1.01232e-15	0.01276		8.71301	23.8309	8.71301	17.8984	8.71301	11.8079	8.71301	5.74264	8.71301	-0.14161
		406.091	0.00521	0	1.25308e-42	3.52988e-19	0.00521				406.291	0.04785	0	3.4684e-41	1.90278e-24	5.07012e-12	0.04785				406.291	0.34385	0	4.75183e-47	2.18056e-23	3.89061e-12	0.34385				406.291	0.00987	0	7.53129e-45	3.18738e-25	4.79961e-16	0.00987		8.74369	23.8307	8.74369	17.9017	8.74369	11.8132	8.74369	5.73944	8.74369	-0.17554
		406.14	0.00384	0	3.44966e-43	1.67031e-19	0.00384				406.34	0.03755	0	1.00453e-41	7.74043e-25	2.77475e-12	0.03755				406.34	0.28425	0	1.20352e-47	9.03743e-24	2.17115e-12	0.28425				406.34	0.0076	0	1.96388e-45	1.27397e-25	2.26076e-16	0.0076		8.77437	23.8294	8.77437	17.9054	8.77437	11.8193	8.77437	5.73173	8.77437	-0.20843
		406.19	0.00282	0	9.42095e-44	7.85918e-20	0.00282				406.39	0.02937	0	2.88752e-42	3.1285e-25	1.51057e-12	0.02937				406.39	0.23438	0	3.02332e-48	3.72142e-24	1.20561e-12	0.23438				406.39	0.00584	0	5.07925e-46	5.05873e-26	1.05795e-16	0.00584		8.80505	23.827	8.80505	17.9091	8.80505	11.8229	8.80505	5.72031	8.80505	-0.23954
		406.24	0.00206	0	2.55231e-44	3.67708e-20	0.00206				406.44	0.02291	0	8.23788e-43	1.25633e-25	8.18029e-13	0.02291				406.44	0.19276	0	7.53275e-49	1.5225e-24	6.66149e-13	0.19276				406.44	0.00448	0	1.30293e-46	1.99565e-26	4.9185e-17	0.00448		8.83573	23.8235	8.83573	17.9128	8.83573	11.8233	8.83573	5.70642	8.83573	-0.26811
		406.29	0.0015	0	6.85951e-45	1.7107e-20	0.0015				406.49	0.01782	0	2.33257e-43	5.01262e-26	4.40665e-13	0.01782				406.49	0.15813	0	1.8615e-49	6.18864e-25	3.66253e-13	0.15813				406.49	0.00342	0	3.31496e-47	7.82147e-27	2.27175e-17	0.00342		8.86641	23.8191	8.86641	17.9163	8.86641	11.8203	8.86641	5.69177	8.86641	-0.29332
		406.34	0.00108	0	1.82883e-45	7.9139e-21	0.00108				406.54	0.01382	0	6.55513e-44	1.98711e-26	2.36135e-13	0.01382				406.54	0.12939	0	4.56259e-50	2.4993e-25	2.00372e-13	0.12939				406.54	0.0026	0	8.36514e-48	3.04545e-27	1.04244e-17	0.0026		8.89709	23.8137	8.89709	17.9194	8.89709	11.8148	8.89709	5.67864	8.89709	-0.31427
		406.39	0.000780769	0	4.83698e-46	3.64043e-21	0.000780769				406.59	0.01068	0	1.82834e-44	7.8266e-27	1.2587e-13	0.01068				406.59	0.10561	0	1.10917e-50	1.00283e-25	1.09078e-13	0.10561				406.59	0.00198	0	2.09366e-48	1.17808e-27	4.75222e-18	0.00198		8.92777	23.8077	8.92777	17.9219	8.92777	11.8091	8.92777	5.66965	8.92777	-0.32991
		406.44	0.000560176	0	1.2691e-46	1.66517e-21	0.000560176				406.64	0.00823	0	5.06128e-45	3.06281e-27	6.67419e-14	0.00823				406.64	0.08597	0	2.6744e-51	3.99783e-26	5.90863e-14	0.08597				406.64	0.0015	0	5.19726e-49	4.52747e-28	2.15231e-18	0.0015		8.95845	23.8015	8.95845	17.9235	8.95845	11.8111	8.95845	5.6666	8.95845	-0.33917
		406.489	0.000400101	0	3.30322e-47	7.57373e-22	0.000400101				406.689	0.00633	0	1.39057e-45	1.19086e-27	3.52034e-14	0.00633				406.689	0.06981	0	6.39578e-52	1.58346e-26	3.18479e-14	0.06981				406.689	0.00113	0	1.27962e-49	1.72861e-28	9.68436e-19	0.00113		8.98913	23.7962	8.98913	17.9243	8.98913	11.8215	8.98913	5.66868	8.98913	-0.34136
		406.539	0.000284483	0	8.52906e-48	3.42536e-22	0.000284483				406.739	0.00485	0	3.79186e-46	4.60042e-28	1.84707e-14	0.00485				406.739	0.05654	0	1.51705e-52	6.23127e-27	1.70813e-14	0.05654				406.739	0.000848984	0	3.12481e-50	6.5569e-29	4.3291e-19	0.000848984		9.01981	23.7951	9.01981	17.924	9.01981	11.8347	9.01981	5.67292	9.01981	-0.33662
		406.589	0.000201367	0	2.18466e-48	1.54045e-22	0.000201367				406.789	0.00371	0	1.02622e-46	1.76575e-28	9.64036e-15	0.00371				406.789	0.04568	0	3.56898e-53	2.43631e-27	9.11603e-15	0.04568				406.789	0.000636679	0	7.56841e-51	2.47093e-29	1.92258e-19	0.000636679		9.05049	23.7994	9.05049	17.9226	9.05049	11.8482	9.05049	5.6764	9.05049	-0.32594
		406.639	0.000141893	0	5.55123e-49	6.88865e-23	0.000141893				406.839	0.00282	0	2.75649e-47	6.73374e-29	5.00512e-15	0.00282				406.839	0.03681	0	8.32777e-54	9.46402e-28	4.84103e-15	0.03681				406.839	0.000476011	0	1.81812e-51	9.25083e-30	8.48262e-20	0.000476011		9.08117	23.8053	9.08117	17.9199	9.08117	11.8607	9.08117	5.67725	9.08117	-0.31063
		406.689	9.95354e-05	0	1.39931e-49	3.06313e-23	9.95354e-05				406.889	0.00214	0	7.34854e-48	2.5514e-29	2.58492e-15	0.00214				406.889	0.02959	0	1.92731e-54	3.65263e-28	2.55809e-15	0.02959				406.889	0.000354804	0	4.33189e-52	3.44081e-30	3.71823e-20	0.000354804		9.11185	23.811	9.11185	17.916	9.11185	11.8712	9.11185	5.67453	9.11185	-0.29183
		406.739	6.95083e-05	0	3.49914e-50	1.35439e-23	6.95083e-05				406.939	0.00162	0	1.94435e-48	9.60493e-30	1.32798e-15	0.00162				406.939	0.02372	0	4.424e-55	1.40062e-28	1.34505e-15	0.02372				406.939	0.000263654	0	1.02369e-52	1.27146e-30	1.6192e-20	0.000263654		9.14253	23.816	9.14253	17.911	9.14253	11.879	9.14253	5.66805	9.14253	-0.2705
		406.789	4.83214e-05	0	8.68016e-51	5.95476e-24	4.83214e-05				406.989	0.00123	0	5.10594e-49	3.59258e-30	6.78655e-16	0.00123				406.989	0.01897	0	1.0072e-55	5.3361e-29	7.03735e-16	0.01897				406.989	0.000195325	0	2.39937e-53	4.66768e-31	7.0053e-21	0.000195325		9.17321	23.8199	9.17321	17.9049	9.17321	11.8835	9.17321	5.65823	9.17321	-0.24746
		406.838	3.34414e-05	0	2.13607e-51	2.60334e-24	3.34414e-05				407.038	0.00092357	0	1.33078e-49	1.3351e-30	3.44998e-16	0.00092357				407.038	0.01513	0	2.27436e-56	2.01982e-29	3.66374e-16	0.01513				407.038	0.000144263	0	5.57781e-54	1.7024e-31	3.011e-21	0.000144263		9.20388	23.8225	9.20388	17.8978	9.20388	11.8844	9.20388	5.64632	9.20388	-0.22349
		406.888	2.30395e-05	0	5.21463e-52	1.13173e-24	2.30395e-05				407.088	0.000693345	0	3.44241e-50	4.92963e-31	1.7446e-16	0.000693345				407.088	0.01204	0	5.09378e-57	7.59606e-30	1.89796e-16	0.01204				407.088	0.000106225	0	1.28608e-54	6.16851e-32	1.28575e-21	0.000106225		9.23456	23.8238	9.23456	17.89	9.23456	11.8817	9.23456	5.63556	9.23456	-0.19934
		406.938	1.58017e-05	0	1.26285e-52	4.89214e-25	1.58017e-05				407.138	0.00051898	0	8.83789e-51	1.80847e-31	8.77582e-17	0.00051898				407.138	0.00955	0	1.13152e-57	2.83825e-30	9.78349e-17	0.00955				407.138	7.79786e-05	0	2.94108e-55	2.22054e-32	5.45456e-22	7.79786e-05		9.26524	23.8236	9.26524	17.8818	9.26524	11.8755	9.26524	5.63394	9.26524	-0.1758
		406.988	1.07889e-05	0	3.03391e-53	2.10281e-25	1.07889e-05				407.188	0.000387323	0	2.25197e-51	6.59178e-32	4.39127e-17	0.000387323				407.188	0.00756	0	2.49299e-58	1.05366e-30	5.0182e-17	0.00756				407.188	5.70688e-05	0	6.6709e-56	7.94141e-33	2.29892e-22	5.70688e-05		9.29592	23.822	9.29592	17.8769	9.29592	11.8661	9.29592	5.64451	9.29592	-0.15362
		407.038	7.33321e-06	0	7.23057e-54	8.98768e-26	7.33321e-06				407.238	0.000288217	0	5.69515e-52	2.3872e-32	2.18577e-17	0.000288217				407.238	0.00597	0	5.44777e-59	3.88629e-31	2.56122e-17	0.00597				407.238	4.16387e-05	0	1.50072e-56	2.8216e-33	9.62603e-23	4.16387e-05		9.3266	23.819	9.3266	17.8841	9.3266	11.8542	9.3266	5.65953	9.3266	-0.13352
		407.088	4.96197e-06	0	1.70948e-54	3.81979e-26	4.96197e-06				407.288	0.000213839	0	1.42947e-52	8.58955e-33	1.08226e-17	0.000213839				407.288	0.0047	0	1.18075e-59	1.42416e-31	1.30075e-17	0.0047				407.288	3.0288e-05	0	3.3485e-57	9.95987e-34	4.00434e-23	3.0288e-05		9.35728	23.8148	9.35728	17.8934	9.35728	11.8405	9.35728	5.67443	9.35728	-0.11615
		407.138	3.34239e-06	0	4.00937e-55	1.61427e-26	3.34239e-06				407.338	0.000158189	0	3.56102e-53	3.07077e-33	5.33051e-18	0.000158189				407.338	0.00369	0	2.53825e-60	5.18521e-32	6.57332e-18	0.00369				407.338	2.19645e-05	0	7.41036e-58	3.49278e-34	1.65491e-23	2.19645e-05		9.38796	23.8097	9.38796	17.9029	9.38796	11.8258	9.38796	5.68726	9.38796	-0.10207
		407.187	2.24131e-06	0	9.32844e-56	6.78357e-27	2.24131e-06				407.387	0.000116677	0	8.80444e-54	1.09073e-33	2.61167e-18	0.000116677				407.387	0.00289	0	5.41191e-61	1.87569e-32	3.30539e-18	0.00289				407.387	1.58798e-05	0	1.62654e-58	1.21688e-34	6.79479e-24	1.58798e-05		9.41864	23.8038	9.41864	17.9121	9.41864	11.8118	9.41864	5.69689	9.41864	-0.09173
		407.237	1.4962e-06	0	2.15309e-56	2.83456e-27	1.4962e-06				407.437	8.58063e-05	0	2.16052e-54	3.84933e-34	1.27286e-18	8.58063e-05				407.437	0.00226	0	1.14447e-61	6.74129e-33	1.65389e-18	0.00226				407.437	1.14458e-05	0	3.54102e-59	4.21197e-35	2.77165e-24	1.14458e-05		9.44932	23.7974	9.44932	17.921	9.44932	11.8051	9.44932	5.70264	9.44932	-0.08548
		407.287	9.94311e-07	0	4.92988e-57	1.17776e-27	9.94311e-07				407.487	6.29179e-05	0	5.26188e-55	1.34973e-34	6.17095e-19	6.29179e-05				407.487	0.00176	0	2.4005e-62	2.4072e-33	8.23447e-19	0.00176				407.487	8.2247e-06	0	7.64589e-60	1.44838e-35	1.12321e-24	8.2247e-06		9.48	23.7909	9.48	17.9294	9.48	11.8141	9.48	5.70417	9.48	-0.08349
		407.337	6.57804e-07	0	1.11978e-57	4.86602e-28	6.57804e-07				407.537	4.59993e-05	0	1.2719e-55	4.70223e-35	2.97602e-19	4.59993e-05				407.537	0.00137	0	4.99385e-63	8.54017e-34	4.07954e-19	0.00137				407.537	5.89211e-06	0	1.63744e-60	4.9481e-36	4.52212e-25	5.89211e-06		9.51068	23.7894	9.51068	17.9371	9.51068	11.8248	9.51068	5.70148	9.51068	-0.08583
		407.387	4.33226e-07	0	2.52317e-58	1.99911e-28	4.33226e-07				407.587	3.35313e-05	0	3.05136e-56	1.62763e-35	1.42769e-19	3.35313e-05				407.587	0.00106	0	1.03041e-63	3.01029e-34	2.0111e-19	0.00106				407.587	4.2082e-06	0	3.47808e-61	1.6794e-36	1.80877e-25	4.2082e-06		9.54136	23.7952	9.54136	17.9441	9.54136	11.8338	9.54136	5.69495	9.54136	-0.09241
		407.437	2.84037e-07	0	5.64006e-59	8.16663e-29	2.84037e-07				407.637	2.43709e-05	0	7.26543e-57	5.5976e-36	6.81303e-20	2.43709e-05				407.637	0.000821965	0	2.10874e-64	1.05423e-34	9.86507e-20	0.000821965				407.637	2.99638e-06	0	7.32741e-62	5.66279e-37	7.1876e-26	2.99638e-06		9.57204	23.8003	9.57204	17.9504	9.57204	11.8403	9.57204	5.68541	9.57204	-0.10302
		407.487	1.85386e-07	0	1.25066e-59	3.31738e-29	1.85386e-07				407.687	1.7661e-05	0	1.71695e-57	1.91268e-36	3.23414e-20	1.7661e-05				407.687	0.000634207	0	4.2803e-65	3.66819e-35	4.81519e-20	0.000634207				407.687	2.12703e-06	0	1.53108e-62	1.89699e-37	2.83756e-26	2.12703e-06		9.60272	23.8044	9.60272	17.9558	9.60272	11.8443	9.60272	5.67427	9.60272	-0.11732
		407.537	1.20455e-07	0	2.75118e-60	1.33996e-29	1.20455e-07				407.737	1.27608e-05	0	4.02701e-58	6.49351e-37	1.52718e-20	1.27608e-05				407.737	0.000488089	0	8.6172e-66	1.2681e-35	2.33869e-20	0.000488089				407.737	1.50531e-06	0	3.1731e-63	6.31336e-38	1.11292e-26	1.50531e-06		9.6334	23.8073	9.6334	17.9604	9.6334	11.8459	9.6334	5.66393	9.6334	-0.13484
		407.586	7.79135e-08	0	6.00368e-61	5.38189e-30	7.79135e-08				407.786	9.19318e-06	0	9.37424e-59	2.19034e-37	7.17352e-21	9.19318e-06				407.786	0.000374678	0	1.72067e-66	4.35553e-36	1.13026e-20	0.000374678				407.786	1.06207e-06	0	6.52239e-64	2.08745e-38	4.33656e-27	1.06207e-06		9.66408	23.8087	9.66408	17.9641	9.66408	11.8454	9.66408	5.65801	9.66408	-0.155
		407.636	5.017e-08	0	1.29968e-61	2.14942e-30	5.017e-08				407.836	6.60351e-06	0	2.1658e-59	7.34071e-38	3.35187e-21	6.60351e-06				407.836	0.000286885	0	3.40775e-67	1.48633e-36	5.43539e-21	0.000286885				407.836	7.47059e-07	0	1.32974e-64	6.85694e-39	1.67874e-27	7.47059e-07		9.69476	23.8088	9.69476	17.9671	9.69476	11.8435	9.69476	5.65976	9.69476	-0.1771
		407.686	3.21602e-08	0	2.79111e-62	8.53599e-31	3.21602e-08				407.886	4.72939e-06	0	4.96623e-60	2.44433e-38	1.55795e-21	4.72939e-06				407.886	0.000219103	0	6.69386e-68	5.03938e-37	2.60093e-21	0.000219103				407.886	5.23881e-07	0	2.68883e-65	2.23771e-39	6.4563e-28	5.23881e-07		9.72544	23.8073	9.72544	17.9691	9.72544	11.8407	9.72544	5.66839	9.72544	-0.20034
		407.736	2.05228e-08	0	5.94618e-63	3.37079e-31	2.05228e-08				407.936	3.37721e-06	0	1.13023e-60	8.08679e-39	7.20327e-22	3.37721e-06				407.936	0.000166909	0	1.30414e-68	1.69756e-37	1.23843e-21	0.000166909				407.936	3.66257e-07	0	5.39259e-66	7.25501e-40	2.46685e-28	3.66257e-07		9.75612	23.8045	9.75612	17.9703	9.75612	11.8377	9.75612	5.68023	9.75612	-0.2238
		407.786	1.30376e-08	0	1.25667e-63	1.32359e-31	1.30376e-08				407.986	2.40455e-06	0	2.55288e-61	2.6582e-39	3.31298e-22	2.40455e-06				407.986	0.000126824	0	2.52007e-69	5.68145e-38	5.86761e-22	0.000126824				407.986	2.55278e-07	0	1.07267e-66	2.33685e-40	9.36401e-29	2.55278e-07		9.7868	23.8004	9.7868	17.9705	9.7868	11.8352	9.7868	5.69215	9.7868	-0.24643
		407.836	8.2452e-09	0	2.63464e-64	5.16798e-32	8.2452e-09				408.036	1.70699e-06	0	5.72302e-62	8.68149e-40	1.51572e-22	1.70699e-06				408.036	9.61201e-05	0	4.82993e-70	1.88921e-38	2.76628e-22	9.61201e-05				408.036	1.77385e-07	0	2.1163e-67	7.47799e-41	3.53134e-29	1.77385e-07		9.81748	23.7953	9.81748	17.9698	9.81748	11.8333	9.81748	5.70217	9.81748	-0.26705
		407.886	5.19096e-09	0	5.47955e-65	2.00647e-32	5.19096e-09				408.086	1.20823e-06	0	1.27335e-62	2.81706e-40	6.89813e-23	1.20823e-06				408.086	7.26637e-05	0	9.18136e-71	6.24149e-39	1.29771e-22	7.26637e-05				408.086	1.22884e-07	0	4.14115e-68	2.37737e-41	1.32306e-29	1.22884e-07		9.84816	23.7895	9.84816	17.968	9.84816	11.8318	9.84816	5.7091	9.84816	-0.28442
		407.935	3.2534e-09	0	1.13055e-65	7.74623e-33	3.2534e-09				408.135	8.52686e-07	0	2.81189e-63	9.08223e-41	3.12288e-23	8.52686e-07				408.135	5.47913e-05	0	1.73106e-71	2.04872e-39	6.05767e-23	5.47913e-05				408.135	8.48692e-08	0	8.03718e-69	7.50879e-42	4.92466e-30	8.48692e-08		9.87884	23.7915	9.87884	17.9651	9.87884	11.8304	9.87884	5.71224	9.87884	-0.29738
		407.985	2.02987e-09	0	2.31395e-66	2.97367e-33	2.02987e-09				408.185	6.00001e-07	0	6.1628e-64	2.90927e-41	1.40634e-23	6.00001e-07				408.185	4.12095e-05	0	3.23711e-72	6.68133e-40	2.81371e-23	4.12095e-05				408.185	5.84359e-08	0	1.54712e-69	2.35615e-42	1.8211e-30	5.84359e-08		9.90952	23.7982	9.90952	17.9611	9.90952	11.8287	9.90952	5.71122	9.90952	-0.30516
		408.035	1.26079e-09	0	4.69828e-67	1.13512e-33	1.26079e-09				408.235	4.20956e-07	0	1.34056e-64	9.25913e-42	6.29997e-24	4.20956e-07				408.235	3.09153e-05	0	6.00402e-73	2.16486e-40	1.30046e-23	3.09153e-05				408.235	4.01129e-08	0	2.95379e-70	7.34504e-43	6.69038e-31	4.01129e-08		9.9402	23.8048	9.9402	17.9558	9.9402	11.8265	9.9402	5.70598	9.9402	-0.3078
		408.085	7.79583e-10	0	9.46335e-68	4.30857e-34	7.79583e-10				408.285	2.94471e-07	0	2.89415e-65	2.92787e-42	2.80735e-24	2.94471e-07				408.285	2.31334e-05	0	1.1045e-73	6.96923e-41	5.98086e-24	2.31334e-05				408.285	2.74514e-08	0	5.59337e-71	2.27481e-43	2.4419e-31	2.74514e-08		9.97088	23.8111	9.97088	17.9494	9.97088	11.8239	9.97088	5.6967	9.97088	-0.30617
		408.135	4.7987e-10	0	1.89091e-68	1.62619e-34	4.7987e-10				408.335	2.05386e-07	0	6.20133e-66	9.19874e-43	1.24442e-24	2.05386e-07				408.335	1.72662e-05	0	2.01525e-74	2.22908e-41	2.737e-24	1.72662e-05				408.335	1.87292e-08	0	1.05052e-71	6.99934e-44	8.8545e-32	1.87292e-08
		408.185	2.94054e-10	0	3.74817e-69	6.10314e-35	2.94054e-10				408.385	1.42831e-07	0	1.31879e-66	2.87144e-43	5.48718e-25	1.42831e-07				408.385	1.28542e-05	0	3.64696e-75	7.08357e-42	1.24633e-24	1.28542e-05				408.385	1.27394e-08	0	1.95691e-72	2.13958e-44	3.18977e-32	1.27394e-08
		408.235	1.7938e-10	0	7.37034e-70	2.27762e-35	1.7938e-10				408.435	9.90363e-08	0	2.78354e-67	8.90567e-44	2.40682e-25	9.90363e-08				408.435	9.54518e-06	0	6.54595e-76	2.23649e-42	5.64723e-25	9.54518e-06				408.435	8.63886e-09	0	3.61557e-73	6.49768e-45	1.1416e-32	8.63886e-09
		408.284	1.08934e-10	0	1.43773e-70	8.45188e-36	1.08934e-10				408.484	6.84682e-08	0	5.83103e-68	2.74428e-44	1.05014e-25	6.84682e-08				408.484	7.06991e-06	0	1.16534e-76	7.01563e-43	2.54616e-25	7.06991e-06				408.484	5.84034e-09	0	6.6255e-74	1.96042e-45	4.05912e-33	5.84034e-09
		408.334	6.58562e-11	0	2.78219e-71	3.11868e-36	6.58562e-11				408.534	4.7196e-08	0	1.21233e-68	8.40204e-45	4.55791e-26	4.7196e-08				408.534	5.22317e-06	0	2.05766e-77	2.18652e-43	1.1423e-25	5.22317e-06				408.534	3.93636e-09	0	1.2042e-74	5.87623e-46	1.43386e-33	3.93636e-09
		408.384	3.96344e-11	0	5.34093e-72	1.14428e-36	3.96344e-11				408.584	3.24372e-08	0	2.50166e-69	2.55585e-45	1.96786e-26	3.24372e-08				408.584	3.84898e-06	0	3.60357e-78	6.7706e-44	5.09943e-26	3.84898e-06				408.584	2.645e-09	0	2.17077e-75	1.74988e-46	5.03201e-34	2.645e-09
		408.434	2.3746e-11	0	1.01711e-72	4.17486e-37	2.3746e-11				408.634	2.22282e-08	0	5.12343e-70	7.72472e-46	8.45151e-27	2.22282e-08				408.634	2.82909e-06	0	6.25939e-79	2.08299e-44	2.26521e-26	2.82909e-06				408.634	1.77188e-09	0	3.88121e-76	5.17699e-47	1.75443e-34	1.77188e-09
		408.484	1.41629e-11	0	1.9215e-73	1.51459e-37	1.41629e-11				408.684	1.51875e-08	0	1.04141e-70	2.31966e-46	3.61065e-27	1.51875e-08				408.684	2.07415e-06	0	1.07838e-79	6.36699e-45	1.00125e-26	2.07415e-06				408.684	1.18336e-09	0	6.88269e-77	1.52162e-47	6.07701e-35	1.18336e-09
		408.534	8.40924e-12	0	3.60108e-74	5.46377e-38	8.40924e-12				408.734	1.03464e-08	0	2.10093e-71	6.92087e-47	1.53444e-27	1.03464e-08				408.734	1.51678e-06	0	1.84267e-80	1.9336e-45	4.40374e-27	1.51678e-06				408.734	7.87905e-10	0	1.21056e-77	4.44319e-48	2.09124e-35	7.87905e-10
		408.584	4.97055e-12	0	6.69494e-75	1.95991e-38	4.97055e-12				408.784	7.02776e-09	0	4.20659e-72	2.0516e-47	6.48671e-28	7.02776e-09				408.784	1.10636e-06	0	3.12294e-81	5.83428e-46	1.92729e-27	1.10636e-06				408.784	5.23007e-10	0	2.11179e-78	1.28897e-48	7.14954e-36	5.23007e-10
		408.633	2.92479e-12	0	1.23476e-75	6.99074e-39	2.92479e-12				408.833	4.75954e-09	0	8.35943e-73	6.04253e-48	2.72779e-28	4.75954e-09				408.833	8.04939e-07	0	5.24952e-82	1.74902e-46	8.39302e-28	8.04939e-07				408.833	3.46111e-10	0	3.65386e-79	3.71494e-49	2.42835e-36	3.46111e-10
		408.683	1.71328e-12	0	2.2591e-76	2.47945e-39	1.71328e-12				408.883	3.21392e-09	0	1.64874e-73	1.76824e-48	1.14106e-28	3.21392e-09				408.883	5.84143e-07	0	8.75215e-83	5.2094e-47	3.63693e-28	5.84143e-07				408.883	2.28349e-10	0	6.27033e-80	1.0637e-49	8.19415e-37	2.28349e-10
		408.733	9.99088e-13	0	4.10026e-77	8.74448e-40	9.99088e-13				408.933	2.16385e-09	0	3.22741e-74	5.14111e-49	4.7481e-29	2.16385e-09				408.933	4.2283e-07	0	1.44727e-83	1.54158e-47	1.56819e-28	4.2283e-07				408.933	1.50196e-10	0	1.06725e-80	3.02585e-50	2.74699e-37	1.50196e-10
		408.783	5.79993e-13	0	7.38258e-78	3.0666e-40	5.79993e-13				408.983	1.45259e-09	0	6.27025e-75	1.48514e-49	1.96536e-29	1.45259e-09				408.983	3.05283e-07	0	2.37368e-84	4.53246e-48	6.72834e-29	3.05283e-07				408.983	9.84901e-11	0	1.80169e-81	8.55133e-51	9.1489e-38	9.84901e-11
		408.833	3.35185e-13	0	1.31864e-78	1.06936e-40	3.35185e-13				409.033	9.7225e-10	0	1.20905e-75	4.2626e-50	8.09235e-30	9.7225e-10				409.033	2.19852e-07	0	3.86132e-85	1.324e-48	2.87252e-29	2.19852e-07				409.033	6.43876e-11	0	3.01668e-82	2.40094e-51	3.0272e-38	6.43876e-11
		408.883	1.92837e-13	0	2.33649e-79	3.70799e-41	1.92837e-13				409.083	6.48838e-10	0	2.31383e-76	1.21556e-50	3.31451e-30	6.48838e-10				409.083	1.57925e-07	0	6.23e-86	3.84261e-49	1.22029e-29	1.57925e-07				409.083	4.1965e-11	0	5.00976e-83	6.6971e-52	9.95114e-39	4.1965e-11
		408.933	1.10443e-13	0	4.10697e-80	1.27849e-41	1.10443e-13				409.133	4.31734e-10	0	4.39488e-77	3.44408e-51	1.35044e-30	4.31734e-10				409.133	1.13151e-07	0	9.96964e-87	1.10803e-49	5.15836e-30	1.13151e-07				409.133	2.72677e-11	0	8.25166e-84	1.85589e-52	3.24986e-39	2.72677e-11
		408.982	6.29691e-14	0	7.16146e-81	4.38328e-42	6.29691e-14				409.182	2.8643e-10	0	8.28498e-78	9.69537e-52	5.47324e-31	2.8643e-10				409.182	8.08649e-08	0	1.58238e-87	3.17442e-50	2.16973e-30	8.08649e-08				409.182	1.76638e-11	0	1.34804e-84	5.10951e-53	1.05442e-39	1.76638e-11
		409.032	3.57405e-14	0	1.2388e-81	1.49433e-42	3.57405e-14				409.232	1.89471e-10	0	1.55011e-78	2.71176e-52	2.2066e-31	1.89471e-10				409.232	5.76436e-08	0	2.49104e-88	9.03575e-51	9.08121e-31	5.76436e-08				409.232	1.14076e-11	0	2.18425e-85	1.39754e-53	3.3988e-40	1.14076e-11
		409.082	2.01947e-14	0	2.1258e-82	5.06572e-43	2.01947e-14				409.282	1.24965e-10	0	2.87849e-79	7.53585e-53	8.84943e-32	1.24965e-10				409.282	4.09858e-08	0	3.88946e-89	2.55535e-51	3.78207e-31	4.09858e-08				409.282	7.34481e-12	0	3.51024e-86	3.7976e-54	1.08842e-40	7.34481e-12
		409.132	1.13594e-14	0	3.6188e-83	1.70757e-43	1.13594e-14				409.332	8.21781e-11	0	5.30509e-80	2.0807e-53	3.53036e-32	8.21781e-11				409.332	2.90674e-08	0	6.02336e-90	7.17997e-52	1.56733e-31	2.90674e-08				409.332	4.71457e-12	0	5.59513e-87	1.02521e-54	3.46279e-41	4.71457e-12
		409.182	6.36091e-15	0	6.1112e-84	5.72351e-44	6.36091e-15				409.382	5.38823e-11	0	9.70398e-81	5.70795e-54	1.40098e-32	5.38823e-11				409.382	2.05622e-08	0	9.25181e-91	2.00439e-52	6.46305e-32	2.05622e-08				409.382	3.01702e-12	0	8.84545e-88	2.74966e-55	1.0945e-41	3.01702e-12
		409.232	3.54588e-15	0	1.02379e-84	1.90761e-44	3.54588e-15				409.432	3.52256e-11	0	1.76171e-81	1.55578e-54	5.53044e-33	3.52256e-11				409.432	1.45085e-08	0	1.40946e-91	5.5594e-53	2.65192e-32	1.45085e-08				409.432	1.92482e-12	0	1.38697e-88	7.32661e-56	3.43689e-42	1.92482e-12
		409.282	1.96776e-15	0	1.70143e-85	6.32214e-45	1.96776e-15				409.482	2.2961e-11	0	3.1743e-82	4.21316e-55	2.17169e-33	2.2961e-11				409.482	1.0211e-08	0	2.12971e-92	1.532e-53	1.08275e-32	1.0211e-08				409.482	1.22427e-12	0	2.157e-89	1.93949e-56	1.0722e-42	1.22427e-12
		409.332	1.08709e-15	0	2.80503e-86	2.08345e-45	1.08709e-15				409.532	1.49227e-11	0	5.67662e-83	1.13361e-55	8.48295e-34	1.49227e-11				409.532	7.16811e-09	0	3.19173e-93	4.19449e-54	4.39891e-33	7.16811e-09				409.532	7.7632e-13	0	3.32715e-90	5.10071e-57	3.3231e-43	7.7632e-13
		409.381	5.97858e-16	0	4.58758e-87	6.82725e-46	5.97858e-16				409.581	9.66997e-12	0	1.00753e-83	3.03051e-56	3.29616e-34	9.66997e-12				409.581	5.01916e-09	0	4.74429e-94	1.141e-54	1.7783e-33	5.01916e-09				409.581	4.90771e-13	0	5.09015e-91	1.3327e-57	1.02323e-43	4.90771e-13
		409.431	3.27322e-16	0	7.44303e-88	2.22461e-46	3.27322e-16				409.631	6.24777e-12	0	1.77484e-84	8.04939e-57	1.27403e-34	6.24777e-12				409.631	3.50549e-09	0	6.99448e-95	3.08373e-55	7.15341e-34	3.50549e-09				409.631	3.09309e-13	0	7.72371e-92	3.45937e-58	3.13012e-44	3.09309e-13
		409.481	1.784e-16	0	1.19794e-88	7.20788e-47	1.784e-16				409.681	4.02482e-12	0	3.10302e-85	2.12424e-57	4.89853e-35	4.02482e-12				409.681	2.44206e-09	0	1.02277e-95	8.28048e-56	2.86329e-34	2.44206e-09				409.681	1.94348e-13	0	1.16241e-92	8.92112e-59	9.5128e-45	1.94348e-13
		409.531	9.6796e-17	0	1.91269e-89	2.32224e-47	9.6796e-17				409.731	2.58518e-12	0	5.38443e-86	5.56981e-58	1.87353e-35	2.58518e-12				409.731	1.6969e-09	0	1.48335e-96	2.20913e-56	1.14042e-34	1.6969e-09				409.731	1.21743e-13	0	1.73511e-93	2.28561e-59	2.87221e-45	1.21743e-13
		409.581	5.22833e-17	0	3.02951e-90	7.43961e-48	5.22833e-17				409.781	1.6556e-12	0	9.27304e-87	1.45102e-58	7.12803e-36	1.6556e-12				409.781	1.1761e-09	0	2.13376e-97	5.85562e-57	4.5197e-35	1.1761e-09				409.781	7.60299e-14	0	2.56883e-94	5.8176e-60	8.61555e-46	7.60299e-14
		409.631	2.81133e-17	0	4.76016e-91	2.36995e-48	2.81133e-17				409.831	1.05717e-12	0	1.58502e-87	3.75577e-59	2.69767e-36	1.05717e-12				409.831	8.13065e-10	0	3.04429e-98	1.54209e-57	1.78238e-35	8.13065e-10				409.831	4.73368e-14	0	3.77206e-95	1.47111e-60	2.5675e-46	4.73368e-14
		409.681	1.50488e-17	0	7.41978e-92	7.5071e-49	1.50488e-17				409.881	6.7306e-13	0	2.68889e-88	9.65873e-60	1.01559e-36	6.7306e-13				409.881	5.60656e-10	0	4.30791e-99	4.03493e-58	6.9942e-36	5.60656e-10				409.881	2.93825e-14	0	5.49363e-96	3.69579e-61	7.60145e-47	2.93825e-14
		409.73	8.01931e-18	0	1.14731e-92	2.36456e-49	8.01931e-18				409.93	4.27253e-13	0	4.52731e-89	2.46795e-60	3.80332e-37	4.27253e-13				409.93	3.85619e-10	0	6.04626e-100	1.04893e-58	2.731e-36	3.85619e-10				409.93	1.81825e-14	0	7.93556e-97	9.22418e-62	2.23585e-47	1.81825e-14
		409.78	4.25417e-18	0	1.75992e-93	7.40584e-50	4.25417e-18				409.98	2.7042e-13	0	7.56548e-90	6.26539e-61	1.41683e-37	2.7042e-13				409.98	2.64552e-10	0	8.41679e-101	2.70923e-59	1.06108e-36	2.64552e-10				409.98	1.12175e-14	0	1.13693e-97	2.28722e-62	6.53354e-48	1.12175e-14
		409.83	2.24665e-18	0	2.67809e-94	2.30645e-50	2.24665e-18				410.03	1.70653e-13	0	1.25476e-90	1.58035e-61	5.25028e-38	1.70653e-13				410.03	1.81032e-10	0	1.1621e-101	6.95234e-60	4.10228e-37	1.81032e-10				410.03	6.89938e-15	0	1.61557e-98	5.63442e-63	1.89677e-48	6.89938e-15
		409.88	1.18113e-18	0	4.04276e-95	7.14261e-51	1.18113e-18				410.08	1.07377e-13	0	2.06544e-91	3.96055e-62	1.93535e-38	1.07377e-13				410.08	1.23563e-10	0	1.59141e-102	1.77257e-60	1.57814e-37	1.23563e-10				410.08	4.23059e-15	0	2.27695e-99	1.37895e-63	5.47066e-49	4.23059e-15
																									--		--
																									--		--
																									--		--
																									--		--
																									--		--
																									--		--
																									--		--
																									--		--
																									--
																									--
																									--
																									--
																									--
																									--
[truncated: 50 more columns]
