# Supplementary material for: Spatial engineering of single-atom Fe adjacent to Cu-assisted nanozymes for biomimetic O2 activation
Source: Nat Commun. 2024 Mar 12;15:2239. doi: 10.1038/s41467-024-46528-w (PMC10933453; doi:10.1038/s41467-024-46528-w)
Supplement: Supplementary file 4 — Source Data [file 41467_2024_46528_MOESM4_ESM.zip › Source data/Figure 4.xlsx]

## Sheet: Figure 4
Figure 4a															Figure 4b												Figure 4c							Figure 4d							Figure 4e
Baseline		N-C		2D-Cu-N-C		FePc		2D-Fe-N-C		2D-FeCu-N-C		FePc@2D-Cu-N-C			mg	FePc@2D-Cu-N-C	SD	2D-FeCu-N-C	SD	2D-Fe-N-C	SD	FePc	SD	2D-Cu-N-C	SD									DMPO		2D-FeCu-N-C		FePc@2D-Cu-N-C			DMPO		2D-FeCu-N-C		FePc@2D-Cu-N-C
Wavelength (nm)	Abs	Wavelength (nm)	Abs	Wavelength (nm)	Abs	Wavelength (nm)	Abs	Wavelength (nm)	Abs	Wavelength (nm)	Abs	Wavelength (nm)	Abs		0.0002	0.01438	0.0018	0.0076	0.000929138	0.00385	0.00248	0.00375	0.00083399	0.00258	0.000459619		Km	1.192	1.15616	1.144	0.84	0.604		3450	0.18781	3450	0.01514	3450	-0.2025		3450	0.02578	3450	0.000935181	3450	-0.03027
800	-0.000423081	800	0.08414	800	0.32175	800	0.42072	800	0.5991	800	0.8106	800	1.17881		0.0005	0.03365	0.00671	0.0178	0.00157	0.01067	0.00153	0.00807	0.000300962	0.00711	0.000774989		Vmax	24.27	30.03	33.56	41.15	53.48		3450.1	0.18426	3450.1	0.01065	3450.1	-0.20165		3450.1	0.02711	3450.1	-0.000699479	3450.1	-0.03311
799.5	-0.000343371	799.5	0.08352	799.5	0.32015	799	0.41516	799.5	0.59578	799.5	0.80526	799.5	1.17206		0.001	0.05673	0.0044	0.03988	0.00139	0.02817	0.000589444	0.02169	0.00236	0.01551	0.00247		kcat	1.10225	0.69876	1.11877	1.71905	2.42576		3450.2	0.18287	3450.2	0.00787	3450.2	-0.20105		3450.2	0.02827	3450.2	-0.00164	3450.2	-0.03481
799	-0.000462439	799	0.08291	799	0.31937	798	0.40893	799	0.59165	799	0.80023	799	1.16454		0.002	0.10504	0.00558	0.0758	0.0022	0.05713	0.00216	0.05358	0.00171	0.04225	0.00179		kcat/Km	0.9247	0.60438	0.97794	2.04648	4.01615		3450.3	0.18298	3450.3	0.00644	3450.3	-0.20062		3450.3	0.02922	3450.3	-0.00202	3450.3	-0.03565
798.5	-0.000474489	798.5	0.08249	798.5	0.31656	797	0.40471	798.5	0.58787	798.5	0.79563	798.5	1.15693		0.003	0.1693	0.01446	0.11914	0.01134	0.08926	0.00247	0.07886	0.00172	0.06325	0.00325									3450.4	0.18392	3450.4	0.00601	3450.4	-0.20025		3450.4	0.0299	3450.4	-0.00195	3450.4	-0.03592
798	-0.000501225	798	0.08181	798	0.3147	796	0.39996	798	0.58454	798	0.79	798	1.15056																					3450.5	0.18504	3450.5	0.00625	3450.5	-0.19987		3450.5	0.03027	3450.5	-0.00155	3450.5	-0.0359
797.5	-0.000725082	797.5	0.08142	797.5	0.31289	795	0.39441	797.5	0.58166	797.5	0.78641	797.5	1.14444																					3450.6	0.18321	3450.6	0.00704	3450.6	-0.20008		3450.6	0.02939	3450.6	-0.000955025	3450.6	-0.03591
797	-0.000720585	797	0.08049	797	0.3103	794	0.38974	797	0.57773	797	0.78162	797	1.13677																					3450.7	0.18138	3450.7	0.00758	3450.7	-0.19853		3450.7	0.02959	3450.7	-0.000278205	3450.7	-0.03694
796.5	-0.000834021	796.5	0.08049	796.5	0.30887	793	0.38504	796.5	0.57403	796.5	0.77631	796.5	1.12941																					3450.8	0.18159	3450.8	0.00659	3450.8	-0.19777		3450.8	0.02914	3450.8	-0.000568617	3450.8	-0.03769
796	-0.000426236	796	0.08002	796	0.30728	792	0.38027	796	0.57029	796	0.77107	796	1.1231																					3450.9	0.18168	3450.9	0.00394	3450.9	-0.19602		3450.9	0.0285	3450.9	-0.000179908	3450.9	-0.03871
795.5	-4.92323e-05	795.5	0.07934	795.5	0.30556	791	0.37614	795.5	0.56689	795.5	0.76678	795.5	1.11542																					3451	0.18045	3451	0.00507	3451	-0.19521		3451	0.02971	3451	0.000626898	3451	-0.03865
795	-0.000228875	795	0.07878	795	0.3035	790	0.37163	795	0.56324	795	0.76249	795	1.10819																					3451.1	0.18019	3451.1	0.00314	3451.1	-0.1964		3451.1	0.02852	3451.1	0.000424026	3451.1	-0.03826
794.5	-0.000637672	794.5	0.07787	794.5	0.30133	789	0.36691	794.5	0.5602	794.5	0.75909	794.5	1.10321																					3451.2	0.1827	3451.2	0.00507	3451.2	-0.19873		3451.2	0.02898	3451.2	0.00102	3451.2	-0.03859
794	-0.000219199	794	0.078	794	0.30005	788	0.36181	794	0.55675	794	0.75416	794	1.09611																					3451.3	0.18337	3451.3	0.00563	3451.3	-0.19948		3451.3	0.02861	3451.3	0.00081608	3451.3	-0.03909
793.5	0.000105912	793.5	0.07762	793.5	0.29807	787	0.35723	793.5	0.55322	793.5	0.74959	793.5	1.08908																					3451.4	0.18571	3451.4	0.00646	3451.4	-0.19848		3451.4	0.02851	3451.4	6.22945e-05	3451.4	-0.04012
793	-0.000367736	793	0.07734	793	0.29637	786	0.3534	793	0.55023	793	0.74473	793	1.08291																					3451.5	0.18572	3451.5	0.00864	3451.5	-0.198		3451.5	0.02857	3451.5	-0.0014	3451.5	-0.04192
792.5	-0.000335197	792.5	0.07618	792.5	0.29429	785	0.34981	792.5	0.5458	792.5	0.74029	792.5	1.07622																					3451.6	0.18348	3451.6	0.00847	3451.6	-0.19755		3451.6	0.02731	3451.6	-0.0023	3451.6	-0.04384
792	-0.000821826	792	0.07589	792	0.2928	784	0.34529	792	0.54294	792	0.73504	792	1.07013																					3451.7	0.18365	3451.7	0.0096	3451.7	-0.19799		3451.7	0.02824	3451.7	-0.00202	3451.7	-0.04297
791.5	-0.000287446	791.5	0.07532	791.5	0.29068	783	0.3405	791.5	0.53935	791.5	0.73115	791.5	1.06368																					3451.8	0.18413	3451.8	0.00874	3451.8	-0.19861		3451.8	0.02784	3451.8	-0.00245	3451.8	-0.04104
791	-1.11826e-05	791	0.07461	791	0.28908	782	0.3376	791	0.53599	791	0.72662	791	1.05741																					3451.9	0.18302	3451.9	0.00665	3451.9	-0.19814		3451.9	0.02888	3451.9	-0.0031	3451.9	-0.04048
790.5	-0.000236119	790.5	0.07447	790.5	0.28741	781	0.33335	790.5	0.53334	790.5	0.72167	790.5	1.04996																					3452	0.1843	3452	0.00561	3452	-0.19809		3452	0.02828	3452	-0.00191	3452	-0.03909
790	0.000300951	790	0.07431	790	0.28614	780	0.32928	790	0.53068	790	0.71741	790	1.04487																					3452.1	0.18575	3452.1	0.00405	3452.1	-0.19927		3452.1	0.02717	3452.1	-0.00317	3452.1	-0.03768
789.5	-1.10791e-05	789.5	0.07368	789.5	0.28415	779	0.32532	789.5	0.52664	789.5	0.7137	789.5	1.03904																					3452.2	0.18719	3452.2	0.00477	3452.2	-0.20005		3452.2	0.02682	3452.2	-0.00272	3452.2	-0.03806
789	0.000120723	789	0.07276	789	0.28294	778	0.32244	789	0.52333	789	0.70891	789	1.03245																					3452.3	0.18666	3452.3	0.00282	3452.3	-0.19934		3452.3	0.02591	3452.3	-0.00235	3452.3	-0.03685
788.5	-6.27948e-05	788.5	0.07234	788.5	0.28074	777	0.31854	788.5	0.52012	788.5	0.70502	788.5	1.02643																					3452.4	0.18666	3452.4	0.00303	3452.4	-0.19929		3452.4	0.02604	3452.4	-0.00204	3452.4	-0.03889
788	-0.000554899	788	0.07212	788	0.27898	776	0.31513	788	0.51765	788	0.7011	788	1.02051																					3452.5	0.18517	3452.5	0.0039	3452.5	-0.19992		3452.5	0.02486	3452.5	0.000180693	3452.5	-0.04044
787.5	-0.000554848	787.5	0.0714	787.5	0.27749	775	0.31158	787.5	0.51387	787.5	0.6972	787.5	1.01356																					3452.6	0.18305	3452.6	0.0037	3452.6	-0.19908		3452.6	0.02638	3452.6	0.000584539	3452.6	-0.04197
787	-0.000392306	787	0.07078	787	0.27561	774	0.3084	787	0.51066	787	0.69317	787	1.00698																					3452.7	0.18199	3452.7	0.00583	3452.7	-0.19593		3452.7	0.02748	3452.7	0.00117	3452.7	-0.04037
786.5	9.08175e-05	786.5	0.07055	786.5	0.27444	773	0.30652	786.5	0.5085	786.5	0.6887	786.5	1.00171																					3452.8	0.18092	3452.8	0.00698	3452.8	-0.19414		3452.8	0.02885	3452.8	0.00212	3452.8	-0.03954
786	-0.000570204	786	0.07026	786	0.27272	772	0.30277	786	0.50523	786	0.6847	786	0.99688																					3452.9	0.18111	3452.9	0.00722	3452.9	-0.19409		3452.9	0.03079	3452.9	0.000736174	3452.9	-0.04023
785.5	-0.000589593	785.5	0.06944	785.5	0.27117	771	0.3001	785.5	0.50179	785.5	0.68056	785.5	0.99107																					3453	0.1839	3453	0.00648	3453	-0.19363		3453	0.02989	3453	0.00141	3453	-0.03878
785	-0.000594814	785	0.06917	785	0.26956	770	0.29682	785	0.49864	785	0.67626	785	0.98415																					3453.1	0.18427	3453.1	0.00644	3453.1	-0.19597		3453.1	0.03199	3453.1	0.00139	3453.1	-0.03811
784.5	-0.000327593	784.5	0.06869	784.5	0.26792	769	0.2944	784.5	0.49526	784.5	0.67335	784.5	0.98026																					3453.2	0.18622	3453.2	0.00598	3453.2	-0.19405		3453.2	0.03191	3453.2	0.000986188	3453.2	-0.03929
784	-0.000531631	784	0.06842	784	0.26664	768	0.29257	784	0.49312	784	0.66812	784	0.97273																					3453.3	0.18617	3453.3	0.00421	3453.3	-0.19579		3453.3	0.03126	3453.3	0.00162	3453.3	-0.03851
783.5	-0.000294069	783.5	0.06803	783.5	0.26487	767	0.29	783.5	0.49039	783.5	0.66518	783.5	0.96888																					3453.4	0.18746	3453.4	0.00473	3453.4	-0.19962		3453.4	0.03001	3453.4	0.00185	3453.4	-0.04035
783	-0.000569532	783	0.06739	783	0.26295	766	0.28773	783	0.48669	783	0.661	783	0.96228																					3453.5	0.18675	3453.5	0.00568	3453.5	-0.20173		3453.5	0.02956	3453.5	-3.74519e-05	3453.5	-0.03852
782.5	-0.000481936	782.5	0.06695	782.5	0.26176	765	0.28541	782.5	0.48423	782.5	0.65747	782.5	0.95705																					3453.6	0.18687	3453.6	0.00492	3453.6	-0.20159		3453.6	0.03134	3453.6	0.00109	3453.6	-0.03877
782	0.000143484	782	0.06653	782	0.26013	764	0.28395	782	0.48143	782	0.65342	782	0.95262																					3453.7	0.18491	3453.7	0.00637	3453.7	-0.20048		3453.7	0.03056	3453.7	0.00146	3453.7	-0.03753
781.5	-1.37193e-05	781.5	0.06608	781.5	0.25872	763	0.28133	781.5	0.47864	781.5	0.65043	781.5	0.94556																					3453.8	0.18458	3453.8	0.0075	3453.8	-0.20126		3453.8	0.02991	3453.8	0.0016	3453.8	-0.0381
781	0.000115389	781	0.0658	781	0.25696	762	0.28024	781	0.4758	781	0.64639	781	0.94108																					3453.9	0.18232	3453.9	0.00947	3453.9	-0.20368		3453.9	0.02797	3453.9	0.00311	3453.9	-0.03886
780.5	-0.000508672	780.5	0.06527	780.5	0.25583	761	0.27887	780.5	0.47307	780.5	0.64251	780.5	0.93782																					3454	0.18206	3454	0.00897	3454	-0.20307		3454	0.02624	3454	0.00246	3454	-0.03733
780	1.38233e-05	780	0.06445	780	0.25437	760	0.27791	780	0.46984	780	0.63915	780	0.93099																					3454.1	0.18122	3454.1	0.00947	3454.1	-0.20397		3454.1	0.02682	3454.1	0.00244	3454.1	-0.0378
779.5	-2.57299e-05	779.5	0.0639	779.5	0.25308	759	0.27635	779.5	0.46744	779.5	0.63554	779.5	0.92612																					3454.2	0.18144	3454.2	0.0097	3454.2	-0.20204		3454.2	0.02768	3454.2	0.00261	3454.2	-0.03723
779	-0.00028786	779	0.06361	779	0.25129	758	0.27564	779	0.46519	779	0.63188	779	0.92272																					3454.3	0.18049	3454.3	0.00875	3454.3	-0.20224		3454.3	0.02867	3454.3	0.00148	3454.3	-0.03957
778.5	-0.000307158	778.5	0.06345	778.5	0.25048	757	0.27463	778.5	0.46227	778.5	0.6278	778.5	0.91635																					3454.4	0.18022	3454.4	0.00635	3454.4	-0.20219		3454.4	0.02778	3454.4	0.000682079	3454.4	-0.03877
778	-0.000112382	778	0.06317	778	0.24862	756	0.27463	778	0.45999	778	0.62538	778	0.91262																					3454.5	0.17901	3454.5	0.0055	3454.5	-0.20069		3454.5	0.02752	3454.5	-0.00137	3454.5	-0.0364
777.5	-0.00049652	777.5	0.0627	777.5	0.24767	755	0.27379	777.5	0.45744	777.5	0.62196	777.5	0.90736																					3454.6	0.17947	3454.6	0.00368	3454.6	-0.19971		3454.6	0.02852	3454.6	-0.00108	3454.6	-0.03616
777	-3.33398e-05	777	0.06263	777	0.24602	754	0.27359	777	0.45514	777	0.61883	777	0.90345																					3454.7	0.17897	3454.7	0.00304	3454.7	-0.20153		3454.7	0.02773	3454.7	-0.0018	3454.7	-0.03718
776.5	-0.000592281	776.5	0.06184	776.5	0.24447	753	0.27368	776.5	0.45289	776.5	0.61535	776.5	0.89742																					3454.8	0.18001	3454.8	0.00366	3454.8	-0.2006		3454.8	0.02604	3454.8	-0.00308	3454.8	-0.03798
776	-0.000189547	776	0.06132	776	0.24315	752	0.27424	776	0.44971	776	0.612	776	0.89363																					3454.9	0.18008	3454.9	0.00417	3454.9	-0.20042		3454.9	0.02574	3454.9	-0.00364	3454.9	-0.03858
775.5	0.000142422	775.5	0.06083	775.5	0.24193	751	0.27448	775.5	0.4481	775.5	0.60923	775.5	0.88929																					3455	0.18378	3455	0.0055	3455	-0.19879		3455	0.02666	3455	-0.00182	3455	-0.03745
775	-0.000186753	775	0.06095	775	0.2415	750	0.27547	775	0.44557	775	0.60537	775	0.8851																					3455.1	0.18694	3455.1	0.00695	3455.1	-0.19823		3455.1	0.02629	3455.1	-0.00108	3455.1	-0.03681
774.5	-0.000440976	774.5	0.06048	774.5	0.23993	749	0.2766	774.5	0.44328	774.5	0.60248	774.5	0.88134																					3455.2	0.18612	3455.2	0.00631	3455.2	-0.19863		3455.2	0.02877	3455.2	-0.000654753	3455.2	-0.03593
774	-0.000212368	774	0.05995	774	0.23843	748	0.27751	774	0.44109	774	0.59976	774	0.877																					3455.3	0.18603	3455.3	0.00591	3455.3	-0.19669		3455.3	0.02919	3455.3	-9.10789e-05	3455.3	-0.03777
773.5	-0.000271355	773.5	0.05963	773.5	0.2375	747	0.27844	773.5	0.43893	773.5	0.59705	773.5	0.87243																					3455.4	0.18432	3455.4	0.00535	3455.4	-0.19624		3455.4	0.02837	3455.4	0.000365953	3455.4	-0.03697
773	-0.000207038	773	0.05933	773	0.23617	746	0.27962	773	0.43656	773	0.59353	773	0.8683																					3455.5	0.1818	3455.5	0.00644	3455.5	-0.19491		3455.5	0.02759	3455.5	0.000941271	3455.5	-0.03788
772.5	-0.000213921	772.5	0.05889	772.5	0.23524	745	0.28193	772.5	0.43494	772.5	0.59128	772.5	0.86498																					3455.6	0.18133	3455.6	0.00479	3455.6	-0.19624		3455.6	0.02928	3455.6	0.00101	3455.6	-0.03901
772	0.000298205	772	0.05847	772	0.23408	744	0.28426	772	0.4324	772	0.58859	772	0.8611																					3455.7	0.18154	3455.7	0.00466	3455.7	-0.19635		3455.7	0.02834	3455.7	-0.00068857	3455.7	-0.04222
771.5	-0.000557174	771.5	0.05786	771.5	0.23291	743	0.28648	771.5	0.43013	771.5	0.58575	771.5	0.85754																					3455.8	0.17944	3455.8	0.00505	3455.8	-0.19722		3455.8	0.02773	3455.8	-0.00119	3455.8	-0.0429
771	-0.000460061	771	0.05766	771	0.23147	742	0.28822	771	0.42888	771	0.58315	771	0.85404																					3455.9	0.1793	3455.9	0.00636	3455.9	-0.19848		3455.9	0.02977	3455.9	-0.00162	3455.9	-0.04348
770.5	-0.000178059	770.5	0.05719	770.5	0.2304	741	0.29061	770.5	0.42635	770.5	0.58027	770.5	0.85071																					3456	0.1798	3456	0.00756	3456	-0.19857		3456	0.02913	3456	-0.00201	3456	-0.04269
770	0.000132634	770	0.0568	770	0.22944	740	0.29413	770	0.42504	770	0.57868	770	0.84723																					3456.1	0.18081	3456.1	0.00786	3456.1	-0.19907		3456.1	0.02818	3456.1	-0.00346	3456.1	-0.04102
769.5	-0.000507948	769.5	0.05684	769.5	0.22834	739	0.29747	769.5	0.42326	769.5	0.57658	769.5	0.84489																					3456.2	0.18163	3456.2	0.00524	3456.2	-0.19819		3456.2	0.02727	3456.2	-0.00342	3456.2	-0.03959
769	-0.000186235	769	0.05667	769	0.22755	738	0.30091	769	0.42142	769	0.57404	769	0.84167																					3456.3	0.18416	3456.3	0.00343	3456.3	-0.19881		3456.3	0.02573	3456.3	-0.0032	3456.3	-0.03874
768.5	-0.000356097	768.5	0.05634	768.5	0.22659	737	0.30468	768.5	0.41945	768.5	0.57193	768.5	0.83788																					3456.4	0.18465	3456.4	0.00232	3456.4	-0.19919		3456.4	0.02655	3456.4	-0.0019	3456.4	-0.03704
768	-3.8206e-05	768	0.05572	768	0.22543	736	0.30912	768	0.4175	768	0.56962	768	0.8349																					3456.5	0.18574	3456.5	0.00209	3456.5	-0.19836		3456.5	0.02684	3456.5	-0.000623107	3456.5	-0.03711
767.5	-0.000146593	767.5	0.05563	767.5	0.22477	735	0.31324	767.5	0.41583	767.5	0.56727	767.5	0.83207																					3456.6	0.18583	3456.6	0.000823392	3456.6	-0.19847		3456.6	0.02807	3456.6	0.00105	3456.6	-0.03625
767	-0.000141159	767	0.05536	767	0.22361	734	0.31765	767	0.41496	767	0.5655	767	0.82871																					3456.7	0.18514	3456.7	0.00135	3456.7	-0.19832		3456.7	0.02599	3456.7	0.00296	3456.7	-0.03855
766.5	-0.000105291	766.5	0.05515	766.5	0.22302	733	0.32311	766.5	0.41344	766.5	0.5632	766.5	0.82625																					3456.8	0.18237	3456.8	0.00271	3456.8	-0.19936		3456.8	0.02621	3456.8	0.0046	3456.8	-0.03831
766	-0.000264784	766	0.0553	766	0.22243	732	0.32819	766	0.41255	766	0.56126	766	0.82331																					3456.9	0.18196	3456.9	0.00524	3456.9	-0.19723		3456.9	0.02996	3456.9	0.00462	3456.9	-0.0394
765.5	-0.000527391	765.5	0.05471	765.5	0.22184	731	0.33354	765.5	0.41077	765.5	0.55956	765.5	0.82096																					3457	0.18229	3457	0.00623	3457	-0.19689		3457	0.02976	3457	0.00523	3457	-0.03919
765	-2.31932e-05	765	0.05443	765	0.22055	730	0.33992	765	0.40891	765	0.55768	765	0.81877																					3457.1	0.18143	3457.1	0.00601	3457.1	-0.19819		3457.1	0.03021	3457.1	0.00304	3457.1	-0.03828
764.5	-0.000344664	764.5	0.05393	764.5	0.21998	729	0.34568	764.5	0.40769	764.5	0.55558	764.5	0.81758																					3457.2	0.18292	3457.2	0.00335	3457.2	-0.19721		3457.2	0.02952	3457.2	0.00283	3457.2	-0.03892
764	-0.000281445	764	0.05414	764	0.21944	728	0.35187	764	0.40684	764	0.55417	764	0.81416																					3457.3	0.18418	3457.3	0.000855347	3457.3	-0.19862		3457.3	0.02874	3457.3	0.00231	3457.3	-0.03818
763.5	-0.000484522	763.5	0.05355	763.5	0.21874	727	0.35825	763.5	0.4054	763.5	0.5535	763.5	0.81284																					3457.4	0.18462	3457.4	-0.000737988	3457.4	-0.19858		3457.4	0.03036	3457.4	0.00176	3457.4	-0.03908
763	2.20554e-05	763	0.05335	763	0.21753	726	0.36543	763	0.40408	763	0.55133	763	0.81058																					3457.5	0.18445	3457.5	0.00178	3457.5	-0.2006		3457.5	0.02988	3457.5	0.000488867	3457.5	-0.04048
762.5	-0.000497968	762.5	0.05292	762.5	0.21699	725	0.37267	762.5	0.40271	762.5	0.54996	762.5	0.80873																					3457.6	0.18485	3457.6	0.0016	3457.6	-0.20062		3457.6	0.02883	3457.6	-0.000152335	3457.6	-0.03957
762	0.000118211	762	0.05267	762	0.21637	724	0.38018	762	0.40178	762	0.54872	762	0.80771																					3457.7	0.18574	3457.7	0.000765736	3457.7	-0.20215		3457.7	0.02741	3457.7	-0.000550077	3457.7	-0.03974
761.5	-0.000394892	761.5	0.05264	761.5	0.21579	723	0.38803	761.5	0.40112	761.5	0.54755	761.5	0.80513																					3457.8	0.18596	3457.8	0.00429	3457.8	-0.20036		3457.8	0.02994	3457.8	-0.000133066	3457.8	-0.03883
761	-0.000650131	761	0.05247	761	0.21528	722	0.39652	761	0.40016	761	0.54617	761	0.8048																					3457.9	0.18753	3457.9	0.00592	3457.9	-0.19857		3457.9	0.03362	3457.9	0.00114	3457.9	-0.04031
760.5	-2.53157e-05	760.5	0.05248	760.5	0.21475	721	0.40529	760.5	0.39921	760.5	0.54555	760.5	0.80283																					3458	0.18914	3458	0.00615	3458	-0.19841		3458	0.03291	3458	0.00174	3458	-0.0394
760	-0.000445683	760	0.05219	760	0.21429	720	0.41402	760	0.3986	760	0.54391	760	0.80168																					3458.1	0.18703	3458.1	0.00493	3458.1	-0.19928		3458.1	0.03167	3458.1	0.00293	3458.1	-0.03991
759.5	0.000144753	759.5	0.05218	759.5	0.21415	719	0.42269	759.5	0.39808	759.5	0.54332	759.5	0.80026																					3458.2	0.18736	3458.2	0.00307	3458.2	-0.19957		3458.2	0.03054	3458.2	0.00208	3458.2	-0.04259
759	-3.75848e-05	759	0.05203	759	0.21384	718	0.43166	759	0.39769	759	0.54317	759	0.80002																					3458.3	0.1857	3458.3	0.00242	3458.3	-0.19982		3458.3	0.02839	3458.3	0.00135	3458.3	-0.04252
758.5	-0.000408858	758.5	0.05202	758.5	0.21322	717	0.44138	758.5	0.39723	758.5	0.54229	758.5	0.7995																					3458.4	0.18281	3458.4	0.00188	3458.4	-0.19996		3458.4	0.02784	3458.4	0.00182	3458.4	-0.04427
758	-0.000455509	758	0.05166	758	0.21268	716	0.45171	758	0.39619	758	0.54109	758	0.79789																					3458.5	0.18233	3458.5	0.00282	3458.5	-0.20063		3458.5	0.02532	3458.5	-0.00045071	3458.5	-0.04238
757.5	5.48558e-05	757.5	0.0515	757.5	0.21237	715	0.46235	757.5	0.39605	757.5	0.54069	757.5	0.79754																					3458.6	0.18189	3458.6	0.00159	3458.6	-0.19884		3458.6	0.02252	3458.6	0.00037135	3458.6	-0.04
757	-0.000576253	757	0.05132	757	0.21217	714	0.47276	757	0.39519	757	0.54053	757	0.79741																					3458.7	0.18284	3458.7	0.000719756	3458.7	-0.19999		3458.7	0.02372	3458.7	0.00159	3458.7	-0.03666
756.5	-0.000633589	756.5	0.05148	756.5	0.21162	713	0.48333	756.5	0.3947	756.5	0.53969	756.5	0.79663																					3458.8	0.18324	3458.8	0.00325	3458.8	-0.19957		3458.8	0.02512	3458.8	0.00214	3458.8	-0.0359
756	-3.2408e-05	756	0.05116	756	0.21158	712	0.49481	756	0.39458	756	0.53986	756	0.7964																					3458.9	0.18163	3458.9	0.00261	3458.9	-0.19892		3458.9	0.02724	3458.9	0.0016	3458.9	-0.03679
755.5	4.14177e-06	755.5	0.0511	755.5	0.21126	711	0.50572	755.5	0.3948	755.5	0.53937	755.5	0.79651																					3459	0.18043	3459	0.0019	3459	-0.19814		3459	0.02759	3459	0.00134	3459	-0.03595
755	-0.000624903	755	0.05098	755	0.21127	710	0.5183	755	0.39432	755	0.53924	755	0.79647																					3459.1	0.18041	3459.1	0.0038	3459.1	-0.19854		3459.1	0.02726	3459.1	0.000574033	3459.1	-0.03933
754.5	-0.000207504	754.5	0.05117	754.5	0.21114	709	0.5294	754.5	0.39468	754.5	0.53931	754.5	0.79686																					3459.2	0.17958	3459.2	0.00346	3459.2	-0.1992		3459.2	0.02636	3459.2	0.000925073	3459.2	-0.04027
754	-0.000146024	754	0.05107	754	0.21148	708	0.54223	754	0.39466	754	0.53837	754	0.7973																					3459.3	0.17848	3459.3	0.00448	3459.3	-0.20086		3459.3	0.02654	3459.3	0.00158	3459.3	-0.0404
753.5	-8.48977e-05	753.5	0.05125	753.5	0.21109	707	0.55402	753.5	0.39443	753.5	0.53907	753.5	0.79804																					3459.4	0.17685	3459.4	0.00519	3459.4	-0.20043		3459.4	0.02771	3459.4	0.00188	3459.4	-0.04013
753	-0.000737589	753	0.05083	753	0.21101	706	0.56727	753	0.39429	753	0.53947	753	0.79842																					3459.5	0.17878	3459.5	0.00462	3459.5	-0.20044		3459.5	0.02795	3459.5	0.00178	3459.5	-0.03819
752.5	9.27075e-05	752.5	0.05086	752.5	0.21134	705	0.58124	752.5	0.39508	752.5	0.53996	752.5	0.79912																					3459.6	0.17991	3459.6	0.00698	3459.6	-0.20067		3459.6	0.02711	3459.6	-9.01539e-05	3459.6	-0.03668
752	-0.000127651	752	0.05092	752	0.21096	704	0.59382	752	0.39526	752	0.53987	752	0.79981																					3459.7	0.18207	3459.7	0.00588	3459.7	-0.20041		3459.7	0.02771	3459.7	-0.000312015	3459.7	-0.03394
751.5	9.10246e-05	751.5	0.05078	751.5	0.21136	703	0.6066	751.5	0.39569	751.5	0.54077	751.5	0.80112																					3459.8	0.18376	3459.8	0.00705	3459.8	-0.19982		3459.8	0.02688	3459.8	-0.00062886	3459.8	-0.03616
751	-0.000200725	751	0.0508	751	0.21168	702	0.62052	751	0.3963	751	0.5409	751	0.80204																					3459.9	0.18317	3459.9	0.0064	3459.9	-0.19943		3459.9	0.02874	3459.9	-0.00066302	3459.9	-0.03676
750.5	-0.000516067	750.5	0.05085	750.5	0.21172	701	0.63395	750.5	0.39675	750.5	0.54151	750.5	0.80368																					3460	0.18363	3460	0.00576	3460	-0.19937		3460	0.02827	3460	0.00135	3460	-0.03754
750	-0.000567154	750	0.05074	750	0.21171	700	0.64781	750	0.39724	750	0.54273	750	0.80503																					3460.1	0.18585	3460.1	0.00635	3460.1	-0.2003		3460.1	0.02656	3460.1	0.0016	3460.1	-0.04173
749.5	-0.000154253	749.5	0.0508	749.5	0.2119	699	0.66244	749.5	0.39773	749.5	0.54372	749.5	0.80695																					3460.2	0.18596	3460.2	0.00321	3460.2	-0.20118		3460.2	0.0249	3460.2	0.00242	3460.2	-0.04096
749	1.60496e-05	749	0.05107	749	0.21237	698	0.67629	749	0.39841	749	0.54461	749	0.80843																					3460.3	0.18628	3460.3	0.00361	3460.3	-0.20248		3460.3	0.02588	3460.3	0.00184	3460.3	-0.04101
748.5	-0.000200932	748.5	0.05088	748.5	0.21256	697	0.69035	748.5	0.39906	748.5	0.54591	748.5	0.81067																					3460.4	0.18559	3460.4	0.00301	3460.4	-0.20306		3460.4	0.02748	3460.4	0.000211177	3460.4	-0.04112
748	-0.000436218	748	0.05111	748	0.21306	696	0.70526	748	0.40036	748	0.54658	748	0.81278																					3460.5	0.18487	3460.5	0.00268	3460.5	-0.20434		3460.5	0.02926	3460.5	7.1179e-05	3460.5	-0.03886
747.5	-0.000514102	747.5	0.05107	747.5	0.2135	695	0.71963	747.5	0.40132	747.5	0.5485	747.5	0.81512																					3460.6	0.18375	3460.6	0.00246	3460.6	-0.20467		3460.6	0.03026	3460.6	0.00165	3460.6	-0.03828
747	-0.000435391	747	0.05136	747	0.2137	694	0.73422	747	0.40242	747	0.54987	747	0.81715																					3460.7	0.18096	3460.7	0.00137	3460.7	-0.20439		3460.7	0.03087	3460.7	0.00255	3460.7	-0.03825
746.5	-0.000697015	746.5	0.05147	746.5	0.21434	693	0.74909	746.5	0.40351	746.5	0.55126	746.5	0.82062																					3460.8	0.18059	3460.8	0.00253	3460.8	-0.20423		3460.8	0.03323	3460.8	0.00237	3460.8	-0.03922
746	-0.00036546	746	0.0519	746	0.21527	692	0.76331	746	0.40496	746	0.55333	746	0.82209																					3460.9	0.17808	3460.9	0.00378	3460.9	-0.20586		3460.9	0.03443	3460.9	0.00194	3460.9	-0.03933
745.5	-0.000701409	745.5	0.05183	745.5	0.21585	691	0.77783	745.5	0.40657	745.5	0.55506	745.5	0.82526																					3461	0.17669	3461	0.00286	3461	-0.20355		3461	0.03404	3461	0.000229639	3461	-0.03934
745	-0.0003129	745	0.05182	745	0.21645	690	0.7926	745	0.40803	745	0.55666	745	0.82866																					3461.1	0.17665	3461.1	0.00271	3461.1	-0.20434		3461.1	0.03251	3461.1	-0.000379783	3461.1	-0.04219
744.5	-0.000303588	744.5	0.05224	744.5	0.21732	689	0.80688	744.5	0.40899	744.5	0.55888	744.5	0.8321																					3461.2	0.17734	3461.2	0.00286	3461.2	-0.2046		3461.2	0.03171	3461.2	-0.00102	3461.2	-0.04274
744	-0.000259145	744	0.05252	744	0.21789	688	0.82165	744	0.41082	744	0.56066	744	0.83533																					3461.3	0.17751	3461.3	0.00554	3461.3	-0.20171		3461.3	0.03259	3461.3	-0.00118	3461.3	-0.04071
743.5	-0.00024088	743.5	0.0525	743.5	0.21857	687	0.83621	743.5	0.41235	743.5	0.56304	743.5	0.83869																					3461.4	0.18052	3461.4	0.00447	3461.4	-0.20201		3461.4	0.03239	3461.4	-0.00212	3461.4	-0.03905
743	-0.000173971	743	0.05264	743	0.21925	686	0.85083	743	0.4141	743	0.56524	743	0.84248																					3461.5	0.18316	3461.5	0.00183	3461.5	-0.19939		3461.5	0.03217	3461.5	-0.00289	3461.5	-0.03632
742.5	-0.000335715	742.5	0.05272	742.5	0.22002	685	0.86436	742.5	0.41613	742.5	0.5676	742.5	0.84709																					3461.6	0.18685	3461.6	-0.000606064	3461.6	-0.19893		3461.6	0.03387	3461.6	-0.00272	3461.6	-0.0358
742	-0.000203675	742	0.05316	742	0.2209	684	0.878	742	0.41757	742	0.5704	742	0.85027																					3461.7	0.18693	3461.7	0.000819658	3461.7	-0.1975		3461.7	0.03225	3461.7	-0.00463	3461.7	-0.03586
741.5	-0.00041915	741.5	0.05307	741.5	0.22173	683	0.89251	741.5	0.42024	741.5	0.57318	741.5	0.85453																					3461.8	0.18716	3461.8	-0.000670074	3461.8	-0.1965		3461.8	0.03218	3461.8	-0.00495	3461.8	-0.03456
741	1.50139e-06	741	0.05367	741	0.22314	682	0.90606	741	0.42222	741	0.57587	741	0.85883																					3461.9	0.18479	3461.9	-0.000158092	3461.9	-0.19734		3461.9	0.03118	3461.9	-0.00293	3461.9	-0.03424
740.5	-0.000129618	740.5	0.05389	740.5	0.22405	681	0.91971	740.5	0.42435	740.5	0.57835	740.5	0.86385																					3462	0.18416	3462	-0.00269	3462	-0.19521		3462	0.02856	3462	-0.00154	3462	-0.03448
740	-0.000307106	740	0.05409	740	0.22511	680	0.93242	740	0.4263	740	0.58161	740	0.86841																					3462.1	0.18328	3462.1	-0.00341	3462.1	-0.19839		3462.1	0.02703	3462.1	-0.00052642	3462.1	-0.03714
739.5	-9.27654e-05	739.5	0.05439	739.5	0.22585	679	0.94549	739.5	0.42868	739.5	0.58473	739.5	0.87362																					3462.2	0.18357	3462.2	-0.00193	3462.2	-0.19982		3462.2	0.02593	3462.2	-0.000363225	3462.2	-0.03918
739	-6.98347e-05	739	0.05488	739	0.22732	678	0.95823	739	0.43139	739	0.58826	739	0.87845																					3462.3	0.18366	3462.3	0.000215984	3462.3	-0.19932		3462.3	0.02593	3462.3	0.00119	3462.3	-0.03792
738.5	-0.000157151	738.5	0.05496	738.5	0.22836	677	0.97015	738.5	0.43398	738.5	0.59109	738.5	0.88392																					3462.4	0.18628	3462.4	0.000694527	3462.4	-0.20063		3462.4	0.02663	3462.4	0.0014	3462.4	-0.0383
738	-8.65023e-05	738	0.05547	738	0.22984	676	0.98192	738	0.43634	738	0.59427	738	0.88921																					3462.5	0.18672	3462.5	0.00137	3462.5	-0.20034		3462.5	0.02725	3462.5	0.00247	3462.5	-0.03957
737.5	-0.000388995	737.5	0.05552	737.5	0.23091	675	0.99344	737.5	0.43925	737.5	0.59872	737.5	0.89519																					3462.6	0.18542	3462.6	0.00433	3462.6	-0.20102		3462.6	0.03027	3462.6	0.00265	3462.6	-0.04098
737	-0.000234567	737	0.05585	737	0.23224	674	1.00404	737	0.44236	737	0.60229	737	0.90123																					3462.7	0.18321	3462.7	0.00717	3462.7	-0.19961		3462.7	0.02915	3462.7	0.00045731	3462.7	-0.04149
736.5	-0.00022546	736.5	0.05622	736.5	0.23387	673	1.01543	736.5	0.44528	736.5	0.60598	736.5	0.90711																					3462.8	0.18332	3462.8	0.00674	3462.8	-0.1999		3462.8	0.0321	3462.8	0.000115707	3462.8	-0.03997
736	-0.000301622	736	0.05688	736	0.23568	672	1.02566	736	0.44846	736	0.60989	736	0.91318																					3462.9	0.18204	3462.9	0.00927	3462.9	-0.19921		3462.9	0.03345	3462.9	-0.000284556	3462.9	-0.0399
735.5	0.000310121	735.5	0.05734	735.5	0.23702	671	1.0349	735.5	0.45144	735.5	0.61367	735.5	0.92015																					3463	0.18204	3463	0.00556	3463	-0.1992		3463	0.03153	3463	-0.00166	3463	-0.04107
735	0.000338306	735	0.05792	735	0.2385	670	1.04508	735	0.45459	735	0.61839	735	0.92647																					3463.1	0.18195	3463.1	0.00314	3463.1	-0.20012		3463.1	0.03054	3463.1	-0.002	3463.1	-0.03902
734.5	-0.000596572	734.5	0.05815	734.5	0.23996	669	1.05333	734.5	0.45795	734.5	0.62293	734.5	0.9332																					3463.2	0.18403	3463.2	0.00295	3463.2	-0.19851		3463.2	0.0297	3463.2	-0.00244	3463.2	-0.03901
734	-0.000196378	734	0.05856	734	0.24194	668	1.06182	734	0.46155	734	0.62686	734	0.94																					3463.3	0.1853	3463.3	0.00336	3463.3	-0.19836		3463.3	0.02854	3463.3	-0.00282	3463.3	-0.03829
733.5	-0.000433115	733.5	0.0591	733.5	0.24367	667	1.06958	733.5	0.46494	733.5	0.63168	733.5	0.94782																					3463.4	0.18641	3463.4	0.0033	3463.4	-0.19789		3463.4	0.02771	3463.4	-0.0029	3463.4	-0.03807
733	-0.000148042	733	0.0594	733	0.24546	666	1.07726	733	0.46867	733	0.63622	733	0.9555																					3463.5	0.18552	3463.5	0.00203	3463.5	-0.19956		3463.5	0.02683	3463.5	-0.00299	3463.5	-0.03802
732.5	-0.000217802	732.5	0.06009	732.5	0.24718	665	1.08323	732.5	0.47224	732.5	0.6417	732.5	0.96282																					3463.6	0.18474	3463.6	0.00129	3463.6	-0.19915		3463.6	0.02812	3463.6	-0.00383	3463.6	-0.03699
732	-0.00013557	732	0.06033	732	0.24893	664	1.08966	732	0.47594	732	0.64627	732	0.97014																					3463.7	0.18715	3463.7	0.00142	3463.7	-0.20111		3463.7	0.0258	3463.7	-0.00186	3463.7	-0.03716
731.5	-0.000480954	731.5	0.06107	731.5	0.25068	663	1.09541	731.5	0.48022	731.5	0.65171	731.5	0.9783																					3463.8	0.18885	3463.8	0.00109	3463.8	-0.202		3463.8	0.0276	3463.8	-0.000718127	3463.8	-0.0381
731	-5.78254e-05	731	0.06131	731	0.25318	662	1.10047	731	0.48421	731	0.65637	731	0.9867																					3463.9	0.18935	3463.9	0.00267	3463.9	-0.20156		3463.9	0.02764	3463.9	0.000117581	3463.9	-0.03885
730.5	-0.00026049	730.5	0.062	730.5	0.25512	661	1.10497	730.5	0.48823	730.5	0.6627	730.5	0.99538																					3464	0.18732	3464	0.00184	3464	-0.20243		3464	0.02675	3464	-2.71721e-05	3464	-0.04006
730	-0.000287239	730	0.06269	730	0.25722	660	1.10912	730	0.49281	730	0.66851	730	1.00369																					3464.1	0.18676	3464.1	0.00341	3464.1	-0.20175		3464.1	0.02674	3464.1	-0.00133	3464.1	-0.03791
729.5	-9.35936e-05	729.5	0.06316	729.5	0.25903	659	1.11282	729.5	0.49717	729.5	0.67354	729.5	1.0124																					3464.2	0.18538	3464.2	0.00411	3464.2	-0.19952		3464.2	0.02764	3464.2	-0.00213	3464.2	-0.03785
729	-0.000520927	729	0.06357	729	0.26122	658	1.11572	729	0.50106	729	0.67978	729	1.02135																					3464.3	0.18431	3464.3	0.00333	3464.3	-0.20067		3464.3	0.02655	3464.3	-0.00195	3464.3	-0.03649
728.5	-0.000194515	728.5	0.06424	728.5	0.26348	657	1.11779	728.5	0.50605	728.5	0.68546	728.5	1.03012																					3464.4	0.18447	3464.4	0.00085619	3464.4	-0.20094		3464.4	0.02433	3464.4	-0.00104	3464.4	-0.03567
728	-0.000370012	728	0.06508	728	0.26596	656	1.11953	728	0.51067	728	0.6918	728	1.03982																					3464.5	0.18436	3464.5	-0.000172612	3464.5	-0.20279		3464.5	0.0242	3464.5	0.000516338	3464.5	-0.03446
727.5	-0.000464456	727.5	0.06594	727.5	0.26855	655	1.12166	727.5	0.51515	727.5	0.69804	727.5	1.04927																					3464.6	0.184	3464.6	0.000376218	3464.6	-0.2037		3464.6	0.02639	3464.6	-0.000491576	3464.6	-0.034
727	-0.000407927	727	0.06631	727	0.27076	654	1.12198	727	0.52047	727	0.70433	727	1.05934																					3464.7	0.18447	3464.7	0.0021	3464.7	-0.20743		3464.7	0.02413	3464.7	3.27975e-05	3464.7	-0.03687
726.5	-0.000392461	726.5	0.06712	726.5	0.27321	653	1.12172	726.5	0.52562	726.5	0.71016	726.5	1.06917																					3464.8	0.18395	3464.8	0.00169	3464.8	-0.20772		3464.8	0.02441	3464.8	0.00129	3464.8	-0.03945
726	-0.000266181	726	0.06788	726	0.27584	652	1.12182	726	0.53034	726	0.71759	726	1.0797																					3464.9	0.1845	3464.9	0.00297	3464.9	-0.20896		3464.9	0.0258	3464.9	0.00135	3464.9	-0.04032
725.5	-0.000358787	725.5	0.06846	725.5	0.27828	651	1.12005	725.5	0.53575	725.5	0.72456	725.5	1.09003																					3465	0.18249	3465	0.00325	3465	-0.20773		3465	0.02891	3465	0.0016	3465	-0.04135
725	-7.20088e-05	725	0.06929	725	0.28094	650	1.11869	725	0.54119	725	0.73158	725	1.10079																					3465.1	0.18261	3465.1	0.00469	3465.1	-0.20539		3465.1	0.02962	3465.1	0.00269	3465.1	-0.0396
724.5	-0.000182302	724.5	0.06995	724.5	0.28373	649	1.11656	724.5	0.54621	724.5	0.73842	724.5	1.11115																					3465.2	0.1796	3465.2	0.00166	3465.2	-0.20355		3465.2	0.02838	3465.2	0.0022	3465.2	-0.03887
724	-0.000447183	724	0.07065	724	0.28668	648	1.1136	724	0.55199	724	0.74574	724	1.12322																					3465.3	0.182	3465.3	-0.000505184	3465.3	-0.20282		3465.3	0.02651	3465.3	0.00106	3465.3	-0.03877
723.5	-0.000162585	723.5	0.07135	723.5	0.28937	647	1.11132	723.5	0.55744	723.5	0.754	723.5	1.13422																					3465.4	0.18343	3465.4	-0.00249	3465.4	-0.20044		3465.4	0.02456	3465.4	-0.000203657	3465.4	-0.0389
723	-0.00018608	723	0.07225	723	0.29192	646	1.10688	723	0.5631	723	0.7615	723	1.14472																					3465.5	0.18473	3465.5	0.00115	3465.5	-0.19809		3465.5	0.02391	3465.5	-0.00129	3465.5	-0.0388
722.5	-0.000439425	722.5	0.07294	722.5	0.29507	645	1.1035	722.5	0.56912	722.5	0.76845	722.5	1.15736																					3465.6	0.18365	3465.6	0.00139	3465.6	-0.19952		3465.6	0.02429	3465.6	-0.00338	3465.6	-0.03967
722	-0.00073821	722	0.0739	722	0.29795	644	1.09784	722	0.57517	722	0.77653	722	1.16875																					3465.7	0.1834	3465.7	0.00293	3465.7	-0.20024		3465.7	0.02187	3465.7	-0.00355	3465.7	-0.03965
721.5	-0.0005959	721.5	0.07457	721.5	0.30118	643	1.09266	721.5	0.58141	721.5	0.78454	721.5	1.18032																					3465.8	0.18429	3465.8	0.00222	3465.8	-0.20044		3465.8	0.02277	3465.8	-0.00305	3465.8	-0.03848
721	-0.000492383	721	0.0758	721	0.30448	642	1.08797	721	0.58766	721	0.79238	721	1.19317																					3465.9	0.18392	3465.9	0.00182	3465.9	-0.20026		3465.9	0.02483	3465.9	-0.00318	3465.9	-0.03861
720.5	-0.000201812	720.5	0.07645	720.5	0.30729	641	1.0822	720.5	0.59356	720.5	0.80026	720.5	1.20599																					3466	0.18235	3466	0.000695292	3466	-0.19839		3466	0.02755	3466	-0.00291	3466	-0.03864
720	-0.000246623	720	0.07739	720	0.31054	640	1.07528	720	0.60037	720	0.80879	720	1.21872																					3466.1	0.18264	3466.1	-0.000382933	3466.1	-0.1987		3466.1	0.02922	3466.1	-0.00203	3466.1	-0.0378
719.5	-0.000230583	719.5	0.07796	719.5	0.31384	639	1.06925	719.5	0.60653	719.5	0.81772	719.5	1.23162																					3466.2	0.18217	3466.2	-0.00296	3466.2	-0.19844		3466.2	0.02949	3466.2	-0.00142	3466.2	-0.03888
719	-0.000104567	719	0.07894	719	0.31722	638	1.06183	719	0.61344	719	0.82591	719	1.24468																					3466.3	0.18347	3466.3	-0.00208	3466.3	-0.19814		3466.3	0.02947	3466.3	0.000160786	3466.3	-0.03902
718.5	-0.000161447	718.5	0.07996	718.5	0.32047	637	1.05378	718.5	0.62003	718.5	0.83533	718.5	1.2577																					3466.4	0.18328	3466.4	-0.000115778	3466.4	-0.19788		3466.4	0.0288	3466.4	0.00112	3466.4	-0.03907
718	-0.000251073	718	0.0808	718	0.32386	636	1.04618	718	0.62693	718	0.84449	718	1.2716																					3466.5	0.18258	3466.5	0.00439	3466.5	-0.19777		3466.5	0.02851	3466.5	0.00234	3466.5	-0.03954
717.5	-0.000172211	717.5	0.08184	717.5	0.32729	635	1.0383	717.5	0.63381	717.5	0.85306	717.5	1.28512																					3466.6	0.18157	3466.6	0.00529	3466.6	-0.20039		3466.6	0.02852	3466.6	0.00215	3466.6	-0.03913
717	-0.000145351	717	0.08297	717	0.33093	634	1.02989	717	0.64047	717	0.86192	717	1.29912																					3466.7	0.18337	3466.7	0.00874	3466.7	-0.19866		3466.7	0.02777	3466.7	0.00215	3466.7	-0.03764
716.5	-0.000230376	716.5	0.08363	716.5	0.33456	633	1.02116	716.5	0.64783	716.5	0.87229	716.5	1.31351																					3466.8	0.18395	3466.8	0.01167	3466.8	-0.19951		3466.8	0.02908	3466.8	0.0021	3466.8	-0.03543
716	-0.000362718	716	0.08489	716	0.33833	632	1.01212	716	0.65511	716	0.88143	716	1.32771																					3466.9	0.18215	3466.9	0.01214	3466.9	-0.19838		3466.9	0.02944	3466.9	0.00198	3466.9	-0.0349
715.5	-0.000361114	715.5	0.08611	715.5	0.34206	631	1.00266	715.5	0.66245	715.5	0.89132	715.5	1.34261																					3467	0.18202	3467	0.01219	3467	-0.1978		3467	0.02909	3467	0.00144	3467	-0.0347
715	-0.000372236	715	0.08687	715	0.34582	630	0.99366	715	0.66986	715	0.90102	715	1.35707																					3467.1	0.1833	3467.1	0.01024	3467.1	-0.19826		3467.1	0.03138	3467.1	0.00117	3467.1	-0.03493
714.5	-0.000687711	714.5	0.08795	714.5	0.34955	629	0.98301	714.5	0.67767	714.5	0.9111	714.5	1.37203																					3467.2	0.18339	3467.2	0.00798	3467.2	-0.19798		3467.2	0.02948	3467.2	0.0013	3467.2	-0.03634
714	-7.40276e-05	714	0.08907	714	0.3536	628	0.97359	714	0.68549	714	0.92051	714	1.38626																					3467.3	0.18139	3467.3	0.00836	3467.3	-0.19986		3467.3	0.02793	3467.3	-0.000418834	3467.3	-0.03694
713.5	-0.000221579	713.5	0.09024	713.5	0.35729	627	0.96365	713.5	0.69285	713.5	0.93143	713.5	1.40277																					3467.4	0.18155	3467.4	0.00877	3467.4	-0.20204		3467.4	0.02666	3467.4	-0.00119	3467.4	-0.03997
713	-0.000463215	713	0.09132	713	0.36119	626	0.95345	713	0.70075	713	0.94192	713	1.41825																					3467.5	0.18152	3467.5	0.00738	3467.5	-0.20267		3467.5	0.02803	3467.5	-0.00219	3467.5	-0.04161
712.5	-7.82721e-05	712.5	0.09238	712.5	0.3654	625	0.94196	712.5	0.70907	712.5	0.95253	712.5	1.43386																					3467.6	0.18198	3467.6	0.00512	3467.6	-0.20263		3467.6	0.0304	3467.7	-0.00308	3467.6	-0.04228
712	-0.000351751	712	0.09352	712	0.36959	624	0.93188	712	0.71731	712	0.96297	712	1.45028																					3467.7	0.18292	3467.7	0.00435	3467.7	-0.20136		3467.7	0.03088	3467.8	-0.00237	3467.7	-0.04309
711.5	-0.000343319	711.5	0.09456	711.5	0.3738	623	0.92141	711.5	0.72504	711.5	0.97444	711.5	1.46607																					3467.8	0.18303	3467.8	0.00622	3467.8	-0.20159		3467.8	0.03145	3467.9	-0.00163	3467.8	-0.0424
711	-0.000265095	711	0.09576	711	0.37801	622	0.90923	711	0.73365	711	0.98506	711	1.48299																					3467.9	0.18375	3467.9	0.00489	3467.9	-0.1998		3467.9	0.03348	3468	-0.00213	3467.9	-0.04069
710.5	-0.00040803	710.5	0.09696	710.5	0.382	621	0.89779	710.5	0.74175	710.5	0.99581	710.5	1.49876																					3468	0.18525	3468	0.00392	3468	-0.19833		3468	0.03156	3468.1	-0.00133	3468	-0.03906
710	-0.000247399	710	0.09828	710	0.38624	620	0.88697	710	0.75033	710	1.00698	710	1.51573																					3468.1	0.18434	3468.1	0.00495	3468.1	-0.1976		3468.1	0.03139	3468.2	-0.00122	3468.1	-0.03889
709.5	-0.000367839	709.5	0.09967	709.5	0.39122	619	0.87437	709.5	0.75927	709.5	1.01825	709.5	1.53386																					3468.2	0.18498	3468.2	0.00556	3468.2	-0.19885		3468.2	0.02953	3468.3	0.0006796	3468.2	-0.03818
709	-0.000222614	709	0.1009	709	0.39523	618	0.86346	709	0.76786	709	1.02921	709	1.54979																					3468.3	0.18593	3468.3	0.00706	3468.3	-0.20054		3468.3	0.02775	3468.4	0.00163	3468.3	-0.03823
708.5	-0.000294379	708.5	0.10202	708.5	0.39991	617	0.85207	708.5	0.77643	708.5	1.04106	708.5	1.56802																					3468.4	0.18497	3468.4	0.00785	3468.4	-0.20241		3468.4	0.02717	3468.5	0.00316	3468.4	-0.03929
708	-0.000208436	708	0.10312	708	0.40389	616	0.84033	708	0.78522	708	1.05239	708	1.58483																					3468.5	0.18455	3468.5	0.00647	3468.5	-0.20378		3468.5	0.02922	3468.6	0.00295	3468.5	-0.03666
707.5	-0.000441752	707.5	0.10423	707.5	0.40882	615	0.82906	707.5	0.79397	707.5	1.06432	707.5	1.60223																					3468.6	0.18143	3468.6	0.00308	3468.6	-0.20393		3468.6	0.03148	3468.7	0.0027	3468.6	-0.0363
707	-0.000375443	707	0.10546	707	0.41345	614	0.8167	707	0.80312	707	1.07722	707	1.61905																					3468.7	0.17979	3468.7	0.00208	3468.7	-0.20357		3468.7	0.03284	3468.8	0.00188	3468.7	-0.03737
706.5	-0.000531062	706.5	0.1069	706.5	0.41806	613	0.80485	706.5	0.81226	706.5	1.08857	706.5	1.63826																					3468.8	0.1809	3468.8	0.00315	3468.8	-0.20243		3468.8	0.03306	3468.9	0.0019	3468.8	-0.0387
706	-0.000374253	706	0.1083	706	0.42272	612	0.79281	706	0.82156	706	1.10062	706	1.65617																					3468.9	0.18122	3468.9	0.00307	3468.9	-0.20106		3468.9	0.03513	3469	0.000919774	3468.9	-0.03985
705.5	-0.000284497	705.5	0.10964	705.5	0.42731	611	0.7816	705.5	0.8307	705.5	1.1136	705.5	1.67475																					3469	0.18137	3469	0.00226	3469	-0.19976		3469	0.03359	3469	-0.000340657	3469	-0.04084
705	-0.000226236	705	0.11094	705	0.43232	610	0.76907	705	0.8401	705	1.12572	705	1.6915																					3469.1	0.18037	3469.1	0.00421	3469.1	-0.19971		3469.1	0.03211	3469.1	-0.000304834	3469.1	-0.04174
704.5	-0.000242794	704.5	0.11218	704.5	0.43706	609	0.75745	704.5	0.84996	704.5	1.13825	704.5	1.71139																					3469.2	0.18275	3469.2	0.0056	3469.2	-0.20028		3469.2	0.03051	3469.2	6.51066e-05	3469.2	-0.04269
704	-0.000416357	704	0.11339	704	0.4415	608	0.74592	704	0.85914	704	1.15073	704	1.73069																					3469.3	0.18506	3469.3	0.00682	3469.3	-0.19994		3469.3	0.02798	3469.3	-0.000854086	3469.3	-0.04232
703.5	-0.000204089	703.5	0.11472	703.5	0.4466	607	0.73411	703.5	0.8687	703.5	1.16313	703.5	1.74853																					3469.4	0.18573	3469.4	0.00728	3469.4	-0.19998		3469.4	0.02553	3469.4	0.000690207	3469.4	-0.04114
703	-0.000142142	703	0.11616	703	0.45146	606	0.72166	703	0.87828	703	1.17625	703	1.76759																					3469.5	0.18606	3469.5	0.00598	3469.5	-0.19937		3469.5	0.02699	3469.5	0.000306527	3469.5	-0.03915
702.5	-0.000276064	702.5	0.11761	702.5	0.45651	605	0.71038	702.5	0.88808	702.5	1.1889	702.5	1.78775																					3469.6	0.18692	3469.6	0.00447	3469.6	-0.1992		3469.6	0.02866	3469.6	0.00164	3469.6	-0.04035
702	-0.00024533	702	0.11892	702	0.46133	604	0.69805	702	0.89783	702	1.20221	702	1.80699																					3469.7	0.18678	3469.7	0.00436	3469.7	-0.20017		3469.7	0.02976	3469.7	0.00185	3469.7	-0.03886
701.5	-0.000274719	701.5	0.12036	701.5	0.4667	603	0.68664	701.5	0.90733	701.5	1.21519	701.5	1.82646																					3469.8	0.18801	3469.8	0.00549	3469.8	-0.20208		3469.8	0.02956	3469.8	0.00263	3469.8	-0.03855
701	-0.00036008	701	0.1217	701	0.47149	602	0.67495	701	0.91773	701	1.22858	701	1.84524																					3469.9	0.18612	3469.9	0.00662	3469.9	-0.20148		3469.9	0.03168	3469.9	0.00204	3469.9	-0.03974
700.5	-0.00051467	700.5	0.12323	700.5	0.47668	601	0.6633	700.5	0.92728	700.5	1.24194	700.5	1.86471																					3470	0.18496	3470	0.00393	3470	-0.19996		3470	0.03119	3470	0.00217	3470	-0.03981
700	-0.000316367	700	0.12474	700	0.48197	600	0.65215	700	0.93774	700	1.25572	700	1.88486																					3470.1	0.18273	3470.1	0.00378	3470.1	-0.19959		3470.1	0.03095	3470.1	0.0015	3470.1	-0.0399
699.5	-0.000234205	699.5	0.12635	699.5	0.48695	599	0.63998	699.5	0.94792	699.5	1.26856	699.5	1.90444																					3470.2	0.18338	3470.2	0.00356	3470.2	-0.19869		3470.2	0.0308	3470.2	0.00114	3470.2	-0.04064
699	-2.18472e-05	699	0.12747	699	0.4922	598	0.6288	699	0.95788	699	1.28186	699	1.92516																					3470.3	0.18407	3470.3	0.00332	3470.3	-0.19726		3470.3	0.03144	3470.3	0.000197563	3470.3	-0.03883
698.5	-0.000496778	698.5	0.12886	698.5	0.49742	597	0.61717	698.5	0.9684	698.5	1.29496	698.5	1.94383																					3470.4	0.18624	3470.4	0.00201	3470.4	-0.1943		3470.4	0.03046	3470.4	-0.000702384	3470.4	-0.03712
698	-0.000255316	698	0.13037	698	0.50285	596	0.60593	698	0.9785	698	1.30897	698	1.96465																					3470.5	0.18557	3470.5	0.000545676	3470.5	-0.19126		3470.5	0.03162	3470.5	-0.000768408	3470.5	-0.03538
697.5	-0.000563482	697.5	0.13184	697.5	0.508	595	0.59522	697.5	0.98854	697.5	1.32279	697.5	1.98362																					3470.6	0.18718	3470.6	0.000895849	3470.6	-0.19252		3470.6	0.03172	3470.6	-0.000565605	3470.6	-0.03506
697	4.33871e-05	697	0.13331	697	0.51341	594	0.58296	697	0.99868	697	1.33643	697	2.00462																					3470.7	0.18561	3470.7	0.000219977	3470.7	-0.19339		3470.7	0.02924	3470.7	-0.000857185	3470.7	-0.03221
696.5	-0.000277202	696.5	0.13486	696.5	0.51858	593	0.57228	696.5	1.00914	696.5	1.35002	696.5	2.02396																					3470.8	0.18652	3470.8	0.00172	3470.8	-0.19445		3470.8	0.02706	3470.8	-0.000858384	3470.8	-0.03133
696	-0.000163258	696	0.13635	696	0.52388	592	0.5619	696	1.02001	696	1.36363	696	2.04442																					3470.9	0.18539	3470.9	0.00192	3470.9	-0.19275		3470.9	0.02852	3470.9	-0.000920861	3470.9	-0.03351
695.5	-0.000402754	695.5	0.1379	695.5	0.52912	591	0.55078	695.5	1.02978	695.5	1.37768	695.5	2.06605																					3471	0.18403	3471	0.000249974	3471	-0.19307		3471	0.02687	3471	-0.000955951	3471	-0.03461
695	-0.000376685	695	0.1393	695	0.53468	590	0.54031	695	1.04016	695	1.39161	695	2.08579																					3471.1	0.18269	3471.1	0.0036	3471.1	-0.19623		3471.1	0.02822	3471.1	-0.00074615	3471.1	-0.03657
694.5	-0.000260852	694.5	0.14076	694.5	0.53989	589	0.52955	694.5	1.05085	694.5	1.40548	694.5	2.10723																					3471.2	0.18408	3471.2	0.00507	3471.2	-0.19721		3471.2	0.0286	3471.2	-0.000492789	3471.2	-0.03631
694	-0.000284652	694	0.14238	694	0.54523	588	0.51926	694	1.0612	694	1.41915	694	2.12672																					3471.3	0.18479	3471.3	0.00548	3471.3	-0.19782		3471.3	0.03037	3471.3	-0.000748476	3471.3	-0.03584
693.5	-0.000362925	693.5	0.1438	693.5	0.55077	587	0.50887	693.5	1.07134	693.5	1.43322	693.5	2.14799																					3471.4	0.18671	3471.4	0.00611	3471.4	-0.1972		3471.4	0.02994	3471.4	0.000151115	3471.4	-0.03545
693	-0.000395564	693	0.14523	693	0.55599	586	0.49868	693	1.08184	693	1.44695	693	2.16885																					3471.5	0.1864	3471.5	0.00603	3471.5	-0.19637		3471.5	0.03078	3471.5	-0.000270933	3471.5	-0.03624
692.5	-0.000327179	692.5	0.14675	692.5	0.5611	585	0.48895	692.5	1.09231	692.5	1.4615	692.5	2.18842																					3471.6	0.18511	3471.6	0.00544	3471.6	-0.19748		3471.6	0.03052	3471.6	-0.000350214	3471.6	-0.03848
692	-0.000376219	692	0.14821	692	0.56657	584	0.47862	692	1.10278	692	1.4754	692	2.20748																					3471.7	0.18406	3471.7	0.00537	3471.7	-0.19669		3471.7	0.03004	3471.7	-0.000990625	3471.7	-0.03733
691.5	-0.000445321	691.5	0.1496	691.5	0.57237	583	0.46928	691.5	1.11355	691.5	1.48979	691.5	2.22905																					3471.8	0.18393	3471.8	0.00565	3471.8	-0.19674		3471.8	0.03088	3471.8	-0.000712599	3471.8	-0.03771
691	-0.000234826	691	0.15121	691	0.57758	582	0.45974	691	1.12413	691	1.50407	691	2.24924																					3471.9	0.18248	3471.9	0.00587	3471.9	-0.19731		3471.9	0.03278	3471.9	-0.000385551	3471.9	-0.03981
690.5	-0.000358683	690.5	0.15271	690.5	0.58297	581	0.45011	690.5	1.13429	690.5	1.51774	690.5	2.27038																					3472	0.18189	3472	0.00477	3472	-0.19819		3472	0.03183	3472	-0.00015493	3472	-0.03917
690	-0.000377667	690	0.15425	690	0.58822	580	0.44086	690	1.14525	690	1.53199	690	2.29237																					3472.1	0.18037	3472.1	0.00819	3472.1	-0.19955		3472.1	0.03248	3472.1	5.1082e-05	3472.1	-0.03913
689.5	-0.000294534	689.5	0.15566	689.5	0.59385	579	0.43148	689.5	1.15534	689.5	1.54634	689.5	2.31178																					3472.2	0.17901	3472.2	0.00843	3472.2	-0.19776		3472.2	0.02964	3472.2	-0.000194876	3472.2	-0.03701
689	-0.000214593	689	0.15746	689	0.59922	578	0.42222	689	1.16582	689	1.55939	689	2.33399																					3472.3	0.17998	3472.3	0.00902	3472.3	-0.19833		3472.3	0.02867	3472.3	-0.000310558	3472.3	-0.03613
688.5	-0.000461302	688.5	0.15885	688.5	0.60443	577	0.41385	688.5	1.17644	688.5	1.57372	688.5	2.35282																					3472.4	0.18207	3472.4	0.00997	3472.4	-0.19802		3472.4	0.02796	3472.4	-0.000703912	3472.4	-0.03661
688	-0.000520152	688	0.16024	688	0.60982	576	0.4046	688	1.18658	688	1.58795	688	2.37159																					3472.5	0.18364	3472.5	0.00944	3472.5	-0.19775		3472.5	0.02823	3472.5	-0.00141	3472.5	-0.03722
687.5	-0.000252884	687.5	0.16155	687.5	0.61504	575	0.39562	687.5	1.19649	687.5	1.60232	687.5	2.39442																					3472.6	0.18294	3472.6	0.00791	3472.6	-0.1984		3472.6	0.02746	3472.6	-0.000892583	3472.6	-0.03774
687	-0.000247141	687	0.163	687	0.62029	574	0.38746	687	1.20724	687	1.6151	687	2.41467																					3472.7	0.18385	3472.7	0.00727	3472.7	-0.19937		3472.7	0.02816	3472.7	-0.000944339	3472.7	-0.03605
686.5	-0.000272959	686.5	0.16467	686.5	0.62579	573	0.37913	686.5	1.21696	686.5	1.62921	686.5	2.43321																					3472.8	0.18416	3472.8	0.00562	3472.8	-0.20095		3472.8	0.02902	3472.8	-0.000256111	3472.8	-0.03578
686	-0.000499002	686	0.16604	686	0.63126	572	0.37135	686	1.22726	686	1.64304	686	2.45315																					3472.9	0.18682	3472.9	0.00442	3472.9	-0.20209		3472.9	0.02973	3472.9	-0.000978848	3472.9	-0.03494
685.5	-0.000548384	685.5	0.16751	685.5	0.63626	571	0.36344	685.5	1.23766	685.5	1.65674	685.5	2.4747																					3473	0.18968	3473	0.004	3473	-0.2014		3473	0.0314	3473	-0.000536562	3473	-0.03441
685	-0.000280462	685	0.16898	685	0.64162	570	0.35545	685	1.24806	685	1.6705	685	2.49438																					3473.1	0.18966	3473.1	0.00339	3473.1	-0.19995		3473.1	0.03176	3473.1	-0.00131	3473.1	-0.03568
684.5	-0.000430529	684.5	0.17041	684.5	0.64669	569	0.34805	684.5	1.25759	684.5	1.68389	684.5	2.51376																					3473.2	0.18916	3473.2	0.0034	3473.2	-0.19923		3473.2	0.0308	3473.2	-0.00048498	3473.2	-0.03822
684	-0.000285894	684	0.17184	684	0.65183	568	0.34032	684	1.26742	684	1.69781	684	2.53256																					3473.3	0.18918	3473.3	0.00475	3473.3	-0.19863		3473.3	0.03182	3473.3	-0.000571367	3473.3	-0.04012
683.5	-0.000408185	683.5	0.17333	683.5	0.65712	567	0.3323	683.5	1.27764	683.5	1.71116	683.5	2.55335																					3473.4	0.18919	3473.4	0.00541	3473.4	-0.19808		3473.4	0.03196	3473.4	-0.000902535	3473.4	-0.04062
683	-0.00026494	683	0.17482	683	0.66199	566	0.32586	683	1.28732	683	1.72433	683	2.56958																					3473.5	0.18878	3473.5	0.00441	3473.5	-0.19763		3473.5	0.03055	3473.5	-0.000477275	3473.5	-0.04168
682.5	-0.000188202	682.5	0.17613	682.5	0.66722	565	0.31858	682.5	1.29684	682.5	1.7383	682.5	2.59172																					3473.6	0.18623	3473.6	0.0036	3473.6	-0.19835		3473.6	0.02935	3473.6	-0.000664919	3473.6	-0.04362
682	-0.000382892	682	0.17749	682	0.67207	564	0.31203	682	1.30692	682	1.75091	682	2.61266																					3473.7	0.18508	3473.7	0.00478	3473.7	-0.1984		3473.7	0.02761	3473.7	-0.000197334	3473.7	-0.04342
681.5	-0.000436735	681.5	0.17908	681.5	0.67708	563	0.30477	681.5	1.3165	681.5	1.76421	681.5	2.62965																					3473.8	0.18152	3473.8	0.00487	3473.8	-0.19792		3473.8	0.0281	3473.8	-0.00108	3473.8	-0.04163
681	-0.000517204	681	0.18032	681	0.68224	562	0.29879	681	1.32575	681	1.77723	681	2.6487																					3473.9	0.18049	3473.9	0.00458	3473.9	-0.19792		3473.9	0.02757	3473.9	-0.00122	3473.9	-0.04106
680.5	-0.000366184	680.5	0.18169	680.5	0.68698	561	0.29242	680.5	1.33579	680.5	1.79019	680.5	2.66851																					3474	0.17727	3474	0.00584	3474	-0.19777		3474	0.02826	3474	-0.000791305	3474	-0.04043
680	-0.000403737	680	0.1828	680	0.69177	560	0.28637	680	1.34471	680	1.80291	680	2.68546																					3474.1	0.17583	3474.1	0.00464	3474.1	-0.19752		3474.1	0.0273	3474.1	-0.000901661	3474.1	-0.03994
679.5	-0.000477954	679.5	0.18413	679.5	0.6966	559	0.28026	679.5	1.35415	679.5	1.81468	679.5	2.70341																					3474.2	0.1769	3474.2	0.00547	3474.2	-0.19786		3474.2	0.02669	3474.2	0.000283321	3474.2	-0.0395
679	-0.000362459	679	0.18555	679	0.70114	558	0.27458	679	1.36282	679	1.82795	679	2.72187																					3474.3	0.17799	3474.3	0.00751	3474.3	-0.19859		3474.3	0.02723	3474.3	3.60349e-05	3474.3	-0.03677
678.5	-0.000392927	678.5	0.18688	678.5	0.70587	557	0.26865	678.5	1.37197	678.5	1.84058	678.5	2.74035																					3474.4	0.18047	3474.4	0.00724	3474.4	-0.19826		3474.4	0.02703	3474.4	0.000725777	3474.4	-0.03451
678	-0.000261421	678	0.18799	678	0.71049	556	0.26284	678	1.38084	678	1.8526	678	2.75516																					3474.5	0.18305	3474.5	0.00619	3474.5	-0.19734		3474.5	0.0259	3474.5	9.72874e-05	3474.5	-0.03341
677.5	-0.000446924	677.5	0.18941	677.5	0.71497	555	0.25733	677.5	1.38943	677.5	1.86428	677.5	2.77342																					3474.6	0.18517	3474.6	0.00528	3474.6	-0.19734		3474.6	0.02413	3474.6	0.000578474	3474.6	-0.03442
677	-0.000289102	677	0.1906	677	0.71989	554	0.25186	677	1.39826	677	1.87559	677	2.79135																					3474.7	0.18677	3474.7	0.00657	3474.7	-0.19716		3474.7	0.0237	3474.7	0.000745342	3474.7	-0.03366
676.5	-0.000115902	676.5	0.19189	676.5	0.72419	553	0.24664	676.5	1.40671	676.5	1.888	676.5	2.80593																					3474.8	0.185	3474.8	0.00731	3474.8	-0.19528		3474.8	0.02567	3474.8	0.0012	3474.8	-0.03431
676	-0.000420288	676	0.1929	676	0.72846	552	0.24204	676	1.41509	676	1.90007	676	2.82522																					3474.9	0.18513	3474.9	0.00687	3474.9	-0.19637		3474.9	0.02584	3474.9	0.00195	3474.9	-0.03843
675.5	-0.00040922	675.5	0.19422	675.5	0.73271	551	0.23756	675.5	1.42301	675.5	1.91154	675.5	2.84301																					3475	0.18327	3475	0.00947	3475	-0.19517		3475	0.02544	3475	0.00196	3475	-0.04062
675	-0.000285273	675	0.19541	675	0.73702	550	0.2319	675	1.43148	675	1.92305	675	2.85626																					3475.1	0.18387	3475.1	0.01087	3475.1	-0.19423		3475.1	0.02482	3475.1	0.00171	3475.1	-0.04204
674.5	-0.000503397	674.5	0.19663	674.5	0.74112	549	0.22748	674.5	1.43908	674.5	1.93394	674.5	2.87294																					3475.2	0.18408	3475.2	0.01126	3475.2	-0.19454		3475.2	0.02437	3475.2	0.0016	3475.2	-0.04213
674	-0.000461457	674	0.19762	674	0.7454	548	0.22295	674	1.44742	674	1.94446	674	2.89142																					3475.3	0.18432	3475.3	0.01338	3475.3	-0.19493		3475.3	0.02499	3475.3	0.00149	3475.3	-0.04069
673.5	-0.000214128	673.5	0.199	673.5	0.74948	547	0.2187	673.5	1.45487	673.5	1.95489	673.5	2.89937																					3475.4	0.18303	3475.4	0.01189	3475.4	-0.19221		3475.4	0.0257	3475.4	0.000838538	3475.4	-0.04071
673	-0.000378598	673	0.20011	673	0.75342	546	0.21437	673	1.46271	673	1.96573	673	2.91825																					3475.5	0.18219	3475.5	0.0117	3475.5	-0.19232		3475.5	0.02538	3475.5	0.00139	3475.5	-0.0383
672.5	-0.000235447	672.5	0.20103	672.5	0.75721	545	0.2107	672.5	1.46989	672.5	1.97534	672.5	2.93351																					3475.6	0.18033	3475.6	0.01119	3475.6	-0.19346		3475.6	0.02465	3475.6	0.00288	3475.6	-0.03594
672	-0.000221476	672	0.20209	672	0.76115	544	0.20608	672	1.47696	672	1.98643	672	2.95002																					3475.7	0.17961	3475.7	0.01018	3475.7	-0.19523		3475.7	0.02466	3475.7	0.00334	3475.7	-0.034
671.5	-0.000383771	671.5	0.20314	671.5	0.76464	543	0.20208	671.5	1.4838	671.5	1.99658	671.5	2.9623																					3475.8	0.17958	3475.8	0.01048	3475.8	-0.19473		3475.8	0.02345	3475.8	0.00391	3475.8	-0.03429
671	-0.000255419	671	0.20422	671	0.76823	542	0.19797	671	1.4913	671	2.00639	671	2.97798																					3475.9	0.1819	3475.9	0.00993	3475.9	-0.19577		3475.9	0.02489	3475.9	0.00389	3475.9	-0.03466
670.5	-0.000543317	670.5	0.20512	670.5	0.7719	541	0.19476	670.5	1.49762	670.5	2.01597	670.5	2.99232																					3476	0.18273	3476	0.01078	3476	-0.19449		3476	0.02412	3476	0.00411	3476	-0.03694
670	-0.000470973	670	0.20591	670	0.7751	540	0.19138	670	1.50426	670	2.02466	670	3.00231																					3476.1	0.18198	3476.1	0.01113	3476.1	-0.1947		3476.1	0.02383	3476.1	0.00459	3476.1	-0.03749
669.5	-0.000302346	669.5	0.20691	669.5	0.77856	539	0.18683	669.5	1.51044	669.5	2.03359	669.5	3.01674																					3476.2	0.18162	3476.2	0.0128	3476.2	-0.19667		3476.2	0.0239	3476.2	0.00463	3476.2	-0.03816
669	-0.000477851	669	0.20772	669	0.78176	538	0.18411	669	1.5172	669	2.04275	669	3.03154																					3476.3	0.18174	3476.3	0.01344	3476.3	-0.19565		3476.3	0.02345	3476.3	0.00454	3476.3	-0.03886
668.5	-0.000278909	668.5	0.2087	668.5	0.78492	537	0.18046	668.5	1.52277	668.5	2.05125	668.5	3.04299																					3476.4	0.18126	3476.4	0.01393	3476.4	-0.19319		3476.4	0.02554	3476.4	0.00437	3476.4	-0.04069
668	-0.000538922	668	0.20943	668	0.78802	536	0.17748	668	1.52906	668	2.06032	668	3.0515																					3476.5	0.18262	3476.5	0.01608	3476.5	-0.19477		3476.5	0.02562	3476.5	0.00349	3476.5	-0.04101
667.5	-0.000262922	667.5	0.21008	667.5	0.79127	535	0.17361	667.5	1.53434	667.5	2.06825	667.5	3.06217																					3476.6	0.18252	3476.6	0.01761	3476.6	-0.19406		3476.6	0.02635	3476.6	0.00284	3476.6	-0.03937
667	-0.000470921	667	0.21113	667	0.79397	534	0.17085	667	1.53971	667	2.07675	667	3.07764																					3476.7	0.18286	3476.7	0.01828	3476.7	-0.19463		3476.7	0.0279	3476.7	0.00173	3476.7	-0.03984
666.5	-0.000503811	666.5	0.21178	666.5	0.79668	533	0.16762	666.5	1.54629	666.5	2.08381	666.5	3.08486																					3476.8	0.18492	3476.8	0.01912	3476.8	-0.19395		3476.8	0.02813	3476.8	0.000396771	3476.8	-0.04058
666	4.41637e-05	666	0.21261	666	0.79946	532	0.16454	666	1.55075	666	2.09066	666	3.0978																					3476.9	0.18405	3476.9	0.01769	3476.9	-0.19207		3476.9	0.02888	3476.9	-4.23035e-05	3476.9	-0.03944
665.5	-0.000191307	665.5	0.21331	665.5	0.80215	531	0.16179	665.5	1.55579	665.5	2.09891	665.5	3.10917																					3477	0.18416	3477	0.01656	3477	-0.19103		3477	0.0292	3477	9.75609e-05	3477	-0.04111
665	-0.000633744	665	0.21394	665	0.8047	530	0.15929	665	1.56045	665	2.10611	665	3.11865																					3477.1	0.18176	3477.1	0.01784	3477.1	-0.19099		3477.1	0.03125	3477.1	-0.000965434	3477.1	-0.03938
664.5	-0.000320505	664.5	0.21479	664.5	0.80688	529	0.15632	664.5	1.56482	664.5	2.1124	664.5	3.12869																					3477.2	0.18067	3477.2	0.01817	3477.2	-0.19173		3477.2	0.03068	3477.2	-0.00179	3477.2	-0.03982
664	-0.000290964	664	0.21539	664	0.8094	528	0.154	664	1.56925	664	2.1198	664	3.13769																					3477.3	0.18011	3477.3	0.01569	3477.3	-0.19047		3477.3	0.02793	3477.3	-0.00266	3477.3	-0.04157
663.5	-0.000399082	663.5	0.21583	663.5	0.81155	527	0.15105	663.5	1.57347	663.5	2.12513	663.5	3.14393																					3477.4	0.17977	3477.4	0.01505	3477.4	-0.18774		3477.4	0.02831	3477.4	-0.0033	3477.4	-0.04071
663	-0.000503656	663	0.21636	663	0.81375	526	0.14848	663	1.57722	663	2.13266	663	3.15192																					3477.5	0.18175	3477.5	0.01606	3477.5	-0.18701		3477.5	0.02833	3477.5	-0.00402	3477.5	-0.03898
662.5	-0.000119784	662.5	0.21703	662.5	0.81579	525	0.146	662.5	1.58137	662.5	2.13694	662.5	3.16089																					3477.6	0.18175	3477.6	0.01823	3477.6	-0.18557		3477.6	0.0298	3477.6	-0.00405	3477.6	-0.03639
662	-0.000423029	662	0.21749	662	0.81773	524	0.14386	662	1.58516	662	2.14261	662	3.16624																					3477.7	0.1828	3477.7	0.02088	3477.7	-0.18709		3477.7	0.03082	3477.7	-0.0035	3477.7	-0.03721
661.5	-0.000643049	661.5	0.21792	661.5	0.81933	523	0.14137	661.5	1.58857	661.5	2.14811	661.5	3.17793																					3477.8	0.18454	3477.8	0.02379	3477.8	-0.18783		3477.8	0.03164	3477.8	-0.00232	3477.8	-0.03717
661	-0.000393185	661	0.21835	661	0.82096	522	0.13914	661	1.59185	661	2.15313	661	3.18468																					3477.9	0.18279	3477.9	0.02555	3477.9	-0.18661		3477.9	0.03132	3477.9	-0.00188	3477.9	-0.03702
660.5	-0.000344509	660.5	0.21897	660.5	0.82277	521	0.1372	660.5	1.59419	660.5	2.15819	660.5	3.19171																					3478	0.18339	3478	0.02561	3478	-0.18633		3478	0.03178	3478	0.00044096	3478	-0.03762
660	-8.31378e-05	660	0.21934	660	0.82446	520	0.13499	660	1.59703	660	2.16254	660	3.19486																					3478.1	0.18239	3478.1	0.02618	3478.1	-0.18774		3478.1	0.03437	3478.1	0.00262	3478.1	-0.03636
659.5	-0.000501225	659.5	0.21965	659.5	0.82578	519	0.13275	659.5	1.59991	659.5	2.16647	659.5	3.20108																					3478.2	0.18128	3478.2	0.02313	3478.2	-0.18858		3478.2	0.03089	3478.2	0.00343	3478.2	-0.03835
659	-0.00048054	659	0.22	659	0.82709	518	0.13138	659	1.60223	659	2.17012	659	3.21103																					3478.3	0.18158	3478.3	0.02117	3478.3	-0.1869		3478.3	0.02794	3478.3	0.006	3478.3	-0.03957
658.5	-0.000453389	658.5	0.22023	658.5	0.82812	517	0.12929	658.5	1.60386	658.5	2.17474	658.5	3.21315																					3478.4	0.18181	3478.4	0.01968	3478.4	-0.18527		3478.4	0.02603	3478.4	0.00836	3478.4	-0.03886
658	-0.00039422	658	0.22027	658	0.82899	516	0.12743	658	1.60634	658	2.17766	658	3.22181																					3478.5	0.18255	3478.5	0.02042	3478.5	-0.18458		3478.5	0.02557	3478.5	0.00978	3478.5	-0.03794
657.5	-0.000507224	657.5	0.22065	657.5	0.83028	515	0.12561	657.5	1.60827	657.5	2.1814	657.5	3.22004																					3478.6	0.18351	3478.6	0.02171	3478.6	-0.18402		3478.6	0.0257	3478.6	0.01173	3478.6	-0.03715
657	-0.000499622	657	0.2209	657	0.8309	514	0.12361	657	1.60946	657	2.18468	657	3.22466																					3478.7	0.18448	3478.7	0.02352	3478.7	-0.18555		3478.7	0.02374	3478.7	0.01191	3478.7	-0.03882
656.5	-0.000520048	656.5	0.2212	656.5	0.83166	513	0.12214	656.5	1.61093	656.5	2.18649	656.5	3.23147																					3478.8	0.18471	3478.8	0.02641	3478.8	-0.18519		3478.8	0.02564	3478.8	0.01211	3478.8	-0.03883
656	-0.000361425	656	0.2212	656	0.83241	512	0.12056	656	1.61216	656	2.18869	656	3.23489																					3478.9	0.18495	3478.9	0.02867	3478.9	-0.18309		3478.9	0.02684	3478.9	0.01146	3478.9	-0.04053
655.5	0.000169612	655.5	0.22135	655.5	0.83263	511	0.11868	655.5	1.61306	655.5	2.19197	655.5	3.23798																					3479	0.18501	3479	0.02872	3479	-0.1822		3479	0.02723	3479	0.01066	3479	-0.04045
655	-0.000387754	655	0.22139	655	0.83324	510	0.11748	655	1.61406	655	2.19313	655	3.23816																					3479.1	0.18441	3479.1	0.03054	3479.1	-0.18222		3479.1	0.02878	3479.1	0.00906	3479.1	-0.03781
654.5	-0.000685747	654.5	0.22142	654.5	0.83385	509	0.11589	654.5	1.61384	654.5	2.1937	654.5	3.24258																					3479.2	0.18552	3479.2	0.03146	3479.2	-0.18161		3479.2	0.02844	3479.2	0.00675	3479.2	-0.03815
654	-0.000431408	654	0.22152	654	0.83395	508	0.11454	654	1.61471	654	2.19577	654	3.24615																					3479.3	0.18631	3479.3	0.03385	3479.3	-0.18048		3479.3	0.02872	3479.3	0.00476	3479.3	-0.03725
653.5	-0.000307882	653.5	0.22164	653.5	0.83402	507	0.11303	653.5	1.61445	653.5	2.19641	653.5	3.24501																					3479.4	0.18821	3479.4	0.03563	3479.4	-0.17875		3479.4	0.02925	3479.4	0.0029	3479.4	-0.0377
653	-0.000420443	653	0.22145	653	0.83416	506	0.11198	653	1.61477	653	2.19782	653	3.24387																					3479.5	0.18648	3479.5	0.03732	3479.5	-0.17612		3479.5	0.03035	3479.5	-0.000562289	3479.5	-0.03649
652.5	-0.000329714	652.5	0.22142	652.5	0.83419	505	0.11031	652.5	1.61472	652.5	2.19861	652.5	3.25089																					3479.6	0.18564	3479.6	0.04032	3479.6	-0.17381		3479.6	0.03131	3479.6	-0.00375	3479.6	-0.03814
652	-0.000470352	652	0.22155	652	0.83402	504	0.10922	652	1.61474	652	2.19894	652	3.24231																					3479.7	0.18401	3479.7	0.04094	3479.7	-0.1724		3479.7	0.02977	3479.7	-0.00484	3479.7	-0.04008
651.5	-0.000397427	651.5	0.22129	651.5	0.83336	503	0.10813	651.5	1.61389	651.5	2.19812	651.5	3.24442																					3479.8	0.18321	3479.8	0.04266	3479.8	-0.1696		3479.8	0.03142	3479.8	-0.00776	3479.8	-0.04117
651	-0.000246002	651	0.2211	651	0.83301	502	0.10713	651	1.61268	651	2.19912	651	3.24582																					3479.9	0.18095	3479.9	0.04534	3479.9	-0.1678		3479.9	0.03176	3479.9	-0.00873	3479.9	-0.04326
650.5	-0.00038315	650.5	0.22107	650.5	0.83258	501	0.10613	650.5	1.61164	650.5	2.19733	650.5	3.2454																					3480	0.17918	3480	0.04663	3480	-0.16558		3480	0.02926	3480	-0.00911	3480	-0.04333
650	-0.00015565	650	0.22073	650	0.83187	500	0.10482	650	1.61098	650	2.19791	650	3.24332																					3480.1	0.1778	3480.1	0.04884	3480.1	-0.16601		3480.1	0.02776	3480.1	-0.00975	3480.1	-0.04279
649.5	-0.000383512	649.5	0.22066	649.5	0.83123			649.5	1.60932	649.5	2.19575	649.5	3.23956																					3480.2	0.1792	3480.2	0.05036	3480.2	-0.16718		3480.2	0.02653	3480.2	-0.00894	3480.2	-0.04251
649	-0.000546006	649	0.22018	649	0.83022			649	1.60786	649	2.19411	649	3.24653																					3480.3	0.18089	3480.3	0.0532	3480.3	-0.16631		3480.3	0.02651	3480.3	-0.00826	3480.3	-0.04264
648.5	-0.000319988	648.5	0.22012	648.5	0.82975			648.5	1.60566	648.5	2.19277	648.5	3.23739																					3480.4	0.18408	3480.4	0.05573	3480.4	-0.16564		3480.4	0.02742	3480.4	-0.00729	3480.4	-0.04241
648	9.98019e-05	648	0.21958	648	0.8288			648	1.60362	648	2.19177	648	3.23353																					3480.5	0.18382	3480.5	0.05947	3480.5	-0.16483		3480.5	0.02751	3480.5	-0.0068	3480.5	-0.04063
647.5	-0.000611514	647.5	0.21926	647.5	0.82742			647.5	1.6023	647.5	2.18942	647.5	3.23482																					3480.6	0.1849	3480.6	0.06508	3480.6	-0.16363		3480.6	0.029	3480.6	-0.00603	3480.6	-0.04081
647	-0.000362563	647	0.21904	647	0.8264			647	1.59893	647	2.18659	647	3.22798																					3480.7	0.18819	3480.7	0.06724	3480.7	-0.1618		3480.7	0.02926	3480.7	-0.00551	3480.7	-0.0397
646.5	-0.000349217	646.5	0.21885	646.5	0.82546			646.5	1.59777	646.5	2.18397	646.5	3.22237																					3480.8	0.18832	3480.8	0.07149	3480.8	-0.16058		3480.8	0.03188	3480.8	-0.005	3480.8	-0.03918
646	-0.000181888	646	0.21834	646	0.82384			646	1.59504	646	2.18191	646	3.2243																					3480.9	0.1877	3480.9	0.07559	3480.9	-0.15786		3480.9	0.03233	3480.9	-0.00416	3480.9	-0.03862
645.5	-0.000353562	645.5	0.21794	645.5	0.82226			645.5	1.59195	645.5	2.17922	645.5	3.21607																					3481	0.18675	3481	0.07824	3481	-0.15424		3481	0.03177	3481	-0.00421	3481	-0.03674
645	-0.000249107	645	0.21743	645	0.82095			645	1.58864	645	2.17726	645	3.20998																					3481.1	0.18437	3481.1	0.08059	3481.1	-0.1537		3481.1	0.03201	3481.1	-0.003	3481.1	-0.03603
644.5	-0.0004492	644.5	0.21685	644.5	0.81927			644.5	1.58507	644.5	2.17383	644.5	3.20942																					3481.2	0.1834	3481.2	0.08317	3481.2	-0.15114		3481.2	0.03027	3481.2	-0.00335	3481.2	-0.03545
644	-0.000337267	644	0.21635	644	0.81762			644	1.58236	644	2.16797	644	3.2018																					3481.3	0.18446	3481.3	0.08539	3481.3	-0.14887		3481.3	0.03069	3481.3	-0.00226	3481.3	-0.03651
643.5	-0.000390599	643.5	0.21577	643.5	0.81592			643.5	1.57855	643.5	2.16487	643.5	3.19804																					3481.4	0.18552	3481.4	0.08802	3481.4	-0.14579		3481.4	0.02763	3481.4	-0.00245	3481.4	-0.03668
643	-0.000227116	643	0.21525	643	0.81417			643	1.57506	643	2.16137	643	3.19278																					3481.5	0.1829	3481.5	0.09111	3481.5	-0.14313		3481.5	0.02618	3481.5	-0.00222	3481.5	-0.03755
642.5	-0.000414288	642.5	0.21464	642.5	0.81184			642.5	1.57081	642.5	2.15731	642.5	3.18568																					3481.6	0.1838	3481.6	0.09598	3481.6	-0.13997		3481.6	0.02558	3481.6	-0.00116	3481.6	-0.0395
642	-0.000402961	642	0.21393	642	0.80989			642	1.56734	642	2.15214	642	3.17446																					3481.7	0.18472	3481.7	0.09952	3481.7	-0.13597		3481.7	0.02509	3481.7	0.000463688	3481.7	-0.04125
641.5	-0.000478109	641.5	0.21354	641.5	0.80778			641.5	1.56251	641.5	2.14789	641.5	3.17133																					3481.8	0.18319	3481.8	0.10478	3481.8	-0.13236		3481.8	0.02503	3481.8	0.00085451	3481.8	-0.04344
641	-0.000362563	641	0.21271	641	0.80567			641	1.55834	641	2.14327	641	3.16496																					3481.9	0.18393	3481.9	0.11063	3481.9	-0.12713		3481.9	0.02598	3481.9	0.00166	3481.9	-0.04364
640.5	-0.000319574	640.5	0.2122	640.5	0.80334			640.5	1.55487	640.5	2.13773	640.5	3.15391																					3482	0.18416	3482	0.11525	3482	-0.12584		3482	0.0257	3482	0.00179	3482	-0.04349
640	0.000171943	640	0.21163	640	0.80104			640	1.55008	640	2.13166	640	3.15141																					3482.1	0.18305	3482.1	0.118	3482.1	-0.12653		3482.1	0.02649	3482.1	0.00103	3482.1	-0.04366
639.5	-0.000111347	639.5	0.21083	639.5	0.79854			639.5	1.54481	639.5	2.12642	639.5	3.14374																					3482.2	0.18394	3482.2	0.1251	3482.2	-0.12498		3482.2	0.02744	3482.2	0.00172	3482.2	-0.04329
639	-0.000434512	639	0.21007	639	0.79606			639	1.53991	639	2.12073	639	3.13201																					3482.3	0.18444	3482.3	0.1272	3482.3	-0.1244		3482.3	0.0299	3482.3	0.00205	3482.3	-0.04246
638.5	-0.000921804	638.5	0.20931	638.5	0.7933			638.5	1.53533	638.5	2.11501	638.5	3.12609																					3482.4	0.18463	3482.4	0.12983	3482.4	-0.12078		3482.4	0.02741	3482.4	0.00173	3482.4	-0.04121
638	-0.000696809	638	0.2087	638	0.79089			638	1.52985	638	2.10849	638	3.11442																					3482.5	0.18314	3482.5	0.13105	3482.5	-0.12021		3482.5	0.02778	3482.5	0.00226	3482.5	-0.04115
637.5	-0.000269545	637.5	0.20765	637.5	0.7882			637.5	1.52521	637.5	2.10261	637.5	3.10581																					3482.6	0.18206	3482.6	0.13357	3482.6	-0.11823		3482.6	0.02825	3482.6	0.00131	3482.6	-0.04028
637	-0.000394323	637	0.20709	637	0.78537			637	1.51909	637	2.09583	637	3.09425																					3482.7	0.18151	3482.7	0.136	3482.7	-0.11353		3482.7	0.02909	3482.7	0.000472179	3482.7	-0.03937
636.5	-0.00052796	636.5	0.20598	636.5	0.78263			636.5	1.51362	636.5	2.08922	636.5	3.09196																					3482.8	0.18168	3482.8	0.1377	3482.8	-0.11093		3482.8	0.02628	3482.8	-0.000746073	3482.8	-0.03747
636	-0.00032392	636	0.20526	636	0.77922			636	1.50799	636	2.08243	636	3.077																					3482.9	0.18134	3482.9	0.1389	3482.9	-0.11127		3482.9	0.026	3482.9	-0.000437349	3482.9	-0.03544
635.5	-0.000206987	635.5	0.20432	635.5	0.7765			635.5	1.50285	635.5	2.07463	635.5	3.06837																					3483	0.181	3483	0.13935	3483	-0.11497		3483	0.02458	3483	-0.000494699	3483	-0.03412
635	-0.000426236	635	0.20365	635	0.77359			635	1.4965	635	2.06957	635	3.05853																					3483.1	0.18089	3483.1	0.14091	3483.1	-0.11543		3483.1	0.02578	3483.1	-0.0002914	3483.1	-0.03567
634.5	-0.00043927	634.5	0.20271	634.5	0.77036			634.5	1.49063	634.5	2.06196	634.5	3.04511																					3483.2	0.18119	3483.2	0.1432	3483.2	-0.11522		3483.2	0.02546	3483.2	-0.00101	3483.2	-0.03638
634	7.82862e-05	634	0.20165	634	0.7672			634	1.48456	634	2.05337	634	3.03286																					3483.3	0.18003	3483.3	0.14147	3483.3	-0.11769		3483.3	0.0257	3483.3	-0.000928671	3483.3	-0.03813
633.5	-0.000443252	633.5	0.20085	633.5	0.76407			633.5	1.47824	633.5	2.04548	633.5	3.02541																					3483.4	0.17935	3483.4	0.13804	3483.4	-0.12036		3483.4	0.02487	3483.4	-0.00201	3483.4	-0.0382
633	-0.000543265	633	0.20001	633	0.7609			633	1.4723	633	2.03723	633	3.01589																					3483.5	0.17868	3483.5	0.13302	3483.5	-0.1261		3483.5	0.02695	3483.5	-0.00115	3483.5	-0.04044
632.5	-0.000581372	632.5	0.19895	632.5	0.75762			632.5	1.46592	632.5	2.02906	632.5	2.99827																					3483.6	0.17796	3483.6	0.12745	3483.6	-0.12906		3483.6	0.02749	3483.6	-0.000662658	3483.6	-0.04076
632	-0.000515291	632	0.19812	632	0.75436			632	1.45945	632	2.02139	632	2.98796																					3483.7	0.17973	3483.7	0.12207	3483.7	-0.13312		3483.7	0.02832	3483.7	-0.000267608	3483.7	-0.04115
631.5	-0.000322575	631.5	0.19719	631.5	0.7507			631.5	1.45238	631.5	2.01332	631.5	2.97478																					3483.8	0.18174	3483.8	0.11326	3483.8	-0.13715		3483.8	0.02613	3483.8	-0.000879677	3483.8	-0.03965
631	-0.000296862	631	0.19598	631	0.74734			631	1.44568	631	2.00496	631	2.96478																					3483.9	0.18195	3483.9	0.1043	3483.9	-0.14425		3483.9	0.02707	3483.9	-0.0014	3483.9	-0.0385
630.5	-0.000866315	630.5	0.19528	630.5	0.74384			630.5	1.43886	630.5	1.99587	630.5	2.95417																					3484	0.18289	3484	0.0956	3484	-0.14963		3484	0.02792	3484	-0.00157	3484	-0.03644
630	-0.00016569	630	0.19407	630	0.74038			630	1.432	630	1.98771	630	2.93827																					3484.1	0.18497	3484.1	0.08835	3484.1	-0.15172		3484.1	0.0274	3484.1	-0.00222	3484.1	-0.03604
629.5	-0.000369753	629.5	0.19319	629.5	0.73672			629.5	1.42567	629.5	1.9794	629.5	2.9249																					3484.2	0.185	3484.2	0.07886	3484.2	-0.1557		3484.2	0.02481	3484.2	-0.00135	3484.2	-0.03582
629	-0.000350562	629	0.19224	629	0.73311			629	1.41858	629	1.96931	629	2.91341																					3484.3	0.1841	3484.3	0.07026	3484.3	-0.16025		3484.3	0.0246	3484.3	-0.000653884	3484.3	-0.03451
628.5	-0.000296966	628.5	0.19106	628.5	0.72965			628.5	1.41098	628.5	1.96044	628.5	2.89788																					3484.4	0.18173	3484.4	0.06019	3484.4	-0.16555		3484.4	0.02637	3484.4	-0.00106	3484.4	-0.03642
628	-0.000394323	628	0.19006	628	0.72576			628	1.40388	628	1.95161	628	2.88322																					3484.5	0.1796	3484.5	0.04925	3484.5	-0.17318		3484.5	0.0274	3484.5	-0.000935061	3484.5	-0.03724
627.5	-0.000236533	627.5	0.18904	627.5	0.72222			627.5	1.39657	627.5	1.94289	627.5	2.86805																					3484.6	0.17784	3484.6	0.03967	3484.6	-0.17873		3484.6	0.02723	3484.6	-0.000821683	3484.6	-0.03844
627	-0.00040203	627	0.1879	627	0.7182			627	1.38923	627	1.93346	627	2.85861																					3484.7	0.17607	3484.7	0.02926	3484.7	-0.18499		3484.7	0.02896	3484.7	-0.000651235	3484.7	-0.04041
626.5	-0.000289309	626.5	0.18668	626.5	0.71421			626.5	1.38225	626.5	1.92374	626.5	2.84514																					3484.8	0.17626	3484.8	0.01872	3484.8	-0.18942		3484.8	0.02896	3484.8	0.000174129	3484.8	-0.04276
626	-0.000373322	626	0.18576	626	0.71042			626	1.37413	626	1.91402	626	2.8279																					3484.9	0.17647	3484.9	0.0082	3484.9	-0.19615		3484.9	0.03029	3484.9	0.00147	3484.9	-0.04371
625.5	-0.00046456	625.5	0.18458	625.5	0.70652			625.5	1.36681	625.5	1.90462	625.5	2.81341																					3485	0.17735	3485	-0.00109	3485	-0.20381		3485	0.0303	3485	0.00172	3485	-0.04342
625	-0.000309693	625	0.18335	625	0.70252			625	1.35882	625	1.89541	625	2.79935																					3485.1	0.17848	3485.1	-0.01068	3485.1	-0.20914		3485.1	0.03166	3485.1	0.00241	3485.1	-0.04245
624.5	-0.000456233	624.5	0.18229	624.5	0.69879			624.5	1.3509	624.5	1.88454	624.5	2.7852																					3485.2	0.18152	3485.2	-0.02052	3485.2	-0.21553		3485.2	0.03221	3485.2	0.00211	3485.2	-0.04188
624	-0.000566688	624	0.18144	624	0.69481			624	1.3435	624	1.87363	624	2.77202																					3485.3	0.18246	3485.3	-0.02962	3485.3	-0.22004		3485.3	0.03235	3485.3	0.00141	3485.3	-0.04073
623.5	-0.000525581	623.5	0.1802	623.5	0.69097			623.5	1.33573	623.5	1.86473	623.5	2.75352																					3485.4	0.18252	3485.4	-0.0393	3485.4	-0.22804		3485.4	0.03157	3485.4	0.00173	3485.4	-0.04115
623	-0.000331162	623	0.17914	623	0.68673			623	1.32771	623	1.85353	623	2.741																					3485.5	0.18238	3485.5	-0.04813	3485.5	-0.23521		3485.5	0.03024	3485.5	0.00112	3485.5	-0.03724
622.5	-0.000365563	622.5	0.1778	622.5	0.68264			622.5	1.3199	622.5	1.84362	622.5	2.72624																					3485.6	0.18104	3485.6	-0.05579	3485.6	-0.24016		3485.6	0.02949	3485.6	0.00145	3485.6	-0.03699
622	-0.000357907	622	0.17666	622	0.67867			622	1.312	622	1.83309	622	2.70993																					3485.7	0.18047	3485.7	-0.06292	3485.7	-0.24302		3485.7	0.02963	3485.7	0.000890589	3485.7	-0.03772
621.5	0.000125462	621.5	0.17565	621.5	0.67434			621.5	1.30423	621.5	1.82273	621.5	2.69307																					3485.8	0.17899	3485.8	-0.06865	3485.8	-0.24735		3485.8	0.02819	3485.8	-0.00023001	3485.8	-0.03899
621	-0.000107879	621	0.17451	621	0.67041			621	1.29609	621	1.81141	621	2.67575																					3485.9	0.18025	3485.9	-0.0743	3485.9	-0.24903		3485.9	0.02771	3485.9	-0.000819721	3485.9	-0.03969
620.5	-0.00045251	620.5	0.17344	620.5	0.66639			620.5	1.28774	620.5	1.80079	620.5	2.66269																					3486	0.18173	3486	-0.0799	3486	-0.25384		3486	0.02696	3486	-0.00204	3486	-0.03972
620	-0.000427891	620	0.17226	620	0.66188			620	1.27987	620	1.79094	620	2.64609																					3486.1	0.18278	3486.1	-0.08665	3486.1	-0.25557		3486.1	0.0291	3486.1	-0.00287	3486.1	-0.04052
619.5	-0.000566223	619.5	0.17121	619.5	0.65802			619.5	1.27155	619.5	1.78056	619.5	2.62899																					3486.2	0.18492	3486.2	-0.0901	3486.2	-0.25589		3486.2	0.02942	3486.2	-0.00428	3486.2	-0.04144
619	-0.000464353	619	0.16987	619	0.65377			619	1.26365	619	1.76888	619	2.6153																					3486.3	0.18472	3486.3	-0.09124	3486.3	-0.25775		3486.3	0.02861	3486.3	-0.00425	3486.3	-0.04083
618.5	-0.000825133	618.5	0.16876	618.5	0.64942			618.5	1.25507	618.5	1.75783	618.5	2.59615																					3486.4	0.18653	3486.4	-0.09342	3486.4	-0.26136		3486.4	0.02752	3486.4	-0.00388	3486.4	-0.03889
618	-0.000768857	618	0.16748	618	0.64531			618	1.24675	618	1.74697	618	2.58093																					3486.5	0.18569	3486.5	-0.09304	3486.5	-0.26214		3486.5	0.02802	3486.5	-0.00376	3486.5	-0.03838
617.5	-0.000565809	617.5	0.16633	617.5	0.64102			617.5	1.23847	617.5	1.736	617.5	2.56425																					3486.6	0.18444	3486.6	-0.09107	3486.6	-0.25978		3486.6	0.02759	3486.6	-0.00463	3486.6	-0.03911
617	-0.000612599	617	0.16518	617	0.6367			617	1.23009	617	1.72489	617	2.54907																					3486.7	0.18466	3486.7	-0.09021	3486.7	-0.2585		3486.7	0.02777	3486.7	-0.00492	3486.7	-0.03921
616.5	-0.000402392	616.5	0.16408	616.5	0.63249			616.5	1.22187	616.5	1.71369	616.5	2.53027																					3486.8	0.18491	3486.8	-0.08793	3486.8	-0.25795		3486.8	0.02628	3486.8	-0.00398	3486.8	-0.03848
616	-0.000372339	616	0.16279	616	0.62814			616	1.21306	616	1.70268	616	2.51153																					3486.9	0.18677	3486.9	-0.08646	3486.9	-0.25496		3486.9	0.0264	3486.9	-0.00395	3486.9	-0.03662
615.5	-0.00039484	615.5	0.16166	615.5	0.62393			615.5	1.20486	615.5	1.69091	615.5	2.49727																					3487	0.1881	3487	-0.08522	3487	-0.25546		3487	0.02567	3487	-0.00439	3487	-0.03546
615	-0.000631262	615	0.16036	615	0.61958			615	1.19638	615	1.6794	615	2.47896																					3487.1	0.18687	3487.1	-0.08119	3487.1	-0.25271		3487.1	0.02451	3487.1	-0.00351	3487.1	-0.03471
614.5	-0.000803171	614.5	0.15928	614.5	0.61528			614.5	1.18779	614.5	1.66796	614.5	2.46301																					3487.2	0.18527	3487.2	-0.07661	3487.2	-0.24971		3487.2	0.02351	3487.2	-0.00361	3487.2	-0.0353
614	-8.0705e-05	614	0.15815	614	0.61108			614	1.17992	614	1.65645	614	2.4462																					3487.3	0.18467	3487.3	-0.07083	3487.3	-0.24733		3487.3	0.02417	3487.3	-0.00326	3487.3	-0.03441
613.5	-0.000280668	613.5	0.15683	613.5	0.60641			613.5	1.17073	613.5	1.64539	613.5	2.42818																					3487.4	0.18389	3487.4	-0.06605	3487.4	-0.24575		3487.4	0.02358	3487.4	-0.00295	3487.4	-0.03586
613	-0.0006324	613	0.15579	613	0.60241			613	1.16252	613	1.63381	613	2.41102																					3487.5	0.18182	3487.5	-0.06142	3487.5	-0.24259		3487.5	0.02299	3487.5	-0.00256	3487.5	-0.04068
612.5	-0.000493003	612.5	0.1546	612.5	0.59787			612.5	1.15387	612.5	1.62206	612.5	2.3938																					3487.6	0.18179	3487.6	-0.05425	3487.6	-0.24006		3487.6	0.02259	3487.6	-0.00235	3487.6	-0.04248
612	-0.000577753	612	0.15322	612	0.59356			612	1.14529	612	1.61041	612	2.37751																					3487.7	0.18158	3487.7	-0.04957	3487.7	-0.23751		3487.7	0.02387	3487.7	-0.00146	3487.7	-0.04295
611.5	-0.000584836	611.5	0.15218	611.5	0.58919			611.5	1.13665	611.5	1.59918	611.5	2.36071																					3487.8	0.18223	3487.8	-0.04339	3487.8	-0.23472		3487.8	0.02587	3487.8	-0.000934379	3487.8	-0.04323
611	-0.00056886	611	0.15105	611	0.58502			611	1.12826	611	1.58718	611	2.34152																					3487.9	0.18241	3487.9	-0.03892	3487.9	-0.22879		3487.9	0.02917	3487.9	-0.000636384	3487.9	-0.04366
610.5	-0.000602311	610.5	0.1499	610.5	0.58057			610.5	1.11969	610.5	1.57634	610.5	2.32522																					3488	0.18382	3488	-0.03283	3488	-0.22493		3488	0.03043	3488	-0.000593459	3488	-0.04309
610	-0.000444907	610	0.14862	610	0.5764			610	1.11123	610	1.56469	610	2.30699																					3488.1	0.1828	3488.1	-0.02538	3488.1	-0.21858		3488.1	0.03032	3488.1	0.00039724	3488.1	-0.04091
609.5	-0.000621181	609.5	0.14739	609.5	0.57207			609.5	1.10262	609.5	1.55247	609.5	2.28853																					3488.2	0.18302	3488.2	-0.01982	3488.2	-0.2118		3488.2	0.03259	3488.2	0.000367258	3488.2	-0.04045
609	-0.000579097	609	0.14634	609	0.56773			609	1.09413	609	1.5404	609	2.27228																					3488.3	0.18299	3488.3	-0.01373	3488.3	-0.20449		3488.3	0.03445	3488.3	0.000336569	3488.3	-0.03852
608.5	-0.000499519	608.5	0.14501	608.5	0.56315			608.5	1.08571	608.5	1.52931	608.5	2.25337																					3488.4	0.1826	3488.4	-0.0088	3488.4	-0.20072		3488.4	0.03408	3488.4	0.000359483	3488.4	-0.0371
608	-0.000523306	608	0.14375	608	0.5588			608	1.07672	608	1.51748	608	2.23617																					3488.5	0.1824	3488.5	-0.00375	3488.5	-0.19626		3488.5	0.03328	3488.5	0.00159	3488.5	-0.03818
607.5	-0.000289257	607.5	0.14253	607.5	0.55445			607.5	1.06825	607.5	1.5055	607.5	2.21779																					3488.6	0.18274	3488.6	0.00313	3488.6	-0.19557		3488.6	0.03146	3488.6	0.000897445	3488.6	-0.03756
607	-0.000575788	607	0.14149	607	0.54997			607	1.05946	607	1.4941	607	2.20185																					3488.7	0.18233	3488.7	0.01139	3488.7	-0.19277		3488.7	0.03078	3488.7	0.000906695	3488.7	-0.03778
606.5	-0.000585198	606.5	0.14031	606.5	0.54574			606.5	1.0515	606.5	1.48276	606.5	2.18213																					3488.8	0.18216	3488.8	0.01945	3488.8	-0.19133		3488.8	0.03074	3488.8	0.00152	3488.8	-0.03928
606	-0.000570307	606	0.13927	606	0.54148			606	1.04255	606	1.47105	606	2.16507																					3488.9	0.18209	3488.9	0.02617	3488.9	-0.18688		3488.9	0.03139	3488.9	0.00113	3488.9	-0.04089
605.5	-0.000472007	605.5	0.13793	605.5	0.537			605.5	1.03407	605.5	1.45965	605.5	2.14793																					3489	0.1827	3489	0.03265	3489	-0.18246		3489	0.0316	3489	0.000884884	3489	-0.04123
605	-0.00051979	605	0.13691	605	0.53281			605	1.02576	605	1.44736	605	2.13015																					3489.1	0.18347	3489.1	0.04156	3489.1	-0.17664		3489.1	0.03194	3489.1	-7.3664e-05	3489.1	-0.04381
604.5	-0.000395202	604.5	0.13575	604.5	0.52864			604.5	1.01696	604.5	1.43521	604.5	2.1127																					3489.2	0.18454	3489.2	0.04791	3489.2	-0.17107		3489.2	0.03249	3489.2	0.000290012	3489.2	-0.04444
604	-0.000659953	604	0.13431	604	0.52412			604	1.00851	604	1.42351	604	2.09491																					3489.3	0.18418	3489.3	0.0535	3489.3	-0.16482		3489.3	0.03068	3489.3	-0.000212652	3489.3	-0.04464
603.5	-0.000501381	603.5	0.13334	603.5	0.52003			603.5	1.00037	603.5	1.41226	603.5	2.07723																					3489.4	0.18376	3489.4	0.05976	3489.4	-0.15908		3489.4	0.02937	3489.4	-0.000411995	3489.4	-0.04384
603	-0.000501174	603	0.13221	603	0.51556			603	0.99144	603	1.4008	603	2.05844																					3489.5	0.18223	3489.5	0.06578	3489.5	-0.15276		3489.5	0.02848	3489.5	-0.000889253	3489.5	-0.04295
602.5	-0.000375495	602.5	0.13094	602.5	0.51129			602.5	0.98302	602.5	1.389	602.5	2.04172																					3489.6	0.18335	3489.6	0.07262	3489.6	-0.1468		3489.6	0.02656	3489.6	-0.00208	3489.6	-0.04229
602	-0.000518032	602	0.12996	602	0.5069			602	0.97471	602	1.37743	602	2.02481																					3489.7	0.18365	3489.7	0.08135	3489.7	-0.1448		3489.7	0.02503	3489.7	-0.00162	3489.7	-0.04011
601.5	-0.000535251	601.5	0.12859	601.5	0.50261			601.5	0.96616	601.5	1.36518	601.5	2.00657																					3489.8	0.18243	3489.8	0.08892	3489.8	-0.14164		3489.8	0.02367	3489.8	-0.00119	3489.8	-0.03971
601	-0.000360752	601	0.12757	601	0.49847			601	0.9578	601	1.35383	601	1.98859																					3489.9	0.18178	3489.9	0.09356	3489.9	-0.13904		3489.9	0.02487	3489.9	-0.0014	3489.9	-0.03924
600.5	-0.000669671	600.5	0.12635	600.5	0.49419			600.5	0.9494	600.5	1.3416	600.5	1.97175																					3490	0.18255	3490	0.09997	3490	-0.13722		3490	0.0262	3490	-0.00128	3490	-0.03924
600	-0.000442838	600	0.12537	600	0.48991			600	0.94152	600	1.33127	600	1.95415																					3490.1	0.18474	3490.1	0.10727	3490.1	-0.13606		3490.1	0.02825	3490.1	-0.00157	3490.1	-0.04002
599.5	-0.000464146	599.5	0.12419	599.5	0.48596			599.5	0.93269	599.5	1.31911	599.5	1.93621																					3490.2	0.18514	3490.2	0.10949	3490.2	-0.13661		3490.2	0.02877	3490.2	-0.00141	3490.2	-0.03836
599	-0.000355579	599	0.12306	599	0.48156			599	0.92435	599	1.30723	599	1.91949																					3490.3	0.18601	3490.3	0.11321	3490.3	-0.13579		3490.3	0.02885	3490.3	-0.00251	3490.3	-0.03858
598.5	0.000247851	598.5	0.12191	598.5	0.47737			598.5	0.91604	598.5	1.29637	598.5	1.9017																					3490.4	0.18521	3490.4	0.11591	3490.4	-0.13424		3490.4	0.03088	3490.4	-0.00304	3490.4	-0.03783
598	-0.000662848	598	0.12062	598	0.47313			598	0.90776	598	1.28457	598	1.88448																					3490.5	0.18554	3490.5	0.11588	3490.5	-0.13201		3490.5	0.03172	3490.5	-0.00319	3490.5	-0.03583
597.5	-0.000621285	597.5	0.11949	597.5	0.46899			597.5	0.89961	597.5	1.27363	597.5	1.86649																					3490.6	0.18686	3490.6	0.12015	3490.6	-0.12921		3490.6	0.03329	3490.6	-0.00307	3490.6	-0.03551
597	-5.79842e-06	597	0.11836	597	0.46476			597	0.89138	597	1.26167	597	1.84981																					3490.7	0.1859	3490.7	0.12314	3490.7	-0.12889		3490.7	0.03284	3490.7	-0.00305	3490.7	-0.03604
596.5	-0.000614977	596.5	0.11727	596.5	0.46068			596.5	0.8831	596.5	1.25022	596.5	1.833																					3490.8	0.18381	3490.8	0.12531	3490.8	-0.12674		3490.8	0.02953	3490.8	-0.00295	3490.8	-0.03849
596	-0.000510844	596	0.11624	596	0.45656			596	0.87514	596	1.23935	596	1.81593																					3490.9	0.18381	3490.9	0.12516	3490.9	-0.12632		3490.9	0.02914	3490.9	-0.00319	3490.9	-0.03818
595.5	-0.000442787	595.5	0.11535	595.5	0.4524			595.5	0.86695	595.5	1.22785	595.5	1.79846																					3491	0.18534	3491	0.12722	3491	-0.12496		3491	0.02832	3491	-0.00375	3491	-0.03856
595	-0.000462026	595	0.11402	595	0.44848			595	0.85877	595	1.21659	595	1.78115																					3491.1	0.18357	3491.1	0.126	3491.1	-0.12474		3491.1	0.02788	3491.1	-0.00269	3491.1	-0.03954
594.5	-0.000306278	594.5	0.11307	594.5	0.4442			594.5	0.8504	594.5	1.20557	594.5	1.764																					3491.2	0.18334	3491.2	0.12274	3491.2	-0.12707		3491.2	0.0283	3491.2	-0.00258	3491.2	-0.04
594	-2.83701e-05	594	0.11179	594	0.44004			594	0.84237	594	1.19422	594	1.7485																					3491.3	0.1837	3491.3	0.11902	3491.3	-0.1299		3491.3	0.02878	3491.3	-0.00218	3491.3	-0.04085
593.5	-0.000615494	593.5	0.11087	593.5	0.43606			593.5	0.83481	593.5	1.18271	593.5	1.73093																					3491.4	0.18224	3491.4	0.11269	3491.4	-0.13404		3491.4	0.02905	3491.4	-0.00115	3491.4	-0.0415
593	-0.000462543	593	0.10982	593	0.43212			593	0.8268	593	1.17238	593	1.71402																					3491.5	0.18387	3491.5	0.10544	3491.5	-0.13787		3491.5	0.02874	3491.5	-0.00118	3491.5	-0.03892
592.5	-0.000466111	592.5	0.10868	592.5	0.42792			592.5	0.81851	592.5	1.16066	592.5	1.69785																					3491.6	0.18263	3491.6	0.10132	3491.6	-0.14308		3491.6	0.03035	3491.6	-0.000606976	3491.6	-0.03913
592	-0.000257023	592	0.10758	592	0.42408			592	0.81087	592	1.15016	592	1.68017																					3491.7	0.18169	3491.7	0.09431	3491.7	-0.14766		3491.7	0.02927	3491.7	-0.000394173	3491.7	-0.03936
591.5	-0.000411754	591.5	0.10657	591.5	0.4201			591.5	0.80302	591.5	1.13907	591.5	1.66367																					3491.8	0.18049	3491.8	0.08957	3491.8	-0.1541		3491.8	0.02606	3491.8	0.000323897	3491.8	-0.03771
591	-0.000420702	591	0.10555	591	0.41596			591	0.79491	591	1.128	591	1.64729																					3491.9	0.18105	3491.9	0.08126	3491.9	-0.16032		3491.9	0.02692	3491.9	0.00126	3491.9	-0.03611
590.5	-0.000496209	590.5	0.10436	590.5	0.41223			590.5	0.78703	590.5	1.1172	590.5	1.63107																					3492	0.18065	3492	0.075	3492	-0.16609		3492	0.02714	3492	0.00166	3492	-0.03619
590	-0.000425616	590	0.10331	590	0.40834			590	0.77946	590	1.10641	590	1.61456																					3492.1	0.17984	3492.1	0.06756	3492.1	-0.17087		3492.1	0.02698	3492.1	0.00254	3492.1	-0.03681
589.5	-0.000433219	589.5	0.10209	589.5	0.40434			589.5	0.77172	589.5	1.09579	589.5	1.59864																					3492.2	0.18232	3492.2	0.05931	3492.2	-0.1742		3492.2	0.02936	3492.2	0.00323	3492.2	-0.03827
589	-0.00027803	589	0.10121	589	0.40027			589	0.76396	589	1.08521	589	1.58215																					3492.3	0.18196	3492.3	0.05168	3492.3	-0.18004		3492.3	0.02939	3492.3	0.00384	3492.3	-0.03837
588.5	-0.000570824	588.5	0.10013	588.5	0.39664			588.5	0.75626	588.5	1.07464	588.5	1.56704																					3492.4	0.18108	3492.4	0.04294	3492.4	-0.18376		3492.4	0.02918	3492.4	0.00363	3492.4	-0.0395
588	-0.000269648	588	0.09908	588	0.39267			588	0.74896	588	1.06433	588	1.5516																					3492.5	0.18202	3492.5	0.03445	3492.5	-0.18561		3492.5	0.02915	3492.5	0.00411	3492.5	-0.03874
587.5	-0.000363132	587.5	0.09824	587.5	0.38898			587.5	0.74164	587.5	1.05362	587.5	1.53523																					3492.6	0.18294	3492.6	0.02518	3492.6	-0.1899		3492.6	0.02994	3492.6	0.00378	3492.6	-0.03953
587	-0.000298414	587	0.09715	587	0.38538			587	0.73411	587	1.04353	587	1.5196																					3492.7	0.18431	3492.7	0.01464	3492.7	-0.19366		3492.7	0.0289	3492.7	0.00411	3492.7	-0.03828
586.5	-0.000416202	586.5	0.09605	586.5	0.38149			586.5	0.7266	586.5	1.03331	586.5	1.50413																					3492.8	0.18451	3492.8	0.00666	3492.8	-0.19987		3492.8	0.02786	3492.8	0.00439	3492.8	-0.03624
586	-0.000170141	586	0.09507	586	0.37761			586	0.71885	586	1.02281	586	1.48774																					3492.9	0.18403	3492.9	-0.00271	3492.9	-0.20671		3492.9	0.0281	3492.9	0.00606	3492.9	-0.0373
585.5	-0.000445373	585.5	0.09406	585.5	0.37392			585.5	0.71155	585.5	1.01277	585.5	1.47254																					3493	0.18437	3493	-0.01103	3493	-0.21263		3493	0.02806	3493	0.00768	3493	-0.03704
585	-0.000412478	585	0.09296	585	0.37021			585	0.70426	585	1.002	585	1.45734																					3493.1	0.18647	3493.1	-0.02126	3493.1	-0.21686		3493.1	0.02832	3493.1	0.01	3493.1	-0.03585
584.5	-0.000359821	584.5	0.09208	584.5	0.36654			584.5	0.6972	584.5	0.99216	584.5	1.44177																					3493.2	0.18484	3493.2	-0.02988	3493.2	-0.22145		3493.2	0.03029	3493.2	0.01197	3493.2	-0.03635
584	-0.000289102	584	0.09108	584	0.36295			584	0.69009	584	0.98227	584	1.42719																					3493.3	0.18207	3493.3	-0.03553	3493.3	-0.22705		3493.3	0.02884	3493.3	0.01384	3493.3	-0.03805
583.5	-0.000191048	583.5	0.09024	583.5	0.35922			583.5	0.68304	583.5	0.97229	583.5	1.41234																					3493.4	0.18326	3493.4	-0.04148	3493.4	-0.22999		3493.4	0.02913	3493.4	0.01536	3493.4	-0.04047
583	-0.000381857	583	0.08934	583	0.3558			583	0.67606	583	0.96264	583	1.39697																					3493.5	0.18442	3493.5	-0.04736	3493.5	-0.2344		3493.5	0.02928	3493.5	0.01746	3493.5	-0.04233
582.5	-0.000333025	582.5	0.08827	582.5	0.35241			582.5	0.66862	582.5	0.95262	582.5	1.38266																					3493.6	0.18499	3493.6	-0.05311	3493.6	-0.2367		3493.6	0.03056	3493.6	0.01915	3493.6	-0.04137
582	-0.000322523	582	0.08711	582	0.34866			582	0.66199	582	0.9429	582	1.36807																					3493.7	0.18466	3493.7	-0.06006	3493.7	-0.24081		3493.7	0.0332	3493.7	0.02072	3493.7	-0.03787
581.5	-0.000471128	581.5	0.08627	581.5	0.34538			581.5	0.65503	581.5	0.93334	581.5	1.3531																					3493.8	0.1853	3493.8	-0.06412	3493.8	-0.24386		3493.8	0.03199	3493.8	0.02106	3493.8	-0.03736
581	-0.000502363	581	0.08534	581	0.34178			581	0.64806	581	0.92346	581	1.33864																					3493.9	0.18499	3493.9	-0.0646	3493.9	-0.24487		3493.9	0.03211	3493.9	0.01927	3493.9	-0.03902
580.5	-0.000363649	580.5	0.08462	580.5	0.33831			580.5	0.64171	580.5	0.91404	580.5	1.32459																					3494	0.18593	3494	-0.06566	3494	-0.24441		3494	0.03218	3494	0.01643	3494	-0.03877
580	-0.000477799	580	0.08367	580	0.33502			580	0.63447	580	0.90476	580	1.31046																					3494.1	0.18704	3494.1	-0.06597	3494.1	-0.24373		3494.1	0.03242	3494.1	0.01238	3494.1	-0.03577
579.5	-0.000475575	579.5	0.08263	579.5	0.33153			579.5	0.62797	579.5	0.89542	579.5	1.29606																					3494.2	0.18603	3494.2	-0.06361	3494.2	-0.24134		3494.2	0.03153	3494.2	0.00799	3494.2	-0.03601
579	0.000273546	579	0.08185	579	0.32809			579	0.62128	579	0.88593	579	1.28177																					3494.3	0.18625	3494.3	-0.06116	3494.3	-0.24002		3494.3	0.03048	3494.3	0.0041	3494.3	-0.0378
578.5	0.000122639	578.5	0.08099	578.5	0.3248			578.5	0.61495	578.5	0.8771	578.5	1.26836																					3494.4	0.18628	3494.4	-0.05805	3494.4	-0.23762		3494.4	0.02947	3494.4	-0.000978572	3494.4	-0.03699
578	-0.000141728	578	0.07991	578	0.32132			578	0.60812	578	0.86756	578	1.25459																					3494.5	0.18563	3494.5	-0.05669	3494.5	-0.23497		3494.5	0.02768	3494.5	-0.00619	3494.5	-0.03717
577.5	-0.000459957	577.5	0.07903	577.5	0.31802			577.5	0.6017	577.5	0.85871	577.5	1.24103																					3494.6	0.18383	3494.6	-0.05257	3494.6	-0.23112		3494.6	0.02664	3494.6	-0.0115	3494.6	-0.03643
577	-0.000654215	577	0.07822	577	0.31503			577	0.5956	577	0.8496	577	1.22722																					3494.7	0.18267	3494.7	-0.05083	3494.7	-0.22908		3494.7	0.02785	3494.7	-0.01594	3494.7	-0.03573
576.5	-0.000657058	576.5	0.07737	576.5	0.31159			576.5	0.58899	576.5	0.84097	576.5	1.2139																					3494.8	0.18289	3494.8	-0.04579	3494.8	-0.22519		3494.8	0.02396	3494.8	-0.01917	3494.8	-0.03935
576	-0.000559863	576	0.07635	576	0.30843			576	0.58272	576	0.83229	576	1.20091																					3494.9	0.18212	3494.9	-0.04046	3494.9	-0.2202		3494.9	0.02311	3494.9	-0.02081	3494.9	-0.04194
575.5	-0.000376374	575.5	0.07563	575.5	0.30522			575.5	0.5762	575.5	0.82338	575.5	1.18793																					3495	0.18157	3495	-0.03367	3495	-0.21579		3495	0.02204	3495	-0.02115	3495	-0.0433
575	-0.000478885	575	0.07467	575	0.30212			575	0.57006	575	0.81505	575	1.17458																					3495.1	0.18196	3495.1	-0.02608	3495.1	-0.21136		3495.1	0.02144	3495.1	-0.02027	3495.1	-0.04204
574.5	-0.00035051	574.5	0.07396	574.5	0.29883			574.5	0.56388	574.5	0.80642	574.5	1.16145																					3495.2	0.18119	3495.2	-0.01762	3495.2	-0.20693		3495.2	0.02018	3495.2	-0.01845	3495.2	-0.0434
574	-0.000284601	574	0.07317	574	0.29585			574	0.55799	574	0.79791	574	1.14878																					3495.3	0.18228	3495.3	-0.00933	3495.3	-0.20402		3495.3	0.02395	3495.3	-0.01683	3495.3	-0.04302
573.5	-0.000279996	573.5	0.07232	573.5	0.29285			573.5	0.55171	573.5	0.7894	573.5	1.13589																					3495.4	0.18158	3495.4	0.00133	3495.4	-0.19864		3495.4	0.0252	3495.4	-0.01538	3495.4	-0.04047
573	-0.000407875	573	0.07142	573	0.2896			573	0.54554	573	0.78116	573	1.12345																					3495.5	0.1856	3495.5	0.00994	3495.5	-0.19437		3495.5	0.02533	3495.5	-0.01358	3495.5	-0.04079
572.5	-0.000360235	572.5	0.07054	572.5	0.28693			572.5	0.53998	572.5	0.77284	572.5	1.11166																					3495.6	0.18751	3495.6	0.02083	3495.6	-0.18954		3495.6	0.02589	3495.6	-0.01097	3495.6	-0.04061
572	-0.000259197	572	0.06996	572	0.28389			572	0.53402	572	0.76467	572	1.09884																					3495.7	0.18784	3495.7	0.02989	3495.7	-0.18325		3495.7	0.02797	3495.7	-0.00851	3495.7	-0.03942
571.5	-0.000178939	571.5	0.06921	571.5	0.28068			571.5	0.52838	571.5	0.75652	571.5	1.08643																					3495.8	0.19012	3495.8	0.03832	3495.8	-0.17776		3495.8	0.0275	3495.8	-0.00674	3495.8	-0.03852
571	-0.000321385	571	0.06836	571	0.27801			571	0.52261	571	0.7486	571	1.0746																					3495.9	0.19154	3495.9	0.04559	3495.9	-0.1716		3495.9	0.02955	3495.9	-0.00467	3495.9	-0.03741
570.5	-0.000181371	570.5	0.06753	570.5	0.2751			570.5	0.5169	570.5	0.74105	570.5	1.0627																					3496	0.19136	3496	0.05177	3496	-0.16583		3496	0.0316	3496	-0.0025	3496	-0.03666
570	-0.000433012	570	0.06665	570	0.27236			570	0.51109	570	0.7328	570	1.05077																					3496.1	0.18946	3496.1	0.0559	3496.1	-0.16007		3496.1	0.03254	3496.1	-0.00107	3496.1	-0.03529
569.5	-0.000353976	569.5	0.06601	569.5	0.26937			569.5	0.506	569.5	0.72587	569.5	1.03933																					3496.2	0.18799	3496.2	0.0599	3496.2	-0.15623		3496.2	0.03246	3496.2	8.96034e-05	3496.2	-0.03601
569	-0.000258834	569	0.06529	569	0.26667			569	0.50048	569	0.71743	569	1.02754																					3496.3	0.1876	3496.3	0.06396	3496.3	-0.15399		3496.3	0.03389	3496.3	0.000935589	3496.3	-0.03629
568.5	-0.000235033	568.5	0.06444	568.5	0.26377			568.5	0.49513	568.5	0.70997	568.5	1.01628																					3496.4	0.18596	3496.4	0.06915	3496.4	-0.15086		3496.4	0.03297	3496.4	0.00167	3496.4	-0.03676
568	-0.000502984	568	0.06373	568	0.26118			568	0.48967	568	0.70271	568	1.00494																					3496.5	0.18669	3496.5	0.07304	3496.5	-0.15018		3496.5	0.02933	3496.5	0.00198	3496.5	-0.03825
567.5	-0.000499157	567.5	0.06308	567.5	0.25842			567.5	0.48397	567.5	0.69488	567.5	0.99393																					3496.6	0.18518	3496.6	0.07755	3496.6	-0.14864		3496.6	0.02787	3496.6	0.00281	3496.6	-0.03854
567	-0.000106327	567	0.06217	567	0.25574			567	0.47912	567	0.68773	567	0.98229																					3496.7	0.18407	3496.7	0.07949	3496.7	-0.14915		3496.7	0.02633	3496.7	0.0022	3496.7	-0.03832
566.5	-0.000397064	566.5	0.06156	566.5	0.25291			566.5	0.47377	566.5	0.6805	566.5	0.97163																					3496.8	0.18469	3496.8	0.08174	3496.8	-0.15037		3496.8	0.02508	3496.8	0.000998129	3496.8	-0.03806
566	-0.000419978	566	0.06092	566	0.25044			566	0.46839	566	0.6734	566	0.96088																					3496.9	0.18519	3496.9	0.08438	3496.9	-0.15319		3496.9	0.02545	3496.9	0.00172	3496.9	-0.03759
565.5	-0.00055521	565.5	0.06021	565.5	0.24781			565.5	0.46351	565.5	0.66626	565.5	0.95																					3497	0.18503	3497	0.0839	3497	-0.15552		3497	0.0283	3497	0.00205	3497	-0.03841
565	-0.000566792	565	0.05951	565	0.24504			565	0.4584	565	0.65904	565	0.93896																					3497.1	0.18403	3497.1	0.08025	3497.1	-0.16022		3497.1	0.02951	3497.1	0.00254	3497.1	-0.03993
564.5	-0.00034006	564.5	0.05858	564.5	0.24267			564.5	0.45339	564.5	0.65233	564.5	0.92933																					3497.2	0.18456	3497.2	0.07735	3497.2	-0.16414		3497.2	0.0306	3497.2	0.003	3497.2	-0.04111
564	-0.000540215	564	0.05796	564	0.24011			564	0.44859	564	0.64551	564	0.91887																					3497.3	0.18201	3497.3	0.07338	3497.3	-0.167		3497.3	0.03032	3497.3	0.00439	3497.3	-0.04068
563.5	-0.000547299	563.5	0.05729	563.5	0.2377			563.5	0.44359	563.5	0.63825	563.5	0.90844																					3497.4	0.18104	3497.4	0.0682	3497.4	-0.16884		3497.4	0.02986	3497.4	0.00442	3497.4	-0.04046
563	-0.000348027	563	0.05683	563	0.23541			563	0.43877	563	0.63151	563	0.8986																					3497.5	0.18258	3497.5	0.06229	3497.5	-0.17052		3497.5	0.02949	3497.5	0.00416	3497.5	-0.03951
562.5	0.000186756	562.5	0.05622	562.5	0.23313			562.5	0.43409	562.5	0.62483	562.5	0.88869																					3497.6	0.18281	3497.6	0.05491	3497.6	-0.17192		3497.6	0.0304	3497.6	0.00383	3497.6	-0.03909
562	-0.00023317	562	0.05537	562	0.23053			562	0.4293	562	0.6185	562	0.87946																					3497.7	0.18343	3497.7	0.04661	3497.7	-0.17476		3497.7	0.02969	3497.7	0.00317	3497.7	-0.03835
561.5	-0.000725805	561.5	0.05495	561.5	0.22814			561.5	0.42472	561.5	0.61204	561.5	0.86978																					3497.8	0.18256	3497.8	0.0404	3497.8	-0.17737		3497.8	0.02891	3497.8	0.00208	3497.8	-0.03825
561	-0.000708852	561	0.05427	561	0.22581			561	0.42024	561	0.60575	561	0.86009																					3497.9	0.18191	3497.9	0.03387	3497.9	-0.18307		3497.9	0.02824	3497.9	0.00114	3497.9	-0.03693
560.5	-0.00047149	560.5	0.0537	560.5	0.22341			560.5	0.41547	560.5	0.59916	560.5	0.85058																					3498	0.18123	3498	0.02539	3498	-0.18733		3498	0.03064	3498	0.000432807	3498	-0.03737
560	-0.000434874	560	0.05277	560	0.22137			560	0.41112	560	0.59301	560	0.84075																					3498.1	0.17924	3498.1	0.01563	3498.1	-0.19545		3498.1	0.03048	3498.1	-0.000657828	3498.1	-0.03902
559.5	-0.000305037	559.5	0.05231	559.5	0.21892			559.5	0.40638	559.5	0.58668	559.5	0.83162																					3498.2	0.17787	3498.2	0.00824	3498.2	-0.2007		3498.2	0.03065	3498.2	-0.000638594	3498.2	-0.03935
559	0.000190511	559	0.05145	559	0.21674			559	0.40219	559	0.58086	559	0.82249																					3498.3	0.17473	3498.3	-0.00111	3498.3	-0.20673		3498.3	0.03038	3498.3	5.57238e-05	3498.3	-0.03759
558.5	-0.00046425	558.5	0.05111	558.5	0.21461			558.5	0.39773	558.5	0.57502	558.5	0.81321																					3498.4	0.17513	3498.4	-0.01095	3498.4	-0.2129		3498.4	0.03087	3498.4	0.00107	3498.4	-0.036
558	-0.000460216	558	0.05061	558	0.21252			558	0.3938	558	0.56906	558	0.80447																					3498.5	0.17825	3498.5	-0.01996	3498.5	-0.21781		3498.5	0.03192	3498.5	0.0027	3498.5	-0.03695
557.5	-0.000354855	557.5	0.04999	557.5	0.21027			557.5	0.38946	557.5	0.56287	557.5	0.79591																					3498.6	0.17842	3498.6	-0.02709	3498.6	-0.22383		3498.6	0.03302	3498.6	0.00281	3498.6	-0.03618
557	-0.000299035	557	0.04928	557	0.20788			557	0.38527	557	0.55723	557	0.78624																					3498.7	0.18012	3498.7	-0.03447	3498.7	-0.22952		3498.7	0.03256	3498.7	0.00283	3498.7	-0.03518
556.5	-0.000379323	556.5	0.04881	556.5	0.20596			556.5	0.3811	556.5	0.55141	556.5	0.77761																					3498.8	0.17981	3498.8	-0.04272	3498.8	-0.23413		3498.8	0.03045	3498.8	0.00207	3498.8	-0.03408
556	-0.000304157	556	0.04813	556	0.20383			556	0.3769	556	0.54584	556	0.76974																					3498.9	0.18021	3498.9	-0.05014	3498.9	-0.23889		3498.9	0.03115	3498.9	0.00216	3498.9	-0.03363
555.5	-0.000421943	555.5	0.04777	555.5	0.20188			555.5	0.37303	555.5	0.54013	555.5	0.7609																					3499	0.18137	3499	-0.05807	3499	-0.24221		3499	0.03178	3499	0.00135	3499	-0.03398
555	-0.000461095	555	0.04718	555	0.19993			555	0.36932	555	0.5347	555	0.75295																					3499.1	0.17984	3499.1	-0.06632	3499.1	-0.24903		3499.1	0.03208	3499.1	0.00123	3499.1	-0.03538
554.5	-0.000414909	554.5	0.04662	554.5	0.19784			554.5	0.36515	554.5	0.52884	554.5	0.74424																					3499.2	0.18161	3499.2	-0.0744	3499.2	-0.25284		3499.2	0.03188	3499.2	0.00063534	3499.2	-0.03465
554	-0.000466991	554	0.04596	554	0.19586			554	0.36136	554	0.52369	554	0.73582																					3499.3	0.18208	3499.3	-0.08159	3499.3	-0.25697		3499.3	0.03144	3499.3	0.00167	3499.3	-0.03272
553.5	-0.000494451	553.5	0.0457	553.5	0.19379			553.5	0.35761	553.5	0.51875	553.5	0.72766																					3499.4	0.1846	3499.4	-0.08743	3499.4	-0.25989		3499.4	0.03123	3499.4	0.00168	3499.4	-0.03104
553	-0.000395202	553	0.04528	553	0.19226			553	0.35393	553	0.51343	553	0.71991																					3499.5	0.18612	3499.5	-0.09325	3499.5	-0.26117		3499.5	0.03103	3499.5	0.00241	3499.5	-0.02923
552.5	-0.000486229	552.5	0.04474	552.5	0.19029			552.5	0.35026	552.5	0.50826	552.5	0.71198																					3499.6	0.18398	3499.6	-0.09648	3499.6	-0.26311		3499.6	0.03064	3499.6	0.00297	3499.6	-0.02765
552	-0.000433322	552	0.04421	552	0.18832			552	0.34624	552	0.50274	552	0.70417																					3499.7	0.18403	3499.7	-0.10069	3499.7	-0.26485		3499.7	0.02882	3499.7	0.003	3499.7	-0.02663
551.5	-0.000354079	551.5	0.04366	551.5	0.18647			551.5	0.34282	551.5	0.49774	551.5	0.6967																					3499.8	0.18304	3499.8	-0.1057	3499.8	-0.26521		3499.8	0.02729	3499.8	0.00419	3499.8	-0.02645
551	0.000396236	551	0.04316	551	0.1848			551	0.33928	551	0.49278	551	0.68898																					3499.9	0.18285	3499.9	-0.10825	3499.9	-0.26591		3499.9	0.02895	3499.9	0.00485	3499.9	-0.03015
550.5	-0.000205486	550.5	0.04267	550.5	0.18271			550.5	0.33557	550.5	0.48805	550.5	0.68146																					3500	0.18321	3500	-0.10888	3500	-0.26657		3500	0.03008	3500	0.00334	3500	-0.03401
550	-0.00031228	550	0.04223	550	0.18103			550	0.33199	550	0.48306	550	0.67438																					3500.1	0.18325	3500.1	-0.11118	3500.1	-0.26796		3500.1	0.03038	3500.1	0.00257	3500.1	-0.03792
549.5	-0.000317815	549.5	0.04166	549.5	0.17923			549.5	0.32859	549.5	0.47818	549.5	0.66693																					3500.2	0.18442	3500.2	-0.10999	3500.2	-0.26916		3500.2	0.03038	3500.2	0.00182	3500.2	-0.03966
549	-0.00049683	549	0.04129	549	0.17769			549	0.32533	549	0.47363	549	0.65982																					3500.3	0.18415	3500.3	-0.10761	3500.3	-0.26851		3500.3	0.03013	3500.3	0.00118	3500.3	-0.04052
548.5	-0.000496468	548.5	0.04061	548.5	0.17584			548.5	0.32189	548.5	0.46887	548.5	0.65279																					3500.4	0.18358	3500.4	-0.10333	3500.4	-0.26713		3500.4	0.0312	3500.4	4.56436e-05	3500.4	-0.04157
548	-0.00039453	548	0.04022	548	0.17407			548	0.31835	548	0.46447	548	0.64598																					3500.5	0.18204	3500.5	-0.10025	3500.5	-0.26642		3500.5	0.03147	3500.5	0.00013068	3500.5	-0.03919
547.5	-0.000337629	547.5	0.03968	547.5	0.17246			547.5	0.31522	547.5	0.45996	547.5	0.6388																					3500.6	0.18253	3500.6	-0.09708	3500.6	-0.26465		3500.6	0.03011	3500.6	-0.00111	3500.6	-0.03903
547	-0.000467611	547	0.03937	547	0.17069			547	0.31187	547	0.45558	547	0.632																					3500.7	0.18384	3500.7	-0.0945	3500.7	-0.26284		3500.7	0.02988	3500.7	-0.000600646	3500.7	-0.03695
546.5	-0.000390909	546.5	0.03899	546.5	0.16926			546.5	0.30892	546.5	0.45085	546.5	0.62547																					3500.8	0.18487	3500.8	-0.09101	3500.8	-0.25984		3500.8	0.02913	3500.8	-0.000308487	3500.8	-0.03586
546	-0.000430788	546	0.03867	546	0.16775			546	0.30576	546	0.44676	546	0.61889																					3500.9	0.18625	3500.9	-0.08611	3500.9	-0.25588		3500.9	0.02886	3500.9	9.09852e-05	3500.9	-0.03806
545.5	-0.000466163	545.5	0.03828	545.5	0.16624			545.5	0.30266	545.5	0.44233	545.5	0.61231																					3501	0.18855	3501	-0.08135	3501	-0.24852		3501	0.02998	3501	0.000634728	3501	-0.03985
545	-0.000111554	545	0.03786	545	0.16477			545	0.29957	545	0.43824	545	0.60606																					3501.1	0.19088	3501.1	-0.07684	3501.1	-0.24332		3501.1	0.02897	3501.1	0.00128	3501.1	-0.04132
544.5	-0.000426133	544.5	0.0375	544.5	0.16319			544.5	0.29666	544.5	0.43366	544.5	0.59976																					3501.2	0.19002	3501.2	-0.068	3501.2	-0.23859		3501.2	0.02916	3501.2	0.0022	3501.2	-0.0411
544	-0.00047842	544	0.03725	544	0.16171			544	0.29374	544	0.42983	544	0.59349																					3501.3	0.19075	3501.3	-0.06105	3501.3	-0.23123		3501.3	0.02818	3501.3	0.00356	3501.3	-0.04137
543.5	-0.000340991	543.5	0.03682	543.5	0.16036			543.5	0.29084	543.5	0.42561	543.5	0.5873																					3501.4	0.18932	3501.4	-0.05093	3501.4	-0.22653		3501.4	0.02999	3501.4	0.00305	3501.4	-0.04199
543	-0.000367632	543	0.0365	543	0.15886			543	0.28803	543	0.42158	543	0.58125																					3501.5	0.18948	3501.5	-0.04247	3501.5	-0.22269		3501.5	0.03059	3501.5	0.00351	3501.5	-0.04029
542.5	-0.000599364	542.5	0.03618	542.5	0.15732			542.5	0.28506	542.5	0.41743	542.5	0.57503																					3501.6	0.19023	3501.6	-0.0363	3501.6	-0.22054		3501.6	0.02916	3501.6	0.00301	3501.6	-0.03957
542	-0.00050981	542	0.03551	542	0.15605			542	0.28203	542	0.41366	542	0.56892																					3501.7	0.18874	3501.7	-0.02914	3501.7	-0.21862		3501.7	0.02767	3501.7	0.00246	3501.7	-0.03968
541.5	-0.000415064	541.5	0.03517	541.5	0.15447			541.5	0.27947	541.5	0.41027	541.5	0.56329																					3501.8	0.18749	3501.8	-0.02295	3501.8	-0.21673		3501.8	0.02673	3501.8	0.00199	3501.8	-0.03911
541	-0.000621543	541	0.03484	541	0.15308			541	0.27648	541	0.40623	541	0.55757																					3501.9	0.18654	3501.9	-0.01801	3501.9	-0.21341		3501.9	0.02655	3501.9	0.00108	3501.9	-0.03957
540.5	-0.00080467	540.5	0.0346	540.5	0.15159			540.5	0.27383	540.5	0.40228	540.5	0.55236																					3502	0.1857	3502	-0.01394	3502	-0.20771		3502	0.02824	3502	-0.000658485	3502	-0.03851
540	-0.00022872	540	0.03412	540	0.15017			540	0.27109	540	0.39916	540	0.54673																					3502.1	0.18784	3502.1	-0.00801	3502.1	-0.20489		3502.1	0.02763	3502.1	-0.00111	3502.1	-0.0389
539.5	-0.000775162	539.5	0.03379	539.5	0.14897			539.5	0.26863	539.5	0.3956	539.5	0.54136																					3502.2	0.18686	3502.2	-0.000986292	3502.2	-0.1995		3502.2	0.02855	3502.2	-0.00099617	3502.2	-0.0375
539	-0.000615339	539	0.03344	539	0.14761			539	0.26595	539	0.39185	539	0.53526																					3502.3	0.18815	3502.3	0.00601	3502.3	-0.19518		3502.3	0.02731	3502.3	-0.00107	3502.3	-0.03741
538.5	-0.000656231	538.5	0.03293	538.5	0.14631			538.5	0.26315	538.5	0.38826	538.5	0.53029																					3502.4	0.18664	3502.4	0.01417	3502.4	-0.18992		3502.4	0.02882	3502.4	0.00015045	3502.4	-0.03613
538	-0.000265716	538	0.03278	538	0.14522			538	0.26073	538	0.38508	538	0.52471																					3502.5	0.18617	3502.5	0.02162	3502.5	-0.18371		3502.5	0.02849	3502.5	-0.000156796	3502.5	-0.03268
537.5	-0.000543834	537.5	0.03234	537.5	0.14393			537.5	0.25821	537.5	0.38096	537.5	0.51971																					3502.6	0.18512	3502.6	0.02751	3502.6	-0.1823		3502.6	0.0275	3502.6	0.000379761	3502.6	-0.03409
537	-0.000377719	537	0.03206	537	0.14259			537	0.25553	537	0.37793	537	0.51444																					3502.7	0.18488	3502.7	0.03346	3502.7	-0.17839		3502.7	0.02752	3502.7	0.00142	3502.7	-0.03515
536.5	-0.00034963	536.5	0.03167	536.5	0.14134			536.5	0.2531	536.5	0.37463	536.5	0.50954																					3502.8	0.18431	3502.8	0.03774	3502.8	-0.17389		3502.8	0.02886	3502.8	0.00103	3502.8	-0.0358
536	-0.000654577	536	0.03129	536	0.13997			536	0.25046	536	0.37122	536	0.50419																					3502.9	0.18431	3502.9	0.0438	3502.9	-0.17014		3502.9	0.02748	3502.9	0.000918278	3502.9	-0.0354
535.5	-0.000299604	535.5	0.03102	535.5	0.13902			535.5	0.24835	535.5	0.36846	535.5	0.49937																					3503	0.1868	3503	0.05029	3503	-0.16564		3503	0.0264	3503	0.00058507	3503	-0.03662
535	-0.00034782	535	0.03097	535	0.13801			535	0.24618	535	0.3649	535	0.49434																					3503.1	0.18981	3503.1	0.05639	3503.1	-0.16278		3503.1	0.02648	3503.1	0.000289312	3503.1	-0.03914
534.5	-0.000425098	534.5	0.03066	534.5	0.13662			534.5	0.24387	534.5	0.36188	534.5	0.48915																					3503.2	0.18878	3503.2	0.06286	3503.2	-0.15758		3503.2	0.02719	3503.2	0.000139396	3503.2	-0.03847
534	-0.000571962	534	0.03047	534	0.13557			534	0.24157	534	0.35875	534	0.48436																					3503.3	0.18952	3503.3	0.07126	3503.3	-0.15467		3503.3	0.02644	3503.3	-0.000670663	3503.3	-0.04089
533.5	-0.000500088	533.5	0.03011	533.5	0.1343			533.5	0.23933	533.5	0.35569	533.5	0.47958																					3503.4	0.18713	3503.4	0.07837	3503.4	-0.15069		3503.4	0.02696	3503.4	-0.00103	3503.4	-0.04049
533	-0.000556089	533	0.02991	533	0.13329			533	0.23719	533	0.3528	533	0.4748																					3503.5	0.18674	3503.5	0.0871	3503.5	-0.14708		3503.5	0.02703	3503.5	-0.000945162	3503.5	-0.03733
532.5	-0.000414185	532.5	0.02942	532.5	0.13197			532.5	0.2349	532.5	0.35009	532.5	0.47015																					3503.6	0.18607	3503.6	0.09206	3503.6	-0.14485		3503.6	0.02977	3503.6	-0.000189888	3503.6	-0.03866
532	-0.000436891	532	0.02917	532	0.13119			532	0.23261	532	0.34708	532	0.46556																					3503.7	0.1848	3503.7	0.09793	3503.7	-0.1411		3503.7	0.03241	3503.7	-0.000159192	3503.7	-0.0374
531.5	0.000231586	531.5	0.02898	531.5	0.13006			531.5	0.23059	531.5	0.34414	531.5	0.46128																					3503.8	0.18575	3503.8	0.10357	3503.8	-0.13716		3503.8	0.03381	3503.8	-0.000362011	3503.8	-0.03646
531	-1.55316e-06	531	0.02876	531	0.12897			531	0.22827	531	0.34145	531	0.45667																					3503.9	0.18758	3503.9	0.10904	3503.9	-0.13544		3503.9	0.03209	3503.9	-0.000965541	3503.9	-0.03569
530.5	-0.00057372	530.5	0.02857	530.5	0.12799			530.5	0.22619	530.5	0.33875	530.5	0.45213																					3504	0.18878	3504	0.11241	3504	-0.13325		3504	0.0318	3504	-0.000532209	3504	-0.03666
530	-0.000454578	530	0.02836	530	0.12688			530	0.22423	530	0.33613	530	0.44801																					3504.1	0.18668	3504.1	0.11341	3504.1	-0.13004		3504.1	0.03176	3504.1	0.0003324	3504.1	-0.0377
529.5	-0.000505	529.5	0.02785	529.5	0.12589			529.5	0.22201	529.5	0.33359	529.5	0.44354																					3504.2	0.18519	3504.2	0.11494	3504.2	-0.12725		3504.2	0.03082	3504.2	0.000366228	3504.2	-0.03861
529	-0.00109	529	0.02773	529	0.12499			529	0.21996	529	0.33042	529	0.43977																					3504.3	0.18618	3504.3	0.11598	3504.3	-0.12682		3504.3	0.03073	3504.3	-0.000534452	3504.3	-0.04085
528.5	-0.000340991	528.5	0.02756	528.5	0.12411			528.5	0.21817	528.5	0.32816	528.5	0.43495																					3504.4	0.18236	3504.4	0.11526	3504.4	-0.12658		3504.4	0.02981	3504.4	-0.000906274	3504.4	-0.03999
528	-0.000519893	528	0.02725	528	0.12308			528	0.21591	528	0.32571	528	0.43081																					3504.5	0.18386	3504.5	0.11594	3504.5	-0.12665		3504.5	0.02828	3504.5	-0.00119	3504.5	-0.03843
527.5	-7.86926e-06	527.5	0.02686	527.5	0.12195			527.5	0.21412	527.5	0.32359	527.5	0.42682																					3504.6	0.1838	3504.6	0.11521	3504.6	-0.12634		3504.6	0.029	3504.6	-0.0015	3504.6	-0.0388
527	-0.000557588	527	0.02655	527	0.12088			527	0.21213	527	0.32085	527	0.42321																					3504.7	0.18342	3504.7	0.11482	3504.7	-0.12801		3504.7	0.02846	3504.7	-0.00206	3504.7	-0.03914
526.5	-0.000903722	526.5	0.02653	526.5	0.12015			526.5	0.21009	526.5	0.31854	526.5	0.41913																					3504.8	0.18489	3504.8	0.11468	3504.8	-0.12968		3504.8	0.02844	3504.8	-0.00185	3504.8	-0.03903
526	-0.000520824	526	0.02633	526	0.11917			526	0.20853	526	0.31613	526	0.4149																					3504.9	0.18465	3504.9	0.11218	3504.9	-0.13538		3504.9	0.02768	3504.9	-0.00174	3504.9	-0.03946
525.5	-0.000539646	525.5	0.02608	525.5	0.11831			525.5	0.20666	525.5	0.31362	525.5	0.41113																					3505	0.18346	3505	0.10892	3505	-0.14019		3505	0.03003	3505	-0.0015	3505	-0.0404
525	-0.000536233	525	0.02575	525	0.11726			525	0.20474	525	0.31168	525	0.40766																					3505.1	0.18294	3505.1	0.10308	3505.1	-0.14442		3505.1	0.02905	3505.1	-0.00189	3505.1	-0.04162
524.5	-0.000595952	524.5	0.02554	524.5	0.11644			524.5	0.20306	524.5	0.30928	524.5	0.40357																					3505.2	0.18333	3505.2	0.09685	3505.2	-0.14965		3505.2	0.03041	3505.2	-0.002	3505.2	-0.04305
524	-0.000179249	524	0.02531	524	0.11559			524	0.201	524	0.30735	524	0.40026																					3505.3	0.18358	3505.3	0.09074	3505.3	-0.15368		3505.3	0.03156	3505.3	-0.00138	3505.3	-0.04231
523.5	-6.00513e-05	523.5	0.02517	523.5	0.11472			523.5	0.19919	523.5	0.30542	523.5	0.39636																					3505.4	0.18222	3505.4	0.08282	3505.4	-0.15677		3505.4	0.03057	3505.4	-0.000851716	3505.4	-0.04305
523	5.43606e-07	523	0.02503	523	0.11394			523	0.19758	523	0.30344	523	0.39285																					3505.5	0.18455	3505.5	0.07407	3505.5	-0.16171		3505.5	0.02855	3505.5	-0.000255611	3505.5	-0.04232
522.5	-0.000280203	522.5	0.02494	522.5	0.11317			522.5	0.19607	522.5	0.30115	522.5	0.38954																					3505.6	0.18454	3505.6	0.06668	3505.6	-0.16524		3505.6	0.02867	3505.6	-0.00163	3505.6	-0.04236
522	-0.000240828	522	0.02469	522	0.11237			522	0.19429	522	0.29926	522	0.38587																					3505.7	0.1829	3505.7	0.05791	3505.7	-0.16989		3505.7	0.02699	3505.7	-0.00201	3505.7	-0.04148
521.5	-0.000583388	521.5	0.02462	521.5	0.11165			521.5	0.1926	521.5	0.29728	521.5	0.38247																					3505.8	0.18095	3505.8	0.04985	3505.8	-0.17398		3505.8	0.02647	3505.8	-0.00241	3505.8	-0.03836
521	-0.000749218	521	0.02431	521	0.11061			521	0.19095	521	0.2954	521	0.37911																					3505.9	0.17951	3505.9	0.03965	3505.9	-0.18293		3505.9	0.02497	3505.9	-0.00188	3505.9	-0.03462
520.5	-0.000419978	520.5	0.02411	520.5	0.10998			520.5	0.18939	520.5	0.29342	520.5	0.37584																					3506	0.17916	3506	0.02987	3506	-0.18641		3506	0.02581	3506	-0.00199	3506	-0.03402
520	-0.000615391	520	0.02402	520	0.10931			520	0.18757	520	0.29174	520	0.37224																					3506.1	0.17974	3506.1	0.01833	3506.1	-0.19295		3506.1	0.02511	3506.1	-0.00245	3506.1	-0.03569
519.5	-0.000481781	519.5	0.02372	519.5	0.10842			519.5	0.18617	519.5	0.29011	519.5	0.36934																					3506.2	0.18197	3506.2	0.01073	3506.2	-0.19718		3506.2	0.0252	3506.2	-0.00235	3506.2	-0.03927
519	-0.000601742	519	0.02362	519	0.10764			519	0.18439	519	0.28822	519	0.36605																					3506.3	0.18309	3506.3	0.00368	3506.3	-0.20458		3506.3	0.02466	3506.3	-0.0028	3506.3	-0.04096
518.5	-0.000592798	518.5	0.02345	518.5	0.10696			518.5	0.18308	518.5	0.28666	518.5	0.36301																					3506.4	0.18497	3506.4	-0.00531	3506.4	-0.21099		3506.4	0.02462	3506.4	-0.0019	3506.4	-0.0424
518	-0.00074405	518	0.02336	518	0.10638			518	0.18139	518	0.28492	518	0.35998																					3506.5	0.18381	3506.5	-0.01425	3506.5	-0.21655		3506.5	0.02487	3506.5	-0.0019	3506.5	-0.04203
517.5	-0.000910542	517.5	0.02323	517.5	0.10561			517.5	0.18003	517.5	0.28338	517.5	0.35678																					3506.6	0.18171	3506.6	-0.02311	3506.6	-0.22169		3506.6	0.02643	3506.6	-0.00202	3506.6	-0.041
517	-0.000749528	517	0.02307	517	0.10518			517	0.17865	517	0.28198	517	0.35351																					3506.7	0.17944	3506.7	-0.03245	3506.7	-0.22776		3506.7	0.02712	3506.7	-0.00108	3506.7	-0.03986
516.5	-0.000739347	516.5	0.02299	516.5	0.1046			516.5	0.17711	516.5	0.28014	516.5	0.35089																					3506.8	0.17893	3506.8	-0.04079	3506.8	-0.2313		3506.8	0.02758	3506.8	-0.00076018	3506.8	-0.03624
516	-0.000548798	516	0.02285	516	0.10367			516	0.17574	516	0.27903	516	0.34766																					3506.9	0.18021	3506.9	-0.04845	3506.9	-0.23622		3506.9	0.02476	3506.9	-0.000401375	3506.9	-0.03341
515.5	-0.000542438	515.5	0.02269	515.5	0.10319			515.5	0.17408	515.5	0.27755	515.5	0.34492																					3507	0.18095	3507	-0.05529	3507	-0.23734		3507	0.02635	3507	-0.000807065	3507	-0.03317
515	-0.00051829	515	0.02262	515	0.10219			515	0.17281	515	0.27589	515	0.34175																					3507.1	0.18088	3507.1	-0.06118	3507.1	-0.24098		3507.1	0.02774	3507.1	0.000635879	3507.1	-0.03572
514.5	-0.000623869	514.5	0.02247	514.5	0.1018			514.5	0.1714	514.5	0.27459	514.5	0.33877																					3507.2	0.18221	3507.2	-0.06349	3507.2	-0.24375		3507.2	0.02758	3507.2	0.000157059	3507.2	-0.03756
514	-5.16653e-05	514	0.02236	514	0.10127			514	0.17012	514	0.27334	514	0.33629																					3507.3	0.18338	3507.3	-0.06835	3507.3	-0.24736		3507.3	0.02884	3507.3	0.00124	3507.3	-0.03735
513.5	-0.000853915	513.5	0.02221	513.5	0.10066			513.5	0.1687	513.5	0.27191	513.5	0.33352																					3507.4	0.18254	3507.4	-0.07239	3507.4	-0.24893		3507.4	0.02969	3507.4	0.00113	3507.4	-0.03618
513	0.000165236	513	0.02212	513	0.10008			513	0.1674	513	0.27073	513	0.33057																					3507.5	0.18104	3507.5	-0.07502	3507.5	-0.24823		3507.5	0.03087	3507.5	0.000738416	3507.5	-0.03647
512.5	-0.00046668	512.5	0.02208	512.5	0.09942			512.5	0.16611	512.5	0.26947	512.5	0.32767																					3507.6	0.18064	3507.6	-0.07807	3507.6	-0.25023		3507.6	0.03176	3507.6	0.00039157	3507.6	-0.03588
512	-0.000346423	512	0.022	512	0.09892			512	0.1649	512	0.26828	512	0.32528																					3507.7	0.18143	3507.7	-0.08073	3507.7	-0.2504		3507.7	0.03245	3507.7	0.000422405	3507.7	-0.0378
511.5	-0.00033287	511.5	0.02198	511.5	0.09828			511.5	0.1637	511.5	0.2676	511.5	0.32231																					3507.8	0.18329	3507.8	-0.08074	3507.8	-0.24844		3507.8	0.03033	3507.8	0.00195	3507.8	-0.03843
511	-0.0012	511	0.02184	511	0.09773			511	0.16241	511	0.26631	511	0.31975																					3507.9	0.18535	3507.9	-0.07958	3507.9	-0.24887		3507.9	0.027	3507.9	0.0028	3507.9	-0.04013
510.5	-1.95694e-05	510.5	0.02182	510.5	0.0972			510.5	0.1609	510.5	0.26572	510.5	0.31737																					3508	0.18548	3508	-0.07699	3508	-0.24809		3508	0.02981	3508	0.00553	3508	-0.04203
510	0.000241143	510	0.02161	510	0.09666			510	0.15975	510	0.26418	510	0.31455																					3508.1	0.18388	3508.1	-0.07249	3508.1	-0.24566		3508.1	0.03003	3508.1	0.00843	3508.1	-0.04305
509.5	-0.000417599	509.5	0.02153	509.5	0.09604			509.5	0.15838	509.5	0.26324	509.5	0.31218																					3508.2	0.18434	3508.2	-0.06868	3508.2	-0.24453		3508.2	0.02976	3508.2	0.01107	3508.2	-0.04332
509	-0.00053189	509	0.02127	509	0.09554			509	0.15723	509	0.26238	509	0.30979																					3508.3	0.18425	3508.3	-0.0643	3508.3	-0.2411		3508.3	0.03168	3508.3	0.01406	3508.3	-0.04122
508.5	-0.000600088	508.5	0.02139	508.5	0.09511			508.5	0.15609	508.5	0.26173	508.5	0.30738																					3508.4	0.18192	3508.4	-0.05926	3508.4	-0.2379		3508.4	0.03136	3508.4	0.01625	3508.4	-0.03787
508	-0.000436891	508	0.0213	508	0.0946			508	0.15488	508	0.26094	508	0.30518																					3508.5	0.18118	3508.5	-0.05174	3508.5	-0.23282		3508.5	0.03212	3508.5	0.019	3508.5	-0.03576
507.5	-0.000376167	507.5	0.02119	507.5	0.09423			507.5	0.15378	507.5	0.26015	507.5	0.30233																					3508.6	0.17932	3508.6	-0.04411	3508.6	-0.22891		3508.6	0.0331	3508.6	0.01948	3508.6	-0.03377
507	-0.000535561	507	0.02125	507	0.09373			507	0.15249	507	0.25933	507	0.30027																					3508.7	0.18075	3508.7	-0.03616	3508.7	-0.22317		3508.7	0.03438	3508.7	0.01983	3508.7	-0.03386
506.5	-0.000415892	506.5	0.0213	506.5	0.09346			506.5	0.15172	506.5	0.2587	506.5	0.29801																					3508.8	0.18229	3508.8	-0.02757	3508.8	-0.21757		3508.8	0.03155	3508.8	0.01793	3508.8	-0.03478
506	-0.000521082	506	0.02131	506	0.0929			506	0.15042	506	0.25825	506	0.29565																					3508.9	0.18235	3508.9	-0.01789	3508.9	-0.21305		3508.9	0.02967	3508.9	0.01486	3508.9	-0.03686
505.5	-0.000381909	505.5	0.02106	505.5	0.09249			505.5	0.14926	505.5	0.25757	505.5	0.29323																					3509	0.18229	3509	-0.00977	3509	-0.20462		3509	0.02942	3509	0.01088	3509	-0.03771
505	-0.000451682	505	0.02094	505	0.0919			505	0.14809	505	0.2573	505	0.29125																					3509.1	0.18225	3509.1	0.000321701	3509.1	-0.19664		3509.1	0.02686	3509.1	0.00639	3509.1	-0.03938
504.5	-0.000666053	504.5	0.02106	504.5	0.09159			504.5	0.14709	504.5	0.25663	504.5	0.28899																					3509.2	0.18244	3509.2	0.00737	3509.2	-0.19132		3509.2	0.02475	3509.2	0.00282	3509.2	-0.04085
504	-0.000549936	504	0.02109	504	0.09131			504	0.14617	504	0.2564	504	0.28703																					3509.3	0.1808	3509.3	0.01634	3509.3	-0.18678		3509.3	0.02465	3509.3	-0.000806866	3509.3	-0.03978
503.5	-0.000604999	503.5	0.02106	503.5	0.09087			503.5	0.1451	503.5	0.25544	503.5	0.28468																					3509.4	0.18125	3509.4	0.02207	3509.4	-0.18326		3509.4	0.0229	3509.4	-0.00465	3509.4	-0.03806
503	-0.000778831	503	0.02118	503	0.09048			503	0.14396	503	0.25506	503	0.28271																					3509.5	0.18032	3509.5	0.02996	3509.5	-0.17831		3509.5	0.02325	3509.5	-0.00907	3509.5	-0.03848
502.5	-0.000614822	502.5	0.02117	502.5	0.09016			502.5	0.14311	502.5	0.25491	502.5	0.28067																					3509.6	0.18052	3509.6	0.03819	3509.6	-0.17564		3509.6	0.0254	3509.6	-0.0118	3509.6	-0.0399
502	-0.000500863	502	0.0212	502	0.09			502	0.14204	502	0.25513	502	0.27863																					3509.7	0.183	3509.7	0.04529	3509.7	-0.17185		3509.7	0.0264	3509.7	-0.01356	3509.7	-0.03991
501.5	-0.000657885	501.5	0.02098	501.5	0.0896			501.5	0.14098	501.5	0.25474	501.5	0.27675																					3509.8	0.18389	3509.8	0.05207	3509.8	-0.1696		3509.8	0.02607	3509.8	-0.01515	3509.8	-0.0411
501	-0.000645013	501	0.0211	501	0.08905			501	0.1401	501	0.25447	501	0.27455																					3509.9	0.18302	3509.9	0.06023	3509.9	-0.16691		3509.9	0.02757	3509.9	-0.01584	3509.9	-0.04237
500.5	-0.000546471	500.5	0.02098	500.5	0.08859			500.5	0.13896	500.5	0.25442	500.5	0.27254																					3510	0.18168	3510	0.06244	3510	-0.1607		3510	0.02827	3510	-0.01619	3510	-0.0424
500	-0.000447441	500	0.02099	500	0.08834			500	0.13817	500	0.25456	500	0.2708																					3510.1	0.18069	3510.1	0.06729	3510.1	-0.15959		3510.1	0.02925	3510.1	-0.01456	3510.1	-0.04396
																																		3510.2	0.17949	3510.2	0.06998	3510.2	-0.15967		3510.2	0.03091	3510.2	-0.01366	3510.2	-0.04308
																																		3510.3	0.17848	3510.3	0.07413	3510.3	-0.16018		3510.3	0.03175	3510.3	-0.01266	3510.3	-0.0414
																																		3510.4	0.17973	3510.4	0.07594	3510.4	-0.16031		3510.4	0.03097	3510.4	-0.01064	3510.4	-0.04013
																																		3510.5	0.17985	3510.5	0.07646	3510.5	-0.15953		3510.5	0.03056	3510.5	-0.00761	3510.5	-0.04006
																																		3510.6	0.17967	3510.6	0.07662	3510.6	-0.16058		3510.6	0.02901	3510.6	-0.00474	3510.6	-0.04162
																																		3510.7	0.17818	3510.7	0.072	3510.7	-0.15962		3510.7	0.02758	3510.7	-0.00249	3510.7	-0.04249
																																		3510.8	0.17906	3510.8	0.0675	3510.8	-0.16201		3510.8	0.02717	3510.8	-0.000707766	3510.8	-0.04351
																																		3510.9	0.17931	3510.9	0.0625	3510.9	-0.16463		3510.9	0.02828	3510.9	0.000818371	3510.9	-0.04479
																																		3511	0.17748	3511	0.05427	3511	-0.16691		3511	0.02758	3511	0.00154	3511	-0.04576
																																		3511.1	0.17787	3511.1	0.04904	3511.1	-0.17214		3511.1	0.02792	3511.1	0.000961852	3511.1	-0.04512
																																		3511.2	0.17899	3511.2	0.04395	3511.2	-0.17654		3511.2	0.02884	3511.2	-0.000486402	3511.2	-0.04277
																																		3511.3	0.18093	3511.3	0.03946	3511.3	-0.18052		3511.3	0.02972	3511.3	-0.000711205	3511.3	-0.04039
																																		3511.4	0.18241	3511.4	0.03444	3511.4	-0.18527		3511.4	0.02829	3511.4	-0.000567157	3511.4	-0.03768
																																		3511.5	0.18289	3511.5	0.02712	3511.5	-0.19157		3511.5	0.02726	3511.5	-0.00090423	3511.5	-0.03742
																																		3511.6	0.1816	3511.6	0.01916	3511.6	-0.19644		3511.6	0.02608	3511.6	-0.00232	3511.6	-0.03719
																																		3511.7	0.18125	3511.7	0.00983	3511.7	-0.20117		3511.7	0.02577	3511.7	-0.00318	3511.7	-0.03782
																																		3511.8	0.18236	3511.8	0.000335164	3511.8	-0.20738		3511.8	0.02552	3511.8	-0.00246	3511.8	-0.03702
																																		3511.9	0.18185	3511.9	-0.00971	3511.9	-0.21403		3511.9	0.0284	3511.9	-0.000963357	3511.9	-0.03724
																																		3512	0.17823	3512	-0.01863	3512	-0.2181		3512	0.02729	3512	0.000212515	3512	-0.03741
																																		3512.1	0.17743	3512.1	-0.02877	3512.1	-0.22165		3512.1	0.02703	3512.1	0.00147	3512.1	-0.03729
																																		3512.2	0.17532	3512.2	-0.03634	3512.2	-0.22681		3512.2	0.02668	3512.2	0.00198	3512.2	-0.0373
																																		3512.3	0.17615	3512.3	-0.0459	3512.3	-0.23219		3512.3	0.02613	3512.3	0.00285	3512.3	-0.03727
																																		3512.4	0.17581	3512.4	-0.05452	3512.4	-0.2375		3512.4	0.0264	3512.4	0.00253	3512.4	-0.03721
																																		3512.5	0.17693	3512.5	-0.06382	3512.5	-0.2431		3512.5	0.02741	3512.5	0.00125	3512.5	-0.03917
																																		3512.6	0.17706	3512.6	-0.0726	3512.6	-0.24816		3512.6	0.02885	3512.6	0.000833311	3512.6	-0.03888
																																		3512.7	0.17969	3512.7	-0.0795	3512.7	-0.25361		3512.7	0.02835	3512.7	0.00123	3512.7	-0.0384
																																		3512.8	0.18199	3512.8	-0.08759	3512.8	-0.25776		3512.8	0.02788	3512.8	0.000287084	3512.8	-0.03767
																																		3512.9	0.18215	3512.9	-0.09463	3512.9	-0.26362		3512.9	0.03003	3512.9	-0.00112	3512.9	-0.03713
																																		3513	0.18242	3513	-0.10021	3513	-0.26867		3513	0.03021	3513	-0.0022	3513	-0.03789
																																		3513.1	0.18203	3513.1	-0.10724	3513.1	-0.27363		3513.1	0.02971	3513.1	-0.00321	3513.1	-0.03872
																																		3513.2	0.18165	3513.2	-0.11105	3513.2	-0.27734		3513.2	0.02912	3513.2	-0.00367	3513.2	-0.04033
																																		3513.3	0.18169	3513.3	-0.11741	3513.3	-0.27941		3513.3	0.03016	3513.3	-0.00397	3513.3	-0.04074
																																		3513.4	0.18275	3513.4	-0.1203	3513.4	-0.27878		3513.4	0.03204	3513.4	-0.00414	3513.4	-0.04188
																																		3513.5	0.18462	3513.5	-0.12313	3513.5	-0.27711		3513.5	0.03228	3513.5	-0.00469	3513.5	-0.04178
																																		3513.6	0.18505	3513.6	-0.12443	3513.6	-0.27535		3513.6	0.03118	3513.6	-0.00474	3513.6	-0.04109
																																		3513.7	0.18637	3513.7	-0.12327	3513.7	-0.27277		3513.7	0.0305	3513.7	-0.00355	3513.7	-0.03936
																																		3513.8	0.18691	3513.8	-0.12344	3513.8	-0.27129		3513.8	0.0284	3513.8	-0.00333	3513.8	-0.03718
																																		3513.9	0.18511	3513.9	-0.1214	3513.9	-0.27136		3513.9	0.02886	3513.9	-0.00357	3513.9	-0.03619
																																		3514	0.18388	3514	-0.11867	3514	-0.27298		3514	0.02934	3514	-0.0024	3514	-0.03568
																																		3514.1	0.18223	3514.1	-0.11716	3514.1	-0.2751		3514.1	0.02803	3514.1	-0.00122	3514.1	-0.03568
																																		3514.2	0.18196	3514.2	-0.11423	3514.2	-0.27525		3514.2	0.02814	3514.2	-0.00083861	3514.2	-0.03467
																																		3514.3	0.18246	3514.3	-0.11195	3514.3	-0.27227		3514.3	0.02933	3514.3	-0.000422591	3514.3	-0.03664
																																		3514.4	0.186	3514.4	-0.10706	3514.4	-0.27019		3514.4	0.02867	3514.4	-0.000526547	3514.4	-0.03825
																																		3514.5	0.18782	3514.5	-0.10221	3514.5	-0.26549		3514.5	0.0276	3514.5	0.000265598	3514.5	-0.0394
																																		3514.6	0.18836	3514.6	-0.09704	3514.6	-0.26075		3514.6	0.02646	3514.6	-0.000286366	3514.6	-0.04058
																																		3514.7	0.18839	3514.7	-0.09133	3514.7	-0.25609		3514.7	0.02766	3514.7	-5.28984e-05	3514.7	-0.04056
																																		3514.8	0.18873	3514.8	-0.08716	3514.8	-0.25253		3514.8	0.02701	3514.8	0.000363072	3514.8	-0.03773
																																		3514.9	0.18584	3514.9	-0.08206	3514.9	-0.24847		3514.9	0.02734	3514.9	0.000346214	3514.9	-0.03702
																																		3515	0.18356	3515	-0.07676	3515	-0.24709		3515	0.0278	3515	0.00114	3515	-0.03561
																																		3515.1	0.18248	3515.1	-0.07095	3515.1	-0.24625		3515.1	0.02786	3515.1	0.00221	3515.1	-0.03534
																																		3515.2	0.17978	3515.2	-0.06342	3515.2	-0.24284		3515.2	0.02748	3515.2	0.00217	3515.2	-0.03413
																																		3515.3	0.18131	3515.3	-0.05645	3515.3	-0.23848		3515.3	0.02757	3515.3	0.00216	3515.3	-0.03549
																																		3515.4	0.18295	3515.4	-0.04691	3515.4	-0.23512		3515.4	0.02594	3515.4	0.00182	3515.4	-0.03624
																																		3515.5	0.18325	3515.5	-0.0398	3515.5	-0.22844		3515.5	0.02439	3515.5	0.00044191	3515.5	-0.03958
																																		3515.6	0.18493	3515.6	-0.03155	3515.6	-0.22359		3515.6	0.02465	3515.6	0.000100423	3515.6	-0.04077
																																		3515.7	0.18524	3515.7	-0.02431	3515.7	-0.21743		3515.7	0.02454	3515.7	-0.000957764	3515.7	-0.0404
																																		3515.8	0.18612	3515.8	-0.01855	3515.8	-0.21449		3515.8	0.02629	3515.8	-0.00196	3515.8	-0.03949
																																		3515.9	0.18595	3515.9	-0.01258	3515.9	-0.21015		3515.9	0.02741	3515.9	-0.00223	3515.9	-0.04158
																																		3516	0.18675	3516	-0.00765	3516	-0.20578		3516	0.0283	3516	-0.00337	3516	-0.04226
																																		3516.1	0.18756	3516.1	-0.00206	3516.1	-0.20113		3516.1	0.02834	3516.1	-0.00286	3516.1	-0.04318
																																		3516.2	0.18683	3516.2	0.00398	3516.2	-0.19647		3516.2	0.02793	3516.2	-0.00225	3516.2	-0.04225
																																		3516.3	0.18812	3516.3	0.0115	3516.3	-0.19189		3516.3	0.02706	3516.3	-0.00272	3516.3	-0.04062
																																		3516.4	0.18959	3516.4	0.01836	3516.4	-0.1856		3516.4	0.02472	3516.4	-0.00147	3516.4	-0.04083
																																		3516.5	0.18927	3516.5	0.02185	3516.5	-0.18154		3516.5	0.02483	3516.5	-0.00174	3516.5	-0.04056
																																		3516.6	0.18807	3516.6	0.02916	3516.6	-0.1783		3516.6	0.02732	3516.6	-0.00102	3516.6	-0.03874
																																		3516.7	0.18554	3516.7	0.03533	3516.7	-0.17555		3516.7	0.02703	3516.7	-0.00102	3516.7	-0.03739
																																		3516.8	0.18363	3516.8	0.04175	3516.8	-0.17512		3516.8	0.02917	3516.8	-0.000267113	3516.8	-0.03921
																																		3516.9	0.18105	3516.9	0.04873	3516.9	-0.171		3516.9	0.02818	3516.9	-0.000507515	3516.9	-0.03947
																																		3517	0.17942	3517	0.05578	3517	-0.16676		3517	0.02873	3517	0.000667174	3517	-0.0404
																																		3517.1	0.17908	3517.1	0.06184	3517.1	-0.16306		3517.1	0.02828	3517.1	0.000423782	3517.1	-0.03934
																																		3517.2	0.18051	3517.2	0.06722	3517.2	-0.16039		3517.2	0.02692	3517.2	0.000311039	3517.2	-0.03828
																																		3517.3	0.18138	3517.3	0.07482	3517.3	-0.15853		3517.3	0.02625	3517.3	0.000626767	3517.3	-0.03772
																																		3517.4	0.18541	3517.4	0.07838	3517.4	-0.1541		3517.4	0.02688	3517.4	0.00081773	3517.4	-0.03705
																																		3517.5	0.18667	3517.5	0.08039	3517.5	-0.15133		3517.5	0.02881	3517.5	0.00203	3517.5	-0.03737
																																		3517.6	0.18706	3517.6	0.08355	3517.6	-0.14701		3517.6	0.03009	3517.6	0.00278	3517.6	-0.0364
																																		3517.7	0.18844	3517.7	0.0857	3517.7	-0.14633		3517.7	0.02737	3517.7	0.00211	3517.7	-0.03694
																																		3517.8	0.18796	3517.8	0.08939	3517.8	-0.1452		3517.8	0.02672	3517.8	0.00214	3517.8	-0.03812
																																		3517.9	0.18676	3517.9	0.08939	3517.9	-0.14334		3517.9	0.02498	3517.9	0.00163	3517.9	-0.03644
																																		3518	0.18621	3518	0.09141	3518	-0.14207		3518	0.02687	3518	0.00209	3518	-0.03912
																																		3518.1	0.18571	3518.1	0.09126	3518.1	-0.14364		3518.1	0.02662	3518.1	0.00161	3518.1	-0.03903
																																		3518.2	0.18538	3518.2	0.09136	3518.2	-0.14556		3518.2	0.02593	3518.2	0.00215	3518.2	-0.03957
																																		3518.3	0.18361	3518.3	0.09244	3518.3	-0.14788		3518.3	0.02614	3518.3	0.00141	3518.3	-0.04078
																																		3518.4	0.18444	3518.4	0.09209	3518.4	-0.14669		3518.4	0.02777	3518.4	0.000570622	3518.4	-0.04129
																																		3518.5	0.18325	3518.5	0.08949	3518.5	-0.14872		3518.5	0.02861	3518.5	-0.000244714	3518.5	-0.04227
																																		3518.6	0.18181	3518.6	0.08523	3518.6	-0.1504		3518.6	0.02986	3518.6	-0.00134	3518.6	-0.04192
																																		3518.7	0.18218	3518.7	0.08122	3518.7	-0.15437		3518.7	0.02943	3518.7	-0.00168	3518.7	-0.04282
																																		3518.8	0.18342	3518.8	0.07455	3518.8	-0.15862		3518.8	0.0305	3518.8	-0.00228	3518.8	-0.04136
																																		3518.9	0.18266	3518.9	0.06546	3518.9	-0.1612		3518.9	0.0296	3518.9	-0.00148	3518.9	-0.03933
																																		3519	0.18313	3519	0.05685	3519	-0.16813		3519	0.03033	3519	-0.00131	3519	-0.04183
																																		3519.1	0.18371	3519.1	0.04683	3519.1	-0.17429		3519.1	0.02905	3519.1	-0.00104	3519.1	-0.04244
																																		3519.2	0.18099	3519.2	0.03804	3519.2	-0.17943		3519.2	0.02792	3519.2	-0.000419143	3519.2	-0.04219
																																		3519.3	0.17982	3519.3	0.02804	3519.3	-0.18789		3519.3	0.02648	3519.3	0.000262984	3519.3	-0.04156
																																		3519.4	0.18103	3519.4	0.01855	3519.4	-0.1941		3519.4	0.02743	3519.4	0.000708449	3519.4	-0.04012
																																		3519.5	0.18072	3519.5	0.00853	3519.5	-0.2027		3519.5	0.02652	3519.5	0.00041999	3519.5	-0.03936
																																		3519.6	0.1797	3519.6	-0.00214	3519.6	-0.2066		3519.6	0.02876	3519.6	0.00115	3519.6	-0.03931
																																		3519.7	0.18035	3519.7	-0.01052	3519.7	-0.20919		3519.7	0.02887	3519.7	0.0011	3519.7	-0.03792
																																		3519.8	0.18116	3519.8	-0.02144	3519.8	-0.21354		3519.8	0.02865	3519.8	0.000465744	3519.8	-0.03618
																																		3519.9	0.1793	3519.9	-0.02924	3519.9	-0.21735		3519.9	0.02721	3519.9	0.000387629	3519.9	-0.03433
																																		3520	0.18074	3520	-0.03907	3520	-0.22546		3520	0.02641	3520	0.000234491	3520	-0.03736
																																		3520.1	0.18146	3520.1	-0.04885	3520.1	-0.23013		3520.1	0.0255	3520.1	-0.000104503	3520.1	-0.03956
																																		3520.2	0.18191	3520.2	-0.05845	3520.2	-0.23818		3520.2	0.0265	3520.2	-9.8678e-05	3520.2	-0.04092
																																		3520.3	0.18459	3520.3	-0.06958	3520.3	-0.24946		3520.3	0.02588	3520.3	-0.000364852	3520.3	-0.04072
																																		3520.4	0.18731	3520.4	-0.07854	3520.4	-0.25642		3520.4	0.02624	3520.4	-0.000639186	3520.4	-0.04048
																																		3520.5	0.18711	3520.5	-0.08781	3520.5	-0.26431		3520.5	0.02573	3520.5	-0.00034457	3520.5	-0.03946
																																		3520.6	0.18557	3520.6	-0.09844	3520.6	-0.26823		3520.6	0.02751	3520.6	5.78268e-06	3520.6	-0.03835
																																		3520.7	0.18406	3520.7	-0.10698	3520.7	-0.27184		3520.7	0.02671	3520.7	-0.000215058	3520.7	-0.03801
																																		3520.8	0.18221	3520.8	-0.11501	3520.8	-0.27583		3520.8	0.02701	3520.8	-0.00121	3520.8	-0.03735
																																		3520.9	0.18077	3520.9	-0.12004	3520.9	-0.28031		3520.9	0.02659	3520.9	-0.00247	3520.9	-0.03795
																																		3521	0.18047	3521	-0.12522	3521	-0.28451		3521	0.02675	3521	-0.0015	3521	-0.04105
																																		3521.1	0.17899	3521.1	-0.12951	3521.1	-0.28564		3521.1	0.02825	3521.1	-0.00236	3521.1	-0.04215
																																		3521.2	0.17955	3521.2	-0.13412	3521.2	-0.28834		3521.2	0.02903	3521.2	-0.00309	3521.2	-0.04271
																																		3521.3	0.18051	3521.3	-0.13743	3521.3	-0.2903		3521.3	0.02849	3521.3	-0.00347	3521.3	-0.04109
																																		3521.4	0.18069	3521.4	-0.13913	3521.4	-0.28952		3521.4	0.02715	3521.4	-0.00261	3521.4	-0.04072
																																		3521.5	0.18121	3521.5	-0.1424	3521.5	-0.2901		3521.5	0.02655	3521.5	-0.00187	3521.5	-0.03921
																																		3521.6	0.18131	3521.6	-0.14455	3521.6	-0.29171		3521.6	0.02774	3521.6	-0.00179	3521.6	-0.0404
																																		3521.7	0.18148	3521.7	-0.14606	3521.7	-0.2926		3521.7	0.02736	3521.7	-0.000464818	3521.7	-0.04091
																																		3521.8	0.18103	3521.8	-0.14735	3521.8	-0.29239		3521.8	0.02889	3521.8	0.000519384	3521.8	-0.04007
																																		3521.9	0.18045	3521.9	-0.14484	3521.9	-0.29261		3521.9	0.02823	3521.9	0.00155	3521.9	-0.04108
																																		3522	0.17929	3522	-0.14154	3522	-0.29027		3522	0.02921	3522	0.00207	3522	-0.04226
																																		3522.1	0.17856	3522.1	-0.13706	3522.1	-0.28653		3522.1	0.02993	3522.1	0.00253	3522.1	-0.04065
																																		3522.2	0.1784	3522.2	-0.132	3522.2	-0.28529		3522.2	0.02991	3522.2	0.00204	3522.2	-0.0398
																																		3522.3	0.18092	3522.3	-0.12668	3522.3	-0.28412		3522.3	0.03025	3522.3	0.00206	3522.3	-0.03976
																																		3522.4	0.18189	3522.4	-0.12163	3522.4	-0.28196		3522.4	0.02959	3522.4	0.00196	3522.4	-0.04166
																																		3522.5	0.18348	3522.5	-0.11556	3522.5	-0.28038		3522.5	0.02984	3522.5	0.00119	3522.5	-0.04117
																																		3522.6	0.18461	3522.6	-0.11267	3522.6	-0.27951		3522.6	0.03113	3522.6	0.00127	3522.6	-0.04021
																																		3522.7	0.18635	3522.7	-0.11133	3522.7	-0.27853		3522.7	0.03079	3522.7	0.00239	3522.7	-0.03949
																																		3522.8	0.18584	3522.8	-0.11047	3522.8	-0.2751		3522.8	0.02988	3522.8	0.00395	3522.8	-0.03716
																																		3522.9	0.186	3522.9	-0.1076	3522.9	-0.27049		3522.9	0.02822	3522.9	0.00554	3522.9	-0.03656
																																		3523	0.18677	3523	-0.1052	3523	-0.26671		3523	0.02743	3523	0.00665	3523	-0.03536
																																		3523.1	0.18516	3523.1	-0.10113	3523.1	-0.26241		3523.1	0.02634	3523.1	0.00946	3523.1	-0.03411
																																		3523.2	0.18327	3523.2	-0.09579	3523.2	-0.26099		3523.2	0.02567	3523.2	0.0098	3523.2	-0.03503
																																		3523.3	0.18364	3523.3	-0.09196	3523.3	-0.25855		3523.3	0.0262	3523.3	0.01065	3523.3	-0.03604
																																		3523.4	0.18328	3523.4	-0.08813	3523.4	-0.25598		3523.4	0.02628	3523.4	0.01135	3523.4	-0.03515
																																		3523.5	0.1833	3523.5	-0.08292	3523.5	-0.25511		3523.5	0.02605	3523.5	0.01202	3523.5	-0.03312
																																		3523.6	0.1857	3523.6	-0.07989	3523.6	-0.25448		3523.6	0.02736	3523.6	0.01088	3523.6	-0.0318
																																		3523.7	0.18876	3523.7	-0.07643	3523.7	-0.25413		3523.7	0.02719	3523.7	0.01071	3523.7	-0.03331
																																		3523.8	0.1894	3523.8	-0.07434	3523.8	-0.25237		3523.8	0.02662	3523.8	0.00866	3523.8	-0.03389
																																		3523.9	0.18976	3523.9	-0.07092	3523.9	-0.25035		3523.9	0.02696	3523.9	0.00648	3523.9	-0.03469
																																		3524	0.18988	3524	-0.06852	3524	-0.24974		3524	0.02723	3524	0.00507	3524	-0.03505
																																		3524.1	0.18623	3524.1	-0.06418	3524.1	-0.24496		3524.1	0.02648	3524.1	0.00283	3524.1	-0.03784
																																		3524.2	0.18349	3524.2	-0.05991	3524.2	-0.24107		3524.2	0.0261	3524.2	-0.000245998	3524.2	-0.0398
																																		3524.3	0.182	3524.3	-0.05752	3524.3	-0.2372		3524.3	0.02636	3524.3	-0.00295	3524.3	-0.03954
																																		3524.4	0.18101	3524.4	-0.05458	3524.4	-0.23539		3524.4	0.02574	3524.4	-0.00551	3524.4	-0.03912
																																		3524.5	0.18078	3524.5	-0.05067	3524.5	-0.23568		3524.5	0.0254	3524.5	-0.00823	3524.5	-0.04123
																																		3524.6	0.1845	3524.6	-0.04682	3524.6	-0.23553		3524.6	0.02666	3524.6	-0.00978	3524.6	-0.04372
																																		3524.7	0.18731	3524.7	-0.04464	3524.7	-0.2358		3524.7	0.02674	3524.7	-0.01093	3524.7	-0.04435
																																		3524.8	0.18951	3524.8	-0.04484	3524.8	-0.23627		3524.8	0.02633	3524.8	-0.01102	3524.8	-0.04328
																																		3524.9	0.19112	3524.9	-0.0433	3524.9	-0.2348		3524.9	0.02534	3524.9	-0.01061	3524.9	-0.04017
																																		3525	0.19356	3525	-0.04239	3525	-0.23363		3525	0.02612	3525	-0.00921	3525	-0.03893
																																		3525.1	0.19284	3525.1	-0.04211	3525.1	-0.23084		3525.1	0.02648	3525.1	-0.00691	3525.1	-0.03843
																																		3525.2	0.18953	3525.2	-0.04231	3525.2	-0.22965		3525.2	0.02809	3525.2	-0.00605	3525.2	-0.03644
																																		3525.3	0.18614	3525.3	-0.04258	3525.3	-0.22934		3525.3	0.02876	3525.3	-0.00461	3525.3	-0.03483
																																		3525.4	0.18165	3525.4	-0.04217	3525.4	-0.22652		3525.4	0.02902	3525.4	-0.00342	3525.4	-0.03479
																																		3525.5	0.18025	3525.5	-0.03923	3525.5	-0.22633		3525.5	0.02862	3525.5	-0.0023	3525.5	-0.03609
																																		3525.6	0.17899	3525.6	-0.03736	3525.6	-0.22557		3525.6	0.02908	3525.6	-0.00122	3525.6	-0.03736
																																		3525.7	0.17774	3525.7	-0.03549	3525.7	-0.22636		3525.7	0.02997	3525.7	-0.000708149	3525.7	-0.03833
																																		3525.8	0.17853	3525.8	-0.03419	3525.8	-0.22439		3525.8	0.02858	3525.8	3.67847e-05	3525.8	-0.03675
																																		3525.9	0.17699	3525.9	-0.03074	3525.9	-0.21887		3525.9	0.02723	3525.9	5.73505e-05	3525.9	-0.03903
																																		3526	0.17854	3526	-0.02935	3526	-0.21779		3526	0.0278	3526	0.00117	3526	-0.04139
																																		3526.1	0.17969	3526.1	-0.02857	3526.1	-0.21732		3526.1	0.0281	3526.1	0.00117	3526.1	-0.0418
																																		3526.2	0.18016	3526.2	-0.02898	3526.2	-0.21731		3526.2	0.02832	3526.2	0.000955173	3526.2	-0.04324
																																		3526.3	0.18169	3526.3	-0.0296	3526.3	-0.21725		3526.3	0.0274	3526.3	0.0016	3526.3	-0.04375
																																		3526.4	0.18218	3526.4	-0.03021	3526.4	-0.21519		3526.4	0.02671	3526.4	0.00175	3526.4	-0.04372
																																		3526.5	0.18364	3526.5	-0.02782	3526.5	-0.21579		3526.5	0.0258	3526.5	0.00152	3526.5	-0.04247
																																		3526.6	0.18435	3526.6	-0.02733	3526.6	-0.21509		3526.6	0.02595	3526.6	0.00126	3526.6	-0.04224
																																		3526.7	0.18505	3526.7	-0.02577	3526.7	-0.21682		3526.7	0.02735	3526.7	0.00145	3526.7	-0.04013
																																		3526.8	0.18314	3526.8	-0.02273	3526.8	-0.21428		3526.8	0.02838	3526.8	0.00173	3526.8	-0.03759
																																		3526.9	0.18076	3526.9	-0.02003	3526.9	-0.2136		3526.9	0.02874	3526.9	0.00156	3526.9	-0.03651
																																		3527	0.1819	3527	-0.01707	3527	-0.21604		3527	0.0306	3527	0.0019	3527	-0.03384
																																		3527.1	0.18181	3527.1	-0.01421	3527.1	-0.21604		3527.1	0.03113	3527.1	0.000931633	3527.1	-0.03183
																																		3527.2	0.18298	3527.2	-0.01252	3527.2	-0.21695		3527.2	0.03211	3527.2	0.00101	3527.2	-0.03414
																																		3527.3	0.18423	3527.3	-0.01258	3527.3	-0.21901		3527.3	0.03241	3527.3	0.000589926	3527.3	-0.03478
																																		3527.4	0.18402	3527.4	-0.01398	3527.4	-0.21784		3527.4	0.03119	3527.4	0.000293487	3527.4	-0.0357
																																		3527.5	0.18458	3527.5	-0.01467	3527.5	-0.21744		3527.5	0.03077	3527.5	0.000214874	3527.5	-0.03589
																																		3527.6	0.18561	3527.6	-0.0181	3527.6	-0.21624		3527.6	0.03043	3527.6	-0.00124	3527.6	-0.0388
																																		3527.7	0.18432	3527.7	-0.02016	3527.7	-0.21579		3527.7	0.02978	3527.7	-0.00116	3527.7	-0.0383
																																		3527.8	0.18192	3527.8	-0.02202	3527.8	-0.21195		3527.8	0.02926	3527.8	-0.00217	3527.8	-0.0395
																																		3527.9	0.18312	3527.9	-0.02325	3527.9	-0.2135		3527.9	0.02905	3527.9	-0.00165	3527.9	-0.03858
																																		3528	0.18389	3528	-0.02223	3528	-0.21275		3528	0.02899	3528	-0.00101	3528	-0.0396
																																		3528.1	0.18403	3528.1	-0.02128	3528.1	-0.21147		3528.1	0.02978	3528.1	0.000386175	3528.1	-0.03986
																																		3528.2	0.18514	3528.2	-0.01872	3528.2	-0.21115		3528.2	0.02954	3528.2	-0.000244384	3528.2	-0.04132
																																		3528.3	0.18635	3528.3	-0.01681	3528.3	-0.21245		3528.3	0.02933	3528.3	-0.000791416	3528.3	-0.04112
																																		3528.4	0.18503	3528.4	-0.01527	3528.4	-0.21359		3528.4	0.03005	3528.4	-0.000559664	3528.4	-0.03944
																																		3528.5	0.18448	3528.5	-0.01534	3528.5	-0.21573		3528.5	0.03305	3528.5	-0.000495461	3528.5	-0.03536
																																		3528.6	0.18275	3528.6	-0.01604	3528.6	-0.21587		3528.6	0.0332	3528.6	0.00016768	3528.6	-0.03622
																																		3528.7	0.18228	3528.7	-0.01584	3528.7	-0.21506		3528.7	0.03203	3528.7	0.000543116	3528.7	-0.03517
																																		3528.8	0.18172	3528.8	-0.01718	3528.8	-0.21374		3528.8	0.03192	3528.8	8.90926e-05	3528.8	-0.03624
																																		3528.9	0.18057	3528.9	-0.01933	3528.9	-0.21458		3528.9	0.03112	3528.9	7.59638e-05	3528.9	-0.03738
																																		3529	0.18162	3529	-0.02105	3529	-0.2136		3529	0.02963	3529	-0.0017	3529	-0.03921
																																		3529.1	0.18239	3529.1	-0.02015	3529.1	-0.21123		3529.1	0.03067	3529.1	-0.00191	3529.1	-0.03964
																																		3529.2	0.1822	3529.2	-0.02027	3529.2	-0.20992		3529.2	0.02851	3529.2	-0.00231	3529.2	-0.04058
																																		3529.3	0.1837	3529.3	-0.01842	3529.3	-0.21018		3529.3	0.02694	3529.3	-0.00151	3529.3	-0.04236
																																		3529.4	0.18297	3529.4	-0.01642	3529.4	-0.21235		3529.4	0.0289	3529.4	-0.000962327	3529.4	-0.04144
																																		3529.5	0.18474	3529.5	-0.0158	3529.5	-0.21229		3529.5	0.0291	3529.5	-0.000563224	3529.5	-0.03861
																																		3529.6	0.1855	3529.6	-0.01462	3529.6	-0.21197		3529.6	0.02806	3529.6	-0.000280547	3529.6	-0.0392
																																		3529.7	0.1861	3529.7	-0.01384	3529.7	-0.21182		3529.7	0.02915	3529.7	0.000808084	3529.7	-0.03803
																																		3529.8	0.18535	3529.8	-0.0128	3529.8	-0.21315		3529.8	0.02876	3529.8	0.00033062	3529.8	-0.03759
																																		3529.9	0.18327	3529.9	-0.01411	3529.9	-0.21488		3529.9	0.02718	3529.9	0.00124	3529.9	-0.03724
																																		3530	0.18308	3530	-0.01316	3530	-0.21443		3530	0.02654	3530	0.00144	3530	-0.03533
																																		3530.1	0.18369	3530.1	-0.0123	3530.1	-0.21462		3530.1	0.02669	3530.1	0.00218	3530.1	-0.03476
																																		3530.2	0.18203	3530.2	-0.01441	3530.2	-0.21351		3530.2	0.02675	3530.2	0.00155	3530.2	-0.03642
																																		3530.3	0.18412	3530.3	-0.01322	3530.3	-0.21425		3530.3	0.02709	3530.3	0.000696926	3530.3	-0.03786
																																		3530.4	0.18491	3530.4	-0.01525	3530.4	-0.21659		3530.4	0.02813	3530.4	-0.000351177	3530.4	-0.03757
																																		3530.5	0.18646	3530.5	-0.01654	3530.5	-0.21594		3530.5	0.02848	3530.5	-0.0011	3530.5	-0.03912
																																		3530.6	0.18589	3530.6	-0.01876	3530.6	-0.21432		3530.6	0.02923	3530.6	0.000397849	3530.6	-0.03961
																																		3530.7	0.18459	3530.7	-0.01876	3530.7	-0.21345		3530.7	0.03008	3530.7	0.00135	3530.7	-0.0421
																																		3530.8	0.18366	3530.8	-0.01708	3530.8	-0.21204		3530.8	0.02928	3530.8	0.00196	3530.8	-0.04369
																																		3530.9	0.18384	3530.9	-0.01619	3530.9	-0.21291		3530.9	0.02981	3530.9	0.00205	3530.9	-0.04443
																																		3531	0.18236	3531	-0.01328	3531	-0.21033		3531	0.02908	3531	0.00159	3531	-0.04215
																																		3531.1	0.18288	3531.1	-0.01206	3531.1	-0.21108		3531.1	0.0301	3531.1	0.00143	3531.1	-0.04371
																																		3531.2	0.17893	3531.2	-0.01169	3531.2	-0.2098		3531.2	0.03289	3531.2	0.000640763	3531.2	-0.04584
																																		3531.3	0.17952	3531.3	-0.0103	3531.3	-0.21099		3531.3	0.03362	3531.3	0.000612879	3531.3	-0.04274
																																		3531.4	0.18068	3531.4	-0.0119	3531.4	-0.21245		3531.4	0.03279	3531.4	-0.000390834	3531.4	-0.04042
																																		3531.5	0.18247	3531.5	-0.01271	3531.5	-0.21314		3531.5	0.03369	3531.5	-0.00030603	3531.5	-0.03979
																																		3531.6	0.18569	3531.6	-0.01393	3531.6	-0.21342		3531.6	0.03275	3531.6	-0.000310755	3531.6	-0.03835
																																		3531.7	0.18677	3531.7	-0.01264	3531.7	-0.21443		3531.7	0.03214	3531.7	-0.00053974	3531.7	-0.03966
																																		3531.8	0.18897	3531.8	-0.01006	3531.8	-0.21347		3531.8	0.0319	3531.8	-0.000140989	3531.8	-0.03938
																																		3531.9	0.19034	3531.9	-0.00729	3531.9	-0.21415		3531.9	0.03151	3531.9	0.000739792	3531.9	-0.03945
																																		3532	0.18859	3532	-0.00555	3532	-0.21232		3532	0.03158	3532	0.00322	3532	-0.03743
																																		3532.1	0.18734	3532.1	-0.00318	3532.1	-0.21565		3532.1	0.03197	3532.1	0.00356	3532.1	-0.03929
																																		3532.2	0.18456	3532.2	-0.00259	3532.2	-0.21567		3532.2	0.03136	3532.2	0.00361	3532.2	-0.03991
																																		3532.3	0.18402	3532.3	-0.0036	3532.3	-0.21591		3532.3	0.03173	3532.3	0.00312	3532.3	-0.03729
																																		3532.4	0.18331	3532.4	-0.00337	3532.4	-0.21613		3532.4	0.03159	3532.4	0.00278	3532.4	-0.03613
																																		3532.5	0.18431	3532.5	-0.00575	3532.5	-0.21636		3532.5	0.03096	3532.5	0.00348	3532.5	-0.03718
																																		3532.6	0.1863	3532.6	-0.00547	3532.6	-0.21652		3532.6	0.02942	3532.6	0.00279	3532.6	-0.03709
																																		3532.7	0.183	3532.7	-0.00651	3532.7	-0.21559		3532.7	0.02884	3532.7	0.00107	3532.7	-0.03798
																																		3532.8	0.18331	3532.8	-0.00574	3532.8	-0.21454		3532.8	0.02835	3532.8	-0.000723085	3532.8	-0.03742
																																		3532.9	0.18257	3532.9	-0.00469	3532.9	-0.21413		3532.9	0.02761	3532.9	-0.000817525	3532.9	-0.03756
																																		3533	0.18295	3533	-0.00567	3533	-0.21267		3533	0.02695	3533	-0.000528496	3533	-0.03673
																																		3533.1	0.1825	3533.1	-0.0051	3533.1	-0.21372		3533.1	0.02751	3533.1	-0.000603566	3533.1	-0.03894
																																		3533.2	0.1828	3533.2	-0.00709	3533.2	-0.21135		3533.2	0.02646	3533.2	-0.00125	3533.2	-0.04026
																																		3533.3	0.18323	3533.3	-0.00825	3533.3	-0.2106		3533.3	0.0277	3533.3	-0.00174	3533.3	-0.0393
																																		3533.4	0.18411	3533.4	-0.00781	3533.4	-0.20842		3533.4	0.02892	3533.4	-0.00287	3533.4	-0.03928
																																		3533.5	0.18522	3533.5	-0.00922	3533.5	-0.20748		3533.5	0.02801	3533.5	-0.00287	3533.5	-0.04059
																																		3533.6	0.18397	3533.6	-0.00764	3533.6	-0.20722		3533.6	0.02805	3533.6	-0.00377	3533.6	-0.03844
																																		3533.7	0.18262	3533.7	-0.00769	3533.7	-0.20643		3533.7	0.03002	3533.7	-0.00324	3533.7	-0.03738
																																		3533.8	0.18673	3533.8	-0.0072	3533.8	-0.2062		3533.8	0.02967	3533.8	-0.00236	3533.8	-0.03474
																																		3533.9	0.18711	3533.9	-0.00475	3533.9	-0.20674		3533.9	0.02899	3533.9	-0.00279	3533.9	-0.03303
																																		3534	0.18543	3534	-0.00556	3534	-0.20652		3534	0.02976	3534	-0.00316	3534	-0.03319
																																		3534.1	0.18382	3534.1	-0.0058	3534.1	-0.20692		3534.1	0.02981	3534.1	-0.0032	3534.1	-0.03353
																																		3534.2	0.18345	3534.2	-0.00686	3534.2	-0.20784		3534.2	0.02839	3534.2	-0.00333	3534.2	-0.03316
																																		3534.3	0.18369	3534.3	-0.00641	3534.3	-0.21116		3534.3	0.02863	3534.3	-0.0011	3534.3	-0.03422
																																		3534.4	0.18292	3534.4	-0.00806	3534.4	-0.21129		3534.4	0.02968	3534.4	0.00044883	3534.4	-0.03504
																																		3534.5	0.18208	3534.5	-0.00933	3534.5	-0.21297		3534.5	0.02974	3534.5	0.0019	3534.5	-0.03787
																																		3534.6	0.17966	3534.6	-0.0082	3534.6	-0.21313		3534.6	0.03117	3534.6	0.00119	3534.6	-0.03701
																																		3534.7	0.1821	3534.7	-0.00696	3534.7	-0.2121		3534.7	0.03133	3534.7	0.000839496	3534.7	-0.03822
																																		3534.8	0.18328	3534.8	-0.00632	3534.8	-0.21062		3534.8	0.02994	3534.8	0.000691272	3534.8	-0.03763
																																		3534.9	0.18027	3534.9	-0.00399	3534.9	-0.20956		3534.9	0.0307	3534.9	0.000920704	3534.9	-0.037
																																		3535	0.1788	3535	-0.00564	3535	-0.21005		3535	0.03405	3535	0.00053232	3535	-0.03742
																																		3535.1	0.18004	3535.1	-0.00523	3535.1	-0.21063		3535.1	0.0339	3535.1	0.000971513	3535.1	-0.03477
																																		3535.2	0.18108	3535.2	-0.00729	3535.2	-0.21298		3535.2	0.0352	3535.2	0.00172	3535.2	-0.03398
																																		3535.3	0.18225	3535.3	-0.00791	3535.3	-0.21498		3535.3	0.0332	3535.3	0.00145	3535.3	-0.0367
																																		3535.4	0.18316	3535.4	-0.0089	3535.4	-0.21383		3535.4	0.033	3535.4	0.0024	3535.4	-0.03611
																																		3535.5	0.18356	3535.5	-0.00954	3535.5	-0.21304		3535.5	0.03132	3535.5	0.00187	3535.5	-0.03831
																																		3535.6	0.18365	3535.6	-0.00762	3535.6	-0.21152		3535.6	0.03027	3535.6	0.00202	3535.6	-0.03706
																																		3535.7	0.18506	3535.7	-0.00564	3535.7	-0.2097		3535.7	0.02836	3535.7	0.00319	3535.7	-0.03851
																																		3535.8	0.18324	3535.8	-0.00691	3535.8	-0.2079		3535.8	0.02696	3535.8	0.00245	3535.8	-0.03921
																																		3535.9	0.18261	3535.9	-0.0077	3535.9	-0.20764		3535.9	0.0271	3535.9	0.00395	3535.9	-0.04022
																																		3536	0.18429	3536	-0.00944	3536	-0.20724		3536	0.03106	3536	0.00378	3536	-0.04116
																																		3536.1	0.18556	3536.1	-0.00907	3536.1	-0.20738		3536.1	0.03088	3536.1	0.00383	3536.1	-0.04198
																																		3536.2	0.18634	3536.2	-0.01181	3536.2	-0.20754		3536.2	0.03195	3536.2	0.00304	3536.2	-0.04232
																																		3536.3	0.18674	3536.3	-0.01098	3536.3	-0.2085		3536.3	0.03078	3536.3	0.0023	3536.3	-0.04187
																																		3536.4	0.18785	3536.4	-0.00986	3536.4	-0.20948		3536.4	0.03086	3536.4	0.00325	3536.4	-0.04014
																																		3536.5	0.18593	3536.5	-0.00969	3536.5	-0.20933		3536.5	0.02926	3536.5	0.00361	3536.5	-0.04005
																																		3536.6	0.18381	3536.6	-0.00752	3536.6	-0.21018		3536.6	0.03054	3536.6	0.00411	3536.6	-0.03981
																																		3536.7	0.18359	3536.7	-0.0084	3536.7	-0.21072		3536.7	0.03015	3536.7	0.00352	3536.7	-0.03954
																																		3536.8	0.18264	3536.8	-0.01062	3536.8	-0.21218		3536.8	0.02939	3536.8	0.00305	3536.8	-0.03781
																																		3536.9	0.18272	3536.9	-0.00847	3536.9	-0.21318		3536.9	0.02997	3536.9	0.00121	3536.9	-0.03695
																																		3537	0.18377	3537	-0.00866	3537	-0.21124		3537	0.03141	3537	0.000527562	3537	-0.03579
																																		3537.1	0.18336	3537.1	-0.00759	3537.1	-0.21105		3537.1	0.03034	3537.1	-0.00098262	3537.1	-0.03535
																																		3537.2	0.18232	3537.2	-0.00675	3537.2	-0.20921		3537.2	0.03234	3537.2	-0.00286	3537.2	-0.0337
																																		3537.3	0.18161	3537.3	-0.00347	3537.3	-0.20876		3537.3	0.03157	3537.3	-0.0022	3537.3	-0.03178
																																		3537.4	0.1821	3537.4	-0.00382	3537.4	-0.20701		3537.4	0.02957	3537.4	-0.00188	3537.4	-0.0337
																																		3537.5	0.1813	3537.5	-0.00439	3537.5	-0.2063		3537.5	0.02745	3537.5	-0.00122	3537.5	-0.03578
																																		3537.6	0.18112	3537.6	-0.00166	3537.6	-0.20721		3537.6	0.02835	3537.6	-0.00117	3537.6	-0.03836
																																		3537.7	0.18534	3537.7	-0.00352	3537.7	-0.20852		3537.7	0.0269	3537.7	1.95869e-06	3537.7	-0.03958
																																		3537.8	0.18639	3537.8	-0.00478	3537.8	-0.21052		3537.8	0.0266	3537.8	0.00154	3537.8	-0.03929
																																		3537.9	0.18737	3537.9	-0.00414	3537.9	-0.21026		3537.9	0.02642	3537.9	0.00241	3537.9	-0.04121
																																		3538	0.18732	3538	-0.00659	3538	-0.2111		3538	0.02544	3538	0.00164	3538	-0.03986
																																		3538.1	0.18547	3538.1	-0.00877	3538.1	-0.21042		3538.1	0.02643	3538.1	0.00193	3538.1	-0.03811
																																		3538.2	0.18365	3538.2	-0.00767	3538.2	-0.20942		3538.2	0.02813	3538.2	0.00169	3538.2	-0.03678
																																		3538.3	0.18346	3538.3	-0.00737	3538.3	-0.20627		3538.3	0.02606	3538.3	-0.000611365	3538.3	-0.03548
																																		3538.4	0.18341	3538.4	-0.01102	3538.4	-0.2049		3538.4	0.02419	3538.4	-0.00206	3538.4	-0.03631
																																		3538.5	0.18377	3538.5	-0.01115	3538.5	-0.20673		3538.5	0.0231	3538.5	-0.00339	3538.5	-0.03612
																																		3538.6	0.18403	3538.6	-0.00795	3538.6	-0.20694		3538.6	0.02547	3538.6	-0.0042	3538.6	-0.03562
																																		3538.7	0.18566	3538.7	-0.0089	3538.7	-0.20734		3538.7	0.02552	3538.7	-0.00376	3538.7	-0.0365
																																		3538.8	0.18623	3538.8	-0.00989	3538.8	-0.20911		3538.8	0.02612	3538.8	-0.00333	3538.8	-0.03611
																																		3538.9	0.18588	3538.9	-0.01056	3538.9	-0.20712		3538.9	0.02553	3538.9	-0.00185	3538.9	-0.03718
																																		3539	0.18478	3539	-0.01146	3539	-0.2093		3539	0.0273	3539	-0.00145	3539	-0.03803
																																		3539.1	0.18383	3539.1	-0.01151	3539.1	-0.2079		3539.1	0.03023	3539.1	0.00107	3539.1	-0.03897
																																		3539.2	0.18421	3539.2	-0.00975	3539.2	-0.20781		3539.2	0.03143	3539.2	0.00234	3539.2	-0.03819
																																		3539.3	0.18479	3539.3	-0.01053	3539.3	-0.20473		3539.3	0.02976	3539.3	0.00213	3539.3	-0.03915
																																		3539.4	0.18392	3539.4	-0.01248	3539.4	-0.20344		3539.4	0.03027	3539.4	0.00302	3539.4	-0.04011
																																		3539.5	0.18443	3539.5	-0.01136	3539.5	-0.20506		3539.5	0.03066	3539.5	0.0029	3539.5	-0.04114
																																		3539.6	0.18309	3539.6	-0.00995	3539.6	-0.20491		3539.6	0.03163	3539.6	0.00182	3539.6	-0.03892
																																		3539.7	0.18314	3539.7	-0.00965	3539.7	-0.20563		3539.7	0.02996	3539.7	-0.000535328	3539.7	-0.03828
																																		3539.8	0.18292	3539.8	-0.01006	3539.8	-0.20752		3539.8	0.02801	3539.8	4.2695e-05	3539.8	-0.03627
																																		3539.9	0.18051	3539.9	-0.00935	3539.9	-0.20637		3539.9	0.0265	3539.9	-5.12369e-05	3539.9	-0.03555
																																		3540	0.17932	3540	-0.00784	3540	-0.20795		3540	0.02712	3540	-1.50797e-05	3540	-0.03798
																																		3540.1	0.179	3540.1	-0.00549	3540.1	-0.20788		3540.1	0.02635	3540.1	-0.000995031	3540.1	-0.0382
																																		3540.2	0.17999	3540.2	-0.00618	3540.2	-0.20784		3540.2	0.02512	3540.2	-0.000416076	3540.2	-0.03767
																																		3540.3	0.18014	3540.3	-0.0065	3540.3	-0.20559		3540.3	0.02593	3540.3	0.00148	3540.3	-0.03849
																																		3540.4	0.17969	3540.4	-0.00642	3540.4	-0.20482		3540.4	0.02671	3540.4	0.00299	3540.4	-0.0409
																																		3540.5	0.18095	3540.5	-0.00435	3540.5	-0.20478		3540.5	0.02604	3540.5	0.0046	3540.5	-0.04212
																																		3540.6	0.18082	3540.6	-0.00404	3540.6	-0.20443		3540.6	0.02637	3540.6	0.00458	3540.6	-0.04046
																																		3540.7	0.18107	3540.7	-0.00404	3540.7	-0.20287		3540.7	0.02453	3540.7	0.00363	3540.7	-0.03935
																																		3540.8	0.17917	3540.8	-0.0032	3540.8	-0.20216		3540.8	0.024	3540.8	0.00502	3540.8	-0.0363
																																		3540.9	0.17728	3540.9	-0.00323	3540.9	-0.2037		3540.9	0.02471	3540.9	0.00269	3540.9	-0.03694
																																		3541	0.17708	3541	-0.00389	3541	-0.20441		3541	0.02543	3541	0.00138	3541	-0.0381
																																		3541.1	0.17791	3541.1	-0.00562	3541.1	-0.20696		3541.1	0.02605	3541.1	-0.000440686	3541.1	-0.03887
																																		3541.2	0.17932	3541.2	-0.00664	3541.2	-0.20823		3541.2	0.02692	3541.2	-0.00127	3541.2	-0.0398
																																		3541.3	0.18082	3541.3	-0.00721	3541.3	-0.2092		3541.3	0.02804	3541.3	-0.00207	3541.3	-0.03815
																																		3541.4	0.18145	3541.4	-0.00823	3541.4	-0.21274		3541.4	0.02822	3541.4	-0.00342	3541.4	-0.0399
																																		3541.5	0.1823	3541.5	-0.00759	3541.5	-0.21334		3541.5	0.02793	3541.5	-0.00391	3541.5	-0.03976
																																		3541.6	0.18324	3541.6	-0.00825	3541.6	-0.21094		3541.6	0.02775	3541.6	-0.00386	3541.6	-0.03709
																																		3541.7	0.18385	3541.7	-0.00675	3541.7	-0.20574		3541.7	0.026	3541.7	-0.00392	3541.7	-0.0353
																																		3541.8	0.18356	3541.8	-0.00834	3541.8	-0.20528		3541.8	0.02419	3541.8	-0.0032	3541.8	-0.03406
																																		3541.9	0.18366	3541.9	-0.01006	3541.9	-0.20695		3541.9	0.0248	3541.9	-0.00296	3541.9	-0.03718
																																		3542	0.18419	3542	-0.01206	3542	-0.20625		3542	0.02587	3542	-0.002	3542	-0.03918
																																		3542.1	0.18371	3542.1	-0.01136	3542.1	-0.20585		3542.1	0.02513	3542.1	-0.00131	3542.1	-0.04185
																																		3542.2	0.1847	3542.2	-0.00953	3542.2	-0.20588		3542.2	0.02434	3542.2	-0.00058811	3542.2	-0.04282
																																		3542.3	0.18417	3542.3	-0.00812	3542.3	-0.20669		3542.3	0.02579	3542.3	-0.00102	3542.3	-0.0428
																																		3542.4	0.18376	3542.4	-0.00861	3542.4	-0.20738		3542.4	0.02904	3542.4	-0.000446241	3542.4	-0.04416
																																		3542.5	0.18218	3542.5	-0.00826	3542.5	-0.2075		3542.5	0.03206	3542.5	-0.000657698	3542.5	-0.0445
																																		3542.6	0.18255	3542.6	-0.0065	3542.6	-0.20628		3542.6	0.03416	3542.6	-0.00116	3542.6	-0.04109
																																		3542.7	0.18423	3542.7	-0.00429	3542.7	-0.20506		3542.7	0.03442	3542.7	-0.000515031	3542.7	-0.04317
																																		3542.8	0.18542	3542.8	-0.00442	3542.8	-0.20665		3542.8	0.03312	3542.8	-0.00141	3542.8	-0.04312
																																		3542.9	0.18527	3542.9	-0.00437	3542.9	-0.20639		3542.9	0.03406	3542.9	-0.00195	3542.9	-0.04445
																																		3543	0.1859	3543	-0.00474	3543	-0.2053		3543	0.03103	3543	-0.00346	3543	-0.04594
																																		3543.1	0.18593	3543.1	-0.00365	3543.1	-0.20398		3543.1	0.02927	3543.1	-0.00365	3543.1	-0.04446
																																		3543.2	0.18638	3543.2	-0.00494	3543.2	-0.20184		3543.2	0.0275	3543.2	-0.00419	3543.2	-0.04263
																																		3543.3	0.18471	3543.3	-0.00504	3543.3	-0.20047		3543.3	0.02828	3543.3	-0.00371	3543.3	-0.04193
																																		3543.4	0.18445	3543.4	-0.00773	3543.4	-0.20053		3543.4	0.02731	3543.4	-0.00347	3543.4	-0.03966
																																		3543.5	0.18441	3543.5	-0.00912	3543.5	-0.20136		3543.5	0.02648	3543.5	-0.00264	3543.5	-0.03856
																																		3543.6	0.18369	3543.6	-0.00838	3543.6	-0.20328		3543.6	0.02789	3543.6	-0.00202	3543.6	-0.03627
																																		3543.7	0.18347	3543.7	-0.00715	3543.7	-0.20468		3543.7	0.02732	3543.7	-0.00103	3543.7	-0.0369
																																		3543.8	0.18468	3543.8	-0.00412	3543.8	-0.20588		3543.8	0.02644	3543.8	-0.000570996	3543.8	-0.03656
																																		3543.9	0.18557	3543.9	-0.00337	3543.9	-0.20796		3543.9	0.0263	3543.9	-0.00154	3543.9	-0.03856
																																		3544	0.18686	3544	-0.00337	3544	-0.21031		3544	0.02493	3544	-0.00238	3544	-0.04117
																																		3544.1	0.18623	3544.1	-0.00398	3544.1	-0.21009		3544.1	0.02773	3544.1	-0.00249	3544.1	-0.03923
																																		3544.2	0.1854	3544.2	-0.00441	3544.2	-0.21092		3544.2	0.0286	3544.2	-0.00311	3544.2	-0.03984
																																		3544.3	0.18468	3544.3	-0.00527	3544.3	-0.21221		3544.3	0.02992	3544.3	-0.00403	3544.3	-0.0401
																																		3544.4	0.18303	3544.4	-0.00578	3544.4	-0.21285		3544.4	0.03034	3544.4	-0.00424	3544.4	-0.04046
																																		3544.5	0.18192	3544.5	-0.00622	3544.5	-0.21166		3544.5	0.02978	3544.5	-0.005	3544.5	-0.04007
																																		3544.6	0.17966	3544.6	-0.00611	3544.6	-0.21026		3544.6	0.02973	3544.6	-0.00605	3544.6	-0.03939
																																		3544.7	0.1787	3544.7	-0.00492	3544.7	-0.2099		3544.7	0.02904	3544.7	-0.00516	3544.7	-0.03675
																																		3544.8	0.18033	3544.8	-0.00227	3544.8	-0.20899		3544.8	0.02703	3544.8	-0.00491	3544.8	-0.03711
																																		3544.9	0.18163	3544.9	-0.00357	3544.9	-0.20893		3544.9	0.02548	3544.9	-0.00343	3544.9	-0.03834
																																		3545	0.18312	3545	-0.00593	3545	-0.20897		3545	0.02501	3545	-0.00205	3545	-0.03742
																																		3545.1	0.18255	3545.1	-0.00643	3545.1	-0.20764		3545.1	0.02483	3545.1	-0.000265323	3545.1	-0.03455
																																		3545.2	0.18455	3545.2	-0.00689	3545.2	-0.20893		3545.2	0.02622	3545.2	0.000750251	3545.2	-0.03511
																																		3545.3	0.18606	3545.3	-0.00612	3545.3	-0.20841		3545.3	0.02641	3545.3	0.000670023	3545.3	-0.03431
																																		3545.4	0.18325	3545.4	-0.0058	3545.4	-0.20814		3545.4	0.02813	3545.4	0.000897781	3545.4	-0.03511
																																		3545.5	0.18322	3545.5	-0.00485	3545.5	-0.20833		3545.5	0.0272	3545.5	0.00102	3545.5	-0.0337
																																		3545.6	0.18093	3545.6	-0.00585	3545.6	-0.2086		3545.6	0.02554	3545.6	0.000583509	3545.6	-0.03534
																																		3545.7	0.18048	3545.7	-0.00412	3545.7	-0.2094		3545.7	0.02705	3545.7	0.000368937	3545.7	-0.03598
																																		3545.8	0.18045	3545.8	-0.00471	3545.8	-0.20864		3545.8	0.02668	3545.8	0.000432366	3545.8	-0.03804
																																		3545.9	0.18182	3545.9	-0.00694	3545.9	-0.20994		3545.9	0.02528	3545.9	-0.00112	3545.9	-0.041
																																		3546	0.1837	3546	-0.00808	3546	-0.21063		3546	0.02525	3546	-0.00199	3546	-0.04068
																																		3546.1	0.18513	3546.1	-0.00772	3546.1	-0.20893		3546.1	0.02262	3546.1	-0.00134	3546.1	-0.04016
																																		3546.2	0.18734	3546.2	-0.00673	3546.2	-0.21007		3546.2	0.02306	3546.2	-0.00124	3546.2	-0.04111
																																		3546.3	0.18677	3546.3	-0.00458	3546.3	-0.20919		3546.3	0.02376	3546.3	0.000283794	3546.3	-0.04279
																																		3546.4	0.18279	3546.4	-0.00439	3546.4	-0.2088		3546.4	0.02531	3546.4	0.000156689	3546.4	-0.04298
																																		3546.5	0.18237	3546.5	-0.00274	3546.5	-0.20831		3546.5	0.02445	3546.5	0.00194	3546.5	-0.04211
																																		3546.6	0.18052	3546.6	-0.00657	3546.6	-0.20815		3546.6	0.02599	3546.6	0.00137	3546.6	-0.04307
																																		3546.7	0.18145	3546.7	-0.00739	3546.7	-0.20663		3546.7	0.02766	3546.7	0.00191	3546.7	-0.0438
																																		3546.8	0.18013	3546.8	-0.01032	3546.8	-0.20533		3546.8	0.02863	3546.8	0.000938894	3546.8	-0.04308
																																		3546.9	0.18283	3546.9	-0.0113	3546.9	-0.20752		3546.9	0.02853	3546.9	-0.000927051	3546.9	-0.04482
																																		3547	0.18292	3547	-0.01242	3547	-0.20828		3547	0.0293	3547	-0.00215	3547	-0.04175
																																		3547.1	0.18365	3547.1	-0.01167	3547.1	-0.20743		3547.1	0.02883	3547.1	-0.00243	3547.1	-0.04049
																																		3547.2	0.18384	3547.2	-0.0113	3547.2	-0.20994		3547.2	0.03056	3547.2	-0.00283	3547.2	-0.03981
																																		3547.3	0.18336	3547.3	-0.00951	3547.3	-0.20784		3547.3	0.03335	3547.3	-0.00254	3547.3	-0.0411
																																		3547.4	0.18289	3547.4	-0.00788	3547.4	-0.20611		3547.4	0.03469	3547.4	-0.00258	3547.4	-0.04008
																																		3547.5	0.18403	3547.5	-0.00651	3547.5	-0.20616		3547.5	0.03254	3547.5	-0.0025	3547.5	-0.03959
																																		3547.6	0.18558	3547.6	-0.00771	3547.6	-0.20494		3547.6	0.03302	3547.6	-0.00107	3547.6	-0.04038
																																		3547.7	0.18621	3547.7	-0.00678	3547.7	-0.20353		3547.7	0.03072	3547.7	0.000108211	3547.7	-0.04053
																																		3547.8	0.18527	3547.8	-0.00452	3547.8	-0.20399		3547.8	0.02652	3547.8	0.000439637	3547.8	-0.04046
																																		3547.9	0.18591	3547.9	-0.0015	3547.9	-0.20651		3547.9	0.02567	3547.9	0.0025	3547.9	-0.03888
																																		3548	0.1829	3548	-0.00158	3548	-0.20964		3548	0.02481	3548	0.00282	3548	-0.03632
																																		3548.1	0.18116	3548.1	-0.000152884	3548.1	-0.20953		3548.1	0.02291	3548.1	0.00352	3548.1	-0.03749
																																		3548.2	0.18129	3548.2	-0.000767772	3548.2	-0.20866		3548.2	0.02334	3548.2	0.00264	3548.2	-0.03611
																																		3548.3	0.17998	3548.3	-0.000872859	3548.3	-0.20836		3548.3	0.02569	3548.3	0.00133	3548.3	-0.03622
																																		3548.4	0.18084	3548.4	-0.00242	3548.4	-0.20778		3548.4	0.02765	3548.4	0.00191	3548.4	-0.03559
																																		3548.5	0.18189	3548.5	-0.00428	3548.5	-0.20879		3548.5	0.02793	3548.5	0.00134	3548.5	-0.03596
																																		3548.6	0.18127	3548.6	-0.00553	3548.6	-0.20767		3548.6	0.02928	3548.6	0.00072903	3548.6	-0.03747
																																		3548.7	0.18229	3548.7	-0.00788	3548.7	-0.20699		3548.7	0.02791	3548.7	0.00034549	3548.7	-0.03814
																																		3548.8	0.18272	3548.8	-0.0097	3548.8	-0.20683		3548.8	0.02608	3548.8	-0.000914992	3548.8	-0.0385
																																		3548.9	0.18298	3548.9	-0.01001	3548.9	-0.20878		3548.9	0.0293	3548.9	-2.16676e-05	3548.9	-0.03791
																																		3549	0.18184	3549	-0.01124	3549	-0.21086		3549	0.02937	3549	0.00093859	3549	-0.03944
																																		3549.1	0.18212	3549.1	-0.00891	3549.1	-0.20895		3549.1	0.029	3549.1	0.00141	3549.1	-0.0408
																																		3549.2	0.18325	3549.2	-0.00851	3549.2	-0.20789		3549.2	0.03174	3549.2	0.00131	3549.2	-0.04126
																																		3549.3	0.18342	3549.3	-0.0081	3549.3	-0.21085		3549.3	0.03327	3549.3	0.00178	3549.3	-0.03955
																																		3549.4	0.18494	3549.4	-0.00649	3549.4	-0.21169		3549.4	0.03348	3549.4	0.00229	3549.4	-0.03761
																																		3549.5	0.18499	3549.5	-0.00518	3549.5	-0.21236		3549.5	0.03294	3549.5	0.00284	3549.5	-0.03614
																																		3549.6	0.18521	3549.6	-0.00429	3549.6	-0.21266		3549.6	0.03252	3549.6	0.00342	3549.6	-0.03474
																																		3549.7	0.18592	3549.7	-0.00408	3549.7	-0.2125		3549.7	0.03265	3549.7	0.00402	3549.7	-0.03352
																																		3549.8	0.18739	3549.8	-0.00479	3549.8	-0.21176		3549.8	0.03377	3549.8	0.00463	3549.8	-0.03261
																																		3549.9	0.18994	3549.9	-0.00669	3549.9	-0.21033		3549.9	0.03632	3549.9	0.00526	3549.9	-0.03213
