# Supplementary material for: Spatial engineering of single-atom Fe adjacent to Cu-assisted nanozymes for biomimetic O2 activation
Source: Nat Commun. 2024 Mar 12;15:2239. doi: 10.1038/s41467-024-46528-w (PMC10933453; doi:10.1038/s41467-024-46528-w)
Supplement: Supplementary file 4 — Source Data [file 41467_2024_46528_MOESM4_ESM.zip › Source data/Figure 5.xlsx]

## Sheet: Figure 5
Figure 5a			Figure 5b					Figure 5f										Figure 5g							Figure 5i
0	1.44544		19.01	1912.98	19.01	1433.63		Temperature (K)	1/X	Temperature (K)	X		T	1/X	T	X									1.956	-1.60548
0.11905	1.44487		18.992	2058.38	18.992	1469.32		300.289	290.481	300.289	0.00344		300.337	1126.46	300.337	0.000887734		0	4.92						1.495	-1.89425
0.2381	1.44309		18.974	2139.76	18.974	1491.03		299.993	288.944	299.993	0.00346		299.995	1119.01	299.995	0.000893643		2	4.92						1.29	-1.91834
0.35714	1.4419		18.956	2171.1	18.956	1501.39		296.458	287.408	296.458	0.00348		296.429	1111.57	296.429	0.000899632		--	--	--	--	--	--		4.02	-1.13551
0.47619	1.43913		18.938	2166.4	18.938	1503.02		292.896	285.871	292.896	0.0035		292.918	1104.12	292.918	0.000905702		5	3.423	3.408	3.47	4.77	3.741
0.59524	1.4365		18.92	2139.61	18.92	1498.51		289.447	284.334	289.447	0.00352		289.407	1096.67	289.407	0.000911854		7	3.423	3.408	3.47	4.77	3.741
0.71429	1.43148		18.902	2151.48	18.902	1482.33		285.985	282.798	285.985	0.00354		285.867	1089.22	285.867	0.00091809		--	--	--	--	--	--
0.83333	1.42551		18.884	2103.85	18.884	1502.89		282.373	281.261	282.373	0.00356		282.478	1081.77	282.478	0.000924412		10	1.956	1.495	1.29	4.02	1.618
0.95238	1.41535		18.866	2043.82	18.866	1457.14		278.936	279.724	278.936	0.00357		278.892	1074.32	278.892	0.000930822		12	1.956	1.495	1.29	4.02	1.618
1.07143	1.40169		18.848	2087.21	18.848	1492.11		275.365	278.187	275.365	0.00359		275.48	1066.87	275.48	0.000937321		--	--	--	--	--	--
1.19048	1.37982		18.83	2060.74	18.83	1504.26		271.919	276.651	271.919	0.00361		271.966	1061.42	271.966	0.000942133		15	0.863	0.735	0.49	1.81	0.872
1.30952	1.34854		18.812	2043.75	18.812	1478.82		268.467	274.714	268.467	0.00364		268.392	1055.97	268.392	0.000946995		17	0.863	0.735	0.49	1.81	0.872
1.42857	1.29996		18.794	2067.43	18.794	1447.85		264.842	272.777	264.842	0.00367		264.926	1050.52	264.926	0.000951907		--	--	--	--	--	--
1.54762	1.22835		18.776	2047.1	18.776	1454.09		261.44	270.641	261.44	0.00369		261.395	1045.07	261.395	0.000956871		20	0				--
1.66667	1.11873		18.758	2082.06	18.758	1445.82		257.927	268.504	257.927	0.00372		257.965	1039.62	257.965	0.000961886		22	0				--
1.78571	0.95476		18.74	2067.02	18.74	1453.2		254.487	266.367	254.487	0.00375		254.462	1034.17	254.462	0.000966955
1.90476	0.70554		18.722	2073.62	18.722	1419.77		250.837	264.231	250.837	0.00378		250.901	1028.73	250.901	0.000972077
2.02381	0.33126		18.704	2000.51	18.704	1488.77		247.457	262.094	247.457	0.00382		247.465	1023.28	247.465	0.000977253
2.14286	-0.23419		18.686	2011.03	18.686	1445.58		243.961	259.957	243.961	0.00385		243.873	1017.83	243.873	0.000982485
2.2619	-1.08542		18.668	2068.82	18.668	1502.28		240.399	257.821	240.399	0.00388		240.382	1012.38	240.382	0.000987774
2.38095	-2.31997		18.65	2067.26	18.65	1507.32		236.926	255.684	236.926	0.00391		236.935	1006.93	236.935	0.000993119
2.5	-4.29727		18.632	2115.18	18.632	1551.25		233.434	253.547	233.434	0.00394		233.323	1001.48	233.323	0.000998523
2.61905	-7.34729		18.614	2170.15	18.614	1525.78		229.935	251.411	229.935	0.00398		229.818	996.03	229.818	0.001
2.7381	-11.1195		18.596	2180.52	18.596	1577.94		226.363	249.274	226.363	0.00401		226.367	990.581	226.367	0.00101
2.85714	-15.4011		18.578	2244.05	18.578	1620.65		222.913	247.137	222.913	0.00405		222.911	985.132	222.911	0.00102
2.97619	-19.5323		18.56	2247.08	18.56	1627.56		219.342	244.7	219.342	0.00409		219.47	979.682	219.47	0.00102
3.09524	-22.4302		18.542	2214.25	18.542	1626.23		215.946	242.264	215.946	0.00413		215.98	974.233	215.98	0.00103
3.21429	-23.6693		18.524	2186.18	18.524	1645.97		212.464	239.827	212.464	0.00417		212.344	968.784	212.344	0.00103
3.33333	-23.4928		18.506	2197.3	18.506	1681.09		208.877	237.39	208.877	0.00421		208.993	963.335	208.993	0.00104
3.45238	-22.2486		18.488	2163.2	18.488	1696.89		205.396	234.954	205.396	0.00426		205.447	957.885	205.447	0.00104
3.57143	-19.9194		18.47	2139.52	18.47	1725.79		201.919	232.517	201.919	0.0043		201.961	954.436	201.961	0.00105
3.69048	-16.4085		18.452	2058.33	18.452	1736.38		198.4	230.08	198.4	0.00435		198.375	950.987	198.375	0.00105
3.80952	-12.0599		18.434	2103.26	18.434	1730.56		194.901	227.644	194.901	0.00439		194.858	946.663	194.858	0.00106
3.92857	-7.67145		18.416	2112.84	18.416	1719.39		191.476	225.207	191.476	0.00444		191.494	942.339	191.494	0.00106
4.04762	-4.36344		18.398	2212.47	18.398	1757.08		187.959	222.77	187.959	0.00449		187.955	938.015	187.955	0.00107
4.16667	-2.45255		18.38	2259.55	18.38	1779.52		184.401	221.334	184.401	0.00452		184.377	933.691	184.377	0.00107
4.28571	-1.186		18.362	2353.49	18.362	1757.57		180.991	219.897	180.991	0.00455		180.91	929.367	180.91	0.00108
4.40476	-0.30295		18.344	2360.85	18.344	1766.84		177.383	218.46	177.383	0.00458		177.497	925.043	177.497	0.00108
4.52381	0.27167		18.326	2384.61	18.326	1870.12		173.854	217.023	173.854	0.00461		173.983	920.719	173.983	0.00109
4.64286	0.64691		18.308	2431.38	18.308	1888.52		170.467	215.587	170.467	0.00464		170.446	916.395	170.446	0.00109
4.7619	0.87742		18.29	2434.67	18.29	2029.1		166.899	214.017	166.899	0.00467		166.999	912.071	166.999	0.0011
4.88095	1.00849		18.272	2454.31	18.272	2117.6		163.413	212.168	163.413	0.00471		163.388	907.747	163.388	0.0011
5	1.05643		18.254	2582.86	18.254	2178.69		159.949	210.915	159.949	0.00474		159.917	903.423	159.917	0.00111
5.11905	1.03524		18.236	2616.2	18.236	2184.58		156.488	209.08	156.488	0.00478		156.385	899.099	156.385	0.00111
5.2381	0.93412		18.218	2740.46	18.218	2253.16		152.94	207.3	152.94	0.00482		152.91	894.776	152.91	0.00112
5.35714	0.7435		18.2	2814.85	18.2	2262.7		149.383	205.937	149.383	0.00486		149.497	890.452	149.497	0.00112
5.47619	0.42408		18.182	2865.43	18.182	2215.58		145.981	203.833	145.981	0.00491		145.977	886.128	145.977	0.00113
5.59524	-0.01742		18.164	2769.28	18.164	2207.07		142.477	201.915	142.477	0.00495		142.415	881.804	142.415	0.00113
5.71429	-0.8206		18.146	2780.96	18.146	2233.75		138.945	199.729	138.945	0.00501		138.932	877.48	138.932	0.00114
5.83333	-2.10183		18.128	2839.15	18.128	2270.26		135.462	197.637	135.462	0.00506		135.368	873.156	135.368	0.00115
5.95238	-3.38217		18.11	2845.11	18.11	2361.13		131.946	195.612	131.946	0.00511		131.966	868.832	131.966	0.00115
6.07143	-4.19734		18.092	2931.48	18.092	2527.08		128.414	193.451	128.414	0.00517		128.468	862.156	128.468	0.00116
6.19048	-4.48199		18.074	3028.12	18.074	2587.62		124.856	191.338	124.856	0.00523		124.973	855.481	124.973	0.00117
6.30952	-4.50435		18.056	3071.89	18.056	2704.75		121.494	189.321	121.494	0.00528		121.465	848.806	121.465	0.00118
6.42857	-4.3904		18.038	3275.3	18.038	2824.95		117.995	187.475	117.995	0.00533		117.96	842.13	117.96	0.00119
6.54762	-3.95653		18.02	3443.41	18.02	2945.22		114.432	185.226	114.432	0.0054		114.464	835.455	114.464	0.0012
6.66667	-2.9853		18.002	3650.63	18.002	2950.92		110.924	183.448	110.924	0.00545		110.93	828.779	110.93	0.00121
6.78571	-1.65444		17.984	3752.79	17.984	2990.29		107.408	181.573	107.408	0.00551		107.447	822.104	107.447	0.00122
6.90476	-0.47474		17.966	3879.02	17.966	2940.42		103.94	179.611	103.94	0.00557		103.993	815.428	103.993	0.00123
7.02381	0.20095		17.948	3946.19	17.948	2951.19		100.456	177.178	100.456	0.00564		100.466	808.753	100.466	0.00124
7.14286	0.61686		17.93	4145.29	17.93	2950.78		96.9593	175.108	96.9593	0.00571		96.9836	802.078	96.9836	0.00125
7.2619	0.92304		17.912	4218.3	17.912	2997.95		93.3707	172.312	93.3707	0.0058		93.4063	795.402	93.4063	0.00126
7.38095	1.1216		17.894	4330.55	17.894	3068.83		89.998	169.28	89.998	0.00591		89.9573	788.727	89.9573	0.00127
7.5	1.25718		17.876	4360.98	17.876	3361.51		86.4385	165.948	86.4385	0.00603		86.4452	782.051	86.4452	0.00128
7.61905	1.34543		17.858	4550.43	17.858	3616.73		82.9507	162.871	82.9507	0.00614		82.9041	775.376	82.9041	0.00129
7.7381	1.40568		17.84	4666.46	17.84	3728.11		79.4848	160.24	79.4848	0.00624		79.4278	768.701	79.4278	0.0013
7.85714	1.44476		17.822	4854.5	17.822	3852.48		75.9995	158.194	75.9995	0.00632		75.9718	762.025	75.9718	0.00131
7.97619	1.47161		17.804	4951.46	17.804	3960.11		72.3017	156.288	72.3017	0.0064		72.4291	755.35	72.4291	0.00132
8.09524	1.48884		17.786	5101.61	17.786	3949.45		68.9898	153.678	68.9898	0.00651		68.89	748.674	68.89	0.00134
8.21429	1.50077		17.768	5278.5	17.768	3996.07		65.4422	151.753	65.4422	0.00659		65.4835	741.999	65.4835	0.00135
8.33333	1.50822		17.75	5605.41	17.75	4000.95		61.9811	149.829	61.9811	0.00667		61.8989	735.323	61.8989	0.00136
8.45238	1.51342		17.732	5777.12	17.732	4049.04		58.464	147.881	58.464	0.00676		58.4549	728.648	58.4549	0.00137
8.57143	1.51646		17.714	6026.23	17.714	4261.61		54.9726	146.269	54.9726	0.00684		54.9797	721.973	54.9797	0.00139
8.69048	1.51859		17.696	6243.34	17.696	4587.25		51.4568	144.653	51.4568	0.00691		51.4259	715.297	51.4259	0.0014
8.80952	1.51963		17.678	6455.83	17.678	4751.86		47.9453	143.347	47.9453	0.00698		47.9261	708.622	47.9261	0.00141
8.92857	1.52036		17.66	6682.22	17.66	4920.94		44.4218	141.806	44.4218	0.00705		44.371	701.946	44.371	0.00142
9.04762	1.52049		17.642	6848.03	17.642	5113.32		40.9915	140.763	40.9915	0.0071		40.8918	693.29	40.8918	0.00144
9.16667	1.52056		17.624	7102.35	17.624	5252.25		37.4824	140.246	37.4824	0.00713		37.4948	686.321	37.4948	0.00146
9.28571	1.52028		17.606	7407.76	17.606	5330.95		33.8993	139.959	33.8993	0.00714		33.9463	671.489	33.9463	0.00149
9.40476	1.52004		17.588	7688.24	17.588	5518.15		30.4089	139.713	30.4089	0.00716		30.4726	656.418	30.4726	0.00152
9.52381	1.51958		17.57	7941.31	17.57	5708.43		26.9484	139.053	26.9484	0.00719		26.7705	639.916	26.7705	0.00156
9.64286	1.5192		17.552	8315.78	17.552	6073.88		23.31	137.119	23.31	0.00729		23.4481	623.518	23.4481	0.0016
9.7619	1.51865		17.534	8857.62	17.534	6498.82		20.0318	133.318	20.0318	0.0075		20.029	611.12	20.029	0.00164
9.88095	1.5182		17.516	9237.7	17.516	6844.61		20.033	133.76	20.033	0.00748		20.0145	601.608	20.0145	0.00166
10	1.51762		17.498	9622.16	17.498	7128.81		19.9994	133.676	19.9994	0.00748		19.9947	594.482	19.9947	0.00168
10.119	1.51714		17.48	10078.6	17.48	7591.72		19.7917	133.414	19.7917	0.0075		19.7884	590.19	19.7884	0.00169
10.2381	1.51653		17.462	10547.9	17.462	7769.47		19.593	133.229	19.593	0.00751		19.6148	589.443	19.6148	0.0017
10.3571	1.51604		17.444	10979.5	17.444	8071.24		19.3712	132.918	19.3712	0.00752		19.425	591.391	19.425	0.00169
10.4762	1.51543		17.426	11376.4	17.426	8247.07		19.1751	132.713	19.1751	0.00754		19.2461	589.995	19.2461	0.00169
10.5952	1.51493		17.408	11788.3	17.408	8618.91		18.9549	132.271	18.9549	0.00756		19.0209	590.605	19.0209	0.00169
10.7143	1.51431		17.39	12217.7	17.39	8951.91		18.7663	132.008	18.7663	0.00758		18.8708	591.421	18.8708	0.00169
10.8333	1.51381		17.372	12712	17.372	9509.26		18.4825	131.567	18.4825	0.0076		18.6847	593.522	18.6847	0.00168
10.9524	1.51319		17.354	13423.1	17.354	9904.35		18.3981	131.554	18.3981	0.0076		18.4832	592.602	18.4832	0.00169
11.0714	1.51269		17.336	13762.3	17.336	10275.3		18.125	131.068	18.125	0.00763		18.3019	589.588	18.3019	0.0017
11.1905	1.51206		17.318	14331.7	17.318	10797.5		17.9858	130.837	17.9858	0.00764		18.1236	585.467	18.1236	0.00171
11.3095	1.51156		17.3	14996.1	17.3	11095.4		17.7548	130.454	17.7548	0.00767		17.9012	582.541	17.9012	0.00172
11.4286	1.51093		17.282	15673	17.282	11272.1		17.5768	130.111	17.5768	0.00769		17.7363	579.568	17.7363	0.00173
11.5476	1.51044		17.264	16368	17.264	11425.7		17.3922	129.918	17.3922	0.0077		17.533	576.123	17.533	0.00174
11.6667	1.50981		17.246	17067.5	17.246	11596.3		17.1418	129.536	17.1418	0.00772		17.3699	574.516	17.3699	0.00174
11.7857	1.50932		17.228	17757.7	17.228	11823.8		16.956	129.102	16.956	0.00775		17.1776	574.166	17.1776	0.00174
11.9048	1.50868		17.21	18424.7	17.21	12148.1		16.7814	128.718	16.7814	0.00777		16.9812	574.305	16.9812	0.00174
12.0238	1.50819							16.5999	127.851	16.5999	0.00782		16.8013	575.414	16.8013	0.00174
12.1429	1.50755							16.3692	127.631	16.3692	0.00784		16.6046	574.73	16.6046	0.00174
12.2619	1.50707							16.149	127.166	16.149	0.00786		16.4147	572.955	16.4147	0.00175
12.381	1.50642							15.9525	126.768	15.9525	0.00789		16.2477	571.162	16.2477	0.00175
12.5	1.50594							15.7762	126.271	15.7762	0.00792		16.0405	570.765	16.0405	0.00175
12.619	1.50529							15.5916	125.923	15.5916	0.00794		15.8641	567.094	15.8641	0.00176
12.7381	1.50482							15.3753	125.248	15.3753	0.00798		15.6634	564.037	15.6634	0.00177
12.8571	1.50416							15.1875	124.724	15.1875	0.00802		15.482	562.145	15.482	0.00178
12.9762	1.50369							14.9383	124.221	14.9383	0.00805		15.2966	560.649	15.2966	0.00178
13.0952	1.50303							14.7448	123.671	14.7448	0.00809		15.1189	560.575	15.1189	0.00178
13.2143	1.50257							14.5798	123.337	14.5798	0.00811		14.9183	560.072	14.9183	0.00179
13.3333	1.5019							14.3703	122.674	14.3703	0.00815		14.7466	557.922	14.7466	0.00179
13.4524	1.50144							14.1732	121.896	14.1732	0.0082		14.5196	556.377	14.5196	0.0018
13.5714	1.50078							13.9786	121.586	13.9786	0.00822		14.3064	553.967	14.3064	0.00181
13.6905	1.50031							13.7765	120.808	13.7765	0.00828		14.176	551.432	14.176	0.00181
13.8095	1.49965							13.5549	120.189	13.5549	0.00832		13.9777	549.319	13.9777	0.00182
13.9286	1.49919							13.3805	119.483	13.3805	0.00837		13.8046	547.682	13.8046	0.00183
14.0476	1.49852							13.1865	118.932	13.1865	0.00841		13.6027	544.959	13.6027	0.00184
14.1667	1.49806							12.9939	118.311	12.9939	0.00845		13.4221	543.504	13.4221	0.00184
14.2857	1.49739							12.7684	117.393	12.7684	0.00852		13.2156	542.051	13.2156	0.00184
14.4048	1.49694							12.5837	116.698	12.5837	0.00857		13.054	539.086	13.054	0.00185
14.5238	1.49626							12.3775	115.946	12.3775	0.00862		12.861	536.797	12.861	0.00186
14.6429	1.49581							12.1823	115.398	12.1823	0.00867		12.6717	535.724	12.6717	0.00187
14.7619	1.49513							11.954	114.533	11.954	0.00873		12.4743	534.573	12.4743	0.00187
14.881	1.49469							11.7841	113.775	11.7841	0.00879		12.2883	533.139	12.2883	0.00188
15	1.494							11.5814	112.843	11.5814	0.00886		12.1219	533.344	12.1219	0.00187
15.119	1.49356							11.3759	112.103	11.3759	0.00892		11.9315	530.817	11.9315	0.00188
15.2381	1.49287							11.1801	111.268	11.1801	0.00899		11.7402	530.184	11.7402	0.00189
15.3571	1.49243							10.986	110.643	10.986	0.00904		11.5188	526.355	11.5188	0.0019
15.4762	1.49173							10.7544	109.561	10.7544	0.00913		11.364	522.526	11.364	0.00191
15.5952	1.49131							10.5973	108.862	10.5973	0.00919		11.1618	518.697	11.1618	0.00193
15.7143	1.4906							10.3753	107.769	10.3753	0.00928		10.9999	511.316	10.9999	0.00196
15.8333	1.49018							7.30312	100.35	7.30312	0.00997		10.7959	490.346	10.7959	0.00204
15.9524	1.48947							7.17568	99.7457	7.17568	0.01003		10.6177	469.376	10.6177	0.00213
16.0714	1.48905							6.96435	98.2764	6.96435	0.01018		10.4206	450.406	10.4206	0.00222
16.1905	1.48834							6.78955	96.9466	6.78955	0.01031		10.2441	427.436	10.2441	0.00234
16.3095	1.48793							6.53292	95.0748	6.53292	0.01052		7.26166	406.466	7.26166	0.00246
16.4286	1.48721							6.2656	93.5082	6.2656	0.01069		7.23675	385.496	7.23675	0.00259
16.5476	1.4868							6.18132	92.685	6.18132	0.01079		7.02756	364.526	7.02756	0.00274
16.6667	1.48608							5.96009	90.3798	5.96009	0.01106		6.85999	343.556	6.85999	0.00291
16.7857	1.48567							5.76015	88.1686	5.76015	0.01134		6.6784	322.586	6.6784	0.0031
16.9048	1.48495							5.56862	86.5469	5.56862	0.01155		6.37221	301.616	6.37221	0.00332
17.0238	1.48454							5.37474	85.0347	5.37474	0.01176		6.23659	280.646	6.23659	0.00356
17.1429	1.48382							5.17472	82.84	5.17472	0.01207		6.07586	264.676	6.07586	0.00378
17.2619	1.48342							4.96846	80.9769	4.96846	0.01235		5.92283	248.706	5.92283	0.00402
17.381	1.48268							4.79771	79.6105	4.79771	0.01256		5.74264	232.736	5.74264	0.0043
17.5	1.48229							4.59867	77.9165	4.59867	0.01283		5.53587	216.766	5.53587	0.00461
17.619	1.48155							4.3998	75.3264	4.3998	0.01328		5.36115	205.796	5.36115	0.00486
17.7381	1.48116							4.19277	73.2179	4.19277	0.01366		5.18685	203.174	5.18685	0.00492
17.8571	1.48042							4.00213	71.0913	4.00213	0.01407		5.02389	201.144	5.02389
17.9762	1.48003
18.0952	1.47929
18.2143	1.47891
18.3333	1.47816
18.4524	1.47778
18.5714	1.47702
18.6905	1.47665
18.8095	1.47589
18.9286	1.47552
19.0476	1.47476
19.1667	1.4744
19.2857	1.47362
19.4048	1.47327
19.5238	1.47249
19.6429	1.47214
19.7619	1.47136
19.881	1.47101
20	1.47022
20.119	1.46989
20.2381	1.46909
20.3571	1.46876
20.4762	1.46796
20.5952	1.46763
20.7143	1.46682
20.8333	1.4665
20.9524	1.46569
21.0714	1.46537
21.1905	1.46455
21.3095	1.46425
21.4286	1.46342
21.5476	1.46312
21.6667	1.46228
21.7857	1.46199
21.9048	1.46115
22.0238	1.46086
22.1429	1.46001
22.2619	1.45974
22.381	1.45887
22.5	1.45861
22.619	1.45774
22.7381	1.45748
22.8571	1.4566
22.9762	1.45636
23.0952	1.45546
23.2143	1.45523
23.3333	1.45433
23.4524	1.4541
23.5714	1.45318
23.6905	1.45298
23.8095	1.45204
23.9286	1.45184
24.0476	1.45088
24.1667	1.45069
24.2857	1.4497
24.4048	1.44951
24.5238	1.44847
24.6429	1.44824
24.7619	1.44711
24.881	1.44678
24.881	1.51447
