# Supplementary material for: Spatial engineering of single-atom Fe adjacent to Cu-assisted nanozymes for biomimetic O2 activation
Source: Nat Commun. 2024 Mar 12;15:2239. doi: 10.1038/s41467-024-46528-w (PMC10933453; doi:10.1038/s41467-024-46528-w)
Supplement: Supplementary file 4 — Source Data [file 41467_2024_46528_MOESM4_ESM.zip › Source data/Figure 6.xlsx]

## Sheet: Figure 6
Figure 6b																						Figure 6c				Figure 6d				Figure 6e												Figure 6f
1,4-DHP		DDPD		N-C		2D-Cu-N-C		2D-Fe-N-C		2D-FeCu-N-C		FePc@2D-Cu-N-C				FePc@2D-Cu-N-C	2D-FeCu-N-C	2D-Fe-N-C	2D-Cu-N-C	N-C				SD				SD		1	0	102.898		45.8923	92.6301		102.166	0		40.7575		1	0	103.466		23.7845	80.7174		55.9569
0.2	5335.01	0	3907.16	0	-2439.52	0	-1269.2	0	-20.8139	0	1188.33	0	2525		1	99.3067	76.4928	56.3043	35.3326	12.1905		0.69897	80.4936	0.26334		0	95.2689	5.2246		2	0	97.0993		41.7972	82.4559		99.066	0		32.9277		2	0	96.5329		19.5081	82.7173		56.2912
0.20667	5335.02	0.00667	3907.15	0.00667	-2439.54	0.00667	-1269.21	0.00667	-20.824	0.00667	1188.33	0.00667	2524.98		2	93.7105	71.3668	63.2765	23.184	20.2591		1.39794	59.1934	1.75237		0.69897	81.1284	2.53106		3	0	101.918		43.085	90.6924		94.0836	0		36.1349		3	0	102.982		27.239	81.7428		54.6684
0.21333	5335.02	0.01333	3907.14	0.01333	-2439.55	0.01333	-1269.21	0.01333	-20.8368	0.01333	1188.32	0.01333	2524.96		3	98.3606	76.1344	59.0682	38.3392	14.4223		2	47.191	1.01259		1.39794	44.6143	7.46602												--
0.22	5335.03	0.02	3907.13	0.02	-2439.56	0.02	-1269.22	0.02	-20.8507	0.02	1188.31	0.02	2524.95									2.25527	41.4467	3.92431		1.69897	21.0681	4.92737												--
0.22667	5335.03	0.02667	3907.12	0.02667	-2439.56	0.02667	-1269.24	0.02667	-20.8631	0.02667	1188.3	0.02667	2524.94									2.69897	26.2134	4.24507		2	8.44335	4.66083
0.23333	5335.03	0.03333	3907.12	0.03333	-2439.56	0.03333	-1269.26	0.03333	-20.8702	0.03333	1188.3	0.03333	2524.94
0.24	5335.04	0.04	3907.11	0.04	-2439.55	0.04	-1269.27	0.04	-20.8693	0.04	1188.3	0.04	2524.94
0.24667	5335.07	0.04667	3907.11	0.04667	-2439.54	0.04667	-1269.28	0.04667	-20.8602	0.04667	1188.31	0.04667	2524.94
0.25333	5335.09	0.05333	3907.11	0.05333	-2439.53	0.05333	-1269.29	0.05333	-20.8464	0.05333	1188.33	0.05333	2524.95
0.26	5335.12	0.06	3907.11	0.06	-2439.52	0.06	-1269.29	0.06	-20.8301	0.06	1188.35	0.06	2524.95
0.26667	5335.15	0.06667	3907.11	0.06667	-2439.51	0.06667	-1269.28	0.06667	-20.8139	0.06667	1188.37	0.06667	2524.96
0.27333	5335.18	0.07333	3907.11	0.07333	-2439.5	0.07333	-1269.26	0.07333	-20.7992	0.07333	1188.39	0.07333	2524.97
0.28	5335.2	0.08	3907.12	0.08	-2439.49	0.08	-1269.25	0.08	-20.7877	0.08	1188.41	0.08	2524.98
0.28667	5335.22	0.08667	3907.13	0.08667	-2439.47	0.08667	-1269.24	0.08667	-20.7796	0.08667	1188.43	0.08667	2525
0.29333	5335.23	0.09333	3907.15	0.09333	-2439.46	0.09333	-1269.23	0.09333	-20.7734	0.09333	1188.44	0.09333	2525.01
0.3	5335.24	0.1	3907.16	0.1	-2439.45	0.1	-1269.24	0.1	-20.7682	0.1	1188.45	0.1	2525.03
0.30667	5335.25	0.10667	3907.16	0.10667	-2439.45	0.10667	-1269.24	0.10667	-20.7629	0.10667	1188.45	0.10667	2525.03
0.31333	5335.26	0.11333	3907.16	0.11333	-2439.45	0.11333	-1269.25	0.11333	-20.7605	0.11333	1188.46	0.11333	2525.04
0.32	5335.26	0.12	3907.14	0.12	-2439.46	0.12	-1269.26	0.12	-20.761	0.12	1188.46	0.12	2525.03
0.32667	5335.27	0.12667	3907.12	0.12667	-2439.48	0.12667	-1269.27	0.12667	-20.7663	0.12667	1188.46	0.12667	2525.02
0.33333	5335.26	0.13333	3907.11	0.13333	-2439.49	0.13333	-1269.27	0.13333	-20.7744	0.13333	1188.46	0.13333	2525
0.34	5335.26	0.14	3907.09	0.14	-2439.51	0.14	-1269.27	0.14	-20.7858	0.14	1188.45	0.14	2524.99
0.34667	5335.25	0.14667	3907.08	0.14667	-2439.52	0.14667	-1269.27	0.14667	-20.7987	0.14667	1188.45	0.14667	2524.98
0.35333	5335.24	0.15333	3907.07	0.15333	-2439.53	0.15333	-1269.27	0.15333	-20.8097	0.15333	1188.44	0.15333	2524.98
0.36	5335.23	0.16	3907.07	0.16	-2439.54	0.16	-1269.27	0.16	-20.8163	0.16	1188.44	0.16	2524.98
0.36667	5335.23	0.16667	3907.06	0.16667	-2439.55	0.16667	-1269.26	0.16667	-20.8178	0.16667	1188.44	0.16667	2524.98
0.37333	5335.23	0.17333	3907.06	0.17333	-2439.55	0.17333	-1269.26	0.17333	-20.8144	0.17333	1188.44	0.17333	2524.98
0.38	5335.23	0.18	3907.05	0.18	-2439.56	0.18	-1269.25	0.18	-20.8068	0.18	1188.45	0.18	2524.98
0.38667	5335.23	0.18667	3907.04	0.18667	-2439.57	0.18667	-1269.24	0.18667	-20.7968	0.18667	1188.46	0.18667	2524.98
0.39333	5335.23	0.19333	3907.03	0.19333	-2439.59	0.19333	-1269.22	0.19333	-20.7882	0.19333	1188.47	0.19333	2524.97
0.4	5335.24	0.2	3907.01	0.2	-2439.6	0.2	-1269.2	0.2	-20.781	0.2	1188.48	0.2	2524.97
0.40667	5335.23	0.20667	3907	0.20667	-2439.61	0.20667	-1269.18	0.20667	-20.7767	0.20667	1188.49	0.20667	2524.97
0.41333	5335.23	0.21333	3906.99	0.21333	-2439.62	0.21333	-1269.17	0.21333	-20.7744	0.21333	1188.5	0.21333	2524.97
0.42	5335.22	0.22	3906.98	0.22	-2439.63	0.22	-1269.16	0.22	-20.772	0.22	1188.51	0.22	2524.98
0.42667	5335.21	0.22667	3906.98	0.22667	-2439.63	0.22667	-1269.16	0.22667	-20.7682	0.22667	1188.51	0.22667	2524.99
0.43333	5335.21	0.23333	3906.98	0.23333	-2439.63	0.23333	-1269.16	0.23333	-20.7624	0.23333	1188.52	0.23333	2525
0.44	5335.2	0.24	3906.97	0.24	-2439.63	0.24	-1269.16	0.24	-20.7539	0.24	1188.53	0.24	2525.01
0.44667	5335.2	0.24667	3906.96	0.24667	-2439.64	0.24667	-1269.15	0.24667	-20.7438	0.24667	1188.54	0.24667	2525.01
0.45333	5335.21	0.25333	3906.95	0.25333	-2439.65	0.25333	-1269.15	0.25333	-20.7362	0.25333	1188.56	0.25333	2525.01
0.46	5335.21	0.26	3906.94	0.26	-2439.66	0.26	-1269.14	0.26	-20.7338	0.26	1188.57	0.26	2525.01
0.46667	5335.21	0.26667	3906.94	0.26667	-2439.68	0.26667	-1269.13	0.26667	-20.7357	0.26667	1188.58	0.26667	2525.01
0.47333	5335.2	0.27333	3906.94	0.27333	-2439.69	0.27333	-1269.11	0.27333	-20.7415	0.27333	1188.58	0.27333	2525.01
0.48	5335.2	0.28	3906.94	0.28	-2439.7	0.28	-1269.11	0.28	-20.7486	0.28	1188.58	0.28	2525.01
0.48667	5335.19	0.28667	3906.95	0.28667	-2439.71	0.28667	-1269.1	0.28667	-20.7548	0.28667	1188.58	0.28667	2525.01
0.49333	5335.18	0.29333	3906.97	0.29333	-2439.71	0.29333	-1269.11	0.29333	-20.7562	0.29333	1188.58	0.29333	2525.02
0.5	5335.17	0.3	3906.98	0.3	-2439.71	0.3	-1269.11	0.3	-20.752	0.3	1188.58	0.3	2525.02
0.50667	5335.16	0.30667	3906.98	0.30667	-2439.71	0.30667	-1269.1	0.30667	-20.7438	0.30667	1188.58	0.30667	2525.02
0.51333	5335.16	0.31333	3906.98	0.31333	-2439.72	0.31333	-1269.1	0.31333	-20.7357	0.31333	1188.59	0.31333	2525.01
0.52	5335.16	0.32	3906.98	0.32	-2439.73	0.32	-1269.08	0.32	-20.7314	0.32	1188.6	0.32	2525.01
0.52667	5335.15	0.32667	3906.98	0.32667	-2439.74	0.32667	-1269.07	0.32667	-20.7319	0.32667	1188.6	0.32667	2525
0.53333	5335.15	0.33333	3906.99	0.33333	-2439.75	0.33333	-1269.05	0.33333	-20.7386	0.33333	1188.6	0.33333	2525
0.54	5335.14	0.34	3906.99	0.34	-2439.76	0.34	-1269.04	0.34	-20.7496	0.34	1188.6	0.34	2524.99
0.54667	5335.13	0.34667	3906.99	0.34667	-2439.76	0.34667	-1269.03	0.34667	-20.7624	0.34667	1188.6	0.34667	2525
0.55333	5335.12	0.35333	3907	0.35333	-2439.77	0.35333	-1269.03	0.35333	-20.7744	0.35333	1188.59	0.35333	2525
0.56	5335.11	0.36	3907	0.36	-2439.77	0.36	-1269.03	0.36	-20.7839	0.36	1188.59	0.36	2525.01
0.56667	5335.1	0.36667	3907.01	0.36667	-2439.77	0.36667	-1269.04	0.36667	-20.7906	0.36667	1188.6	0.36667	2525.01
0.57333	5335.1	0.37333	3907	0.37333	-2439.78	0.37333	-1269.04	0.37333	-20.7953	0.37333	1188.6	0.37333	2525.01
0.58	5335.1	0.38	3907	0.38	-2439.79	0.38	-1269.04	0.38	-20.8015	0.38	1188.61	0.38	2525.01
0.58667	5335.1	0.38667	3907	0.38667	-2439.81	0.38667	-1269.04	0.38667	-20.812	0.38667	1188.62	0.38667	2525.01
0.59333	5335.1	0.39333	3907	0.39333	-2439.82	0.39333	-1269.03	0.39333	-20.8273	0.39333	1188.62	0.39333	2525
0.6	5335.1	0.4	3907.01	0.4	-2439.83	0.4	-1269.03	0.4	-20.8468	0.4	1188.62	0.4	2524.99
0.60667	5335.09	0.40667	3907.02	0.40667	-2439.84	0.40667	-1269.03	0.40667	-20.8683	0.40667	1188.61	0.40667	2524.99
0.61333	5335.09	0.41333	3907.04	0.41333	-2439.84	0.41333	-1269.03	0.41333	-20.8907	0.41333	1188.61	0.41333	2524.99
0.62	5335.09	0.42	3907.05	0.42	-2439.84	0.42	-1269.04	0.42	-20.9112	0.42	1188.6	0.42	2524.99
0.62667	5335.09	0.42667	3907.05	0.42667	-2439.83	0.42667	-1269.05	0.42667	-20.9274	0.42667	1188.6	0.42667	2524.99
0.63333	5335.09	0.43333	3907.05	0.43333	-2439.83	0.43333	-1269.06	0.43333	-20.9384	0.43333	1188.6	0.43333	2524.99
0.64	5335.1	0.44	3907.05	0.44	-2439.82	0.44	-1269.07	0.44	-20.9456	0.44	1188.6	0.44	2524.99
0.64667	5335.1	0.44667	3907.05	0.44667	-2439.83	0.44667	-1269.07	0.44667	-20.9522	0.44667	1188.61	0.44667	2524.98
0.65333	5335.1	0.45333	3907.04	0.45333	-2439.83	0.45333	-1269.08	0.45333	-20.9598	0.45333	1188.61	0.45333	2524.97
0.66	5335.1	0.46	3907.04	0.46	-2439.83	0.46	-1269.08	0.46	-20.9675	0.46	1188.62	0.46	2524.97
0.66667	5335.09	0.46667	3907.04	0.46667	-2439.83	0.46667	-1269.08	0.46667	-20.9751	0.46667	1188.62	0.46667	2524.96
0.67333	5335.08	0.47333	3907.04	0.47333	-2439.82	0.47333	-1269.08	0.47333	-20.9813	0.47333	1188.61	0.47333	2524.96
0.68	5335.07	0.48	3907.04	0.48	-2439.82	0.48	-1269.09	0.48	-20.9856	0.48	1188.61	0.48	2524.96
0.68667	5335.06	0.48667	3907.04	0.48667	-2439.81	0.48667	-1269.1	0.48667	-20.987	0.48667	1188.61	0.48667	2524.96
0.69333	5335.05	0.49333	3907.04	0.49333	-2439.79	0.49333	-1269.11	0.49333	-20.9856	0.49333	1188.61	0.49333	2524.96
0.7	5335.05	0.5	3907.04	0.5	-2439.78	0.5	-1269.13	0.5	-20.9818	0.5	1188.61	0.5	2524.96
0.70667	5335.05	0.50667	3907.04	0.50667	-2439.78	0.50667	-1269.14	0.50667	-20.9784	0.50667	1188.62	0.50667	2524.95
0.71333	5335.05	0.51333	3907.04	0.51333	-2439.77	0.51333	-1269.14	0.51333	-20.9784	0.51333	1188.63	0.51333	2524.95
0.72	5335.04	0.52	3907.04	0.52	-2439.77	0.52	-1269.15	0.52	-20.9808	0.52	1188.64	0.52	2524.94
0.72667	5335.04	0.52667	3907.05	0.52667	-2439.77	0.52667	-1269.15	0.52667	-20.9856	0.52667	1188.65	0.52667	2524.93
0.73333	5335.03	0.53333	3907.06	0.53333	-2439.77	0.53333	-1269.16	0.53333	-20.9899	0.53333	1188.65	0.53333	2524.93
0.74	5335.02	0.54	3907.07	0.54	-2439.76	0.54	-1269.17	0.54	-20.9937	0.54	1188.65	0.54	2524.92
0.74667	5335.01	0.54667	3907.09	0.54667	-2439.75	0.54667	-1269.18	0.54667	-20.9947	0.54667	1188.64	0.54667	2524.92
0.75333	5335	0.55333	3907.11	0.55333	-2439.74	0.55333	-1269.19	0.55333	-20.9908	0.55333	1188.64	0.55333	2524.93
0.76	5334.99	0.56	3907.12	0.56	-2439.74	0.56	-1269.2	0.56	-20.9818	0.56	1188.64	0.56	2524.93
0.76667	5334.99	0.56667	3907.13	0.56667	-2439.74	0.56667	-1269.21	0.56667	-20.9694	0.56667	1188.64	0.56667	2524.93
0.77333	5334.98	0.57333	3907.13	0.57333	-2439.74	0.57333	-1269.22	0.57333	-20.957	0.57333	1188.64	0.57333	2524.93
0.78	5334.98	0.58	3907.14	0.58	-2439.75	0.58	-1269.22	0.58	-20.9465	0.58	1188.65	0.58	2524.93
0.78667	5334.98	0.58667	3907.14	0.58667	-2439.76	0.58667	-1269.21	0.58667	-20.9398	0.58667	1188.65	0.58667	2524.92
0.79333	5334.97	0.59333	3907.15	0.59333	-2439.77	0.59333	-1269.2	0.59333	-20.9365	0.59333	1188.65	0.59333	2524.92
0.8	5334.96	0.6	3907.16	0.6	-2439.78	0.6	-1269.2	0.6	-20.9355	0.6	1188.65	0.6	2524.91
0.80667	5334.95	0.60667	3907.18	0.60667	-2439.78	0.60667	-1269.2	0.60667	-20.9341	0.60667	1188.64	0.60667	2524.91
0.81333	5334.94	0.61333	3907.19	0.61333	-2439.77	0.61333	-1269.19	0.61333	-20.9303	0.61333	1188.63	0.61333	2524.92
0.82	5334.93	0.62	3907.2	0.62	-2439.76	0.62	-1269.19	0.62	-20.9246	0.62	1188.62	0.62	2524.92
0.82667	5334.93	0.62667	3907.2	0.62667	-2439.76	0.62667	-1269.19	0.62667	-20.9169	0.62667	1188.61	0.62667	2524.92
0.83333	5334.93	0.63333	3907.2	0.63333	-2439.75	0.63333	-1269.19	0.63333	-20.9084	0.63333	1188.61	0.63333	2524.91
0.84	5334.93	0.64	3907.19	0.64	-2439.75	0.64	-1269.19	0.64	-20.9026	0.64	1188.61	0.64	2524.9
0.84667	5334.93	0.64667	3907.18	0.64667	-2439.76	0.64667	-1269.18	0.64667	-20.9017	0.64667	1188.62	0.64667	2524.89
0.85333	5334.92	0.65333	3907.18	0.65333	-2439.76	0.65333	-1269.18	0.65333	-20.9064	0.65333	1188.62	0.65333	2524.88
0.86	5334.9	0.66	3907.17	0.66	-2439.77	0.66	-1269.17	0.66	-20.915	0.66	1188.61	0.66	2524.87
0.86667	5334.89	0.66667	3907.17	0.66667	-2439.77	0.66667	-1269.16	0.66667	-20.9246	0.66667	1188.6	0.66667	2524.87
0.87333	5334.87	0.67333	3907.17	0.67333	-2439.77	0.67333	-1269.16	0.67333	-20.9327	0.67333	1188.59	0.67333	2524.87
0.88	5334.86	0.68	3907.17	0.68	-2439.76	0.68	-1269.16	0.68	-20.9389	0.68	1188.58	0.68	2524.87
0.88667	5334.85	0.68667	3907.17	0.68667	-2439.75	0.68667	-1269.15	0.68667	-20.9422	0.68667	1188.57	0.68667	2524.88
0.89333	5334.85	0.69333	3907.16	0.69333	-2439.74	0.69333	-1269.15	0.69333	-20.9422	0.69333	1188.57	0.69333	2524.88
0.9	5334.85	0.7	3907.15	0.7	-2439.74	0.7	-1269.15	0.7	-20.9413	0.7	1188.57	0.7	2524.89
0.90667	5334.86	0.70667	3907.14	0.70667	-2439.74	0.70667	-1269.15	0.70667	-20.9413	0.70667	1188.57	0.70667	2524.89
0.91333	5334.86	0.71333	3907.12	0.71333	-2439.74	0.71333	-1269.15	0.71333	-20.9432	0.71333	1188.57	0.71333	2524.88
0.92	5334.87	0.72	3907.11	0.72	-2439.75	0.72	-1269.14	0.72	-20.9475	0.72	1188.56	0.72	2524.88
0.92667	5334.87	0.72667	3907.1	0.72667	-2439.76	0.72667	-1269.15	0.72667	-20.9527	0.72667	1188.56	0.72667	2524.88
0.93333	5334.88	0.73333	3907.1	0.73333	-2439.77	0.73333	-1269.15	0.73333	-20.9584	0.73333	1188.54	0.73333	2524.89
0.94	5334.88	0.74	3907.1	0.74	-2439.77	0.74	-1269.15	0.74	-20.9627	0.74	1188.53	0.74	2524.89
0.94667	5334.89	0.74667	3907.09	0.74667	-2439.76	0.74667	-1269.16	0.74667	-20.9637	0.74667	1188.52	0.74667	2524.9
0.95333	5334.9	0.75333	3907.08	0.75333	-2439.76	0.75333	-1269.16	0.75333	-20.9608	0.75333	1188.51	0.75333	2524.91
0.96	5334.91	0.76	3907.07	0.76	-2439.75	0.76	-1269.16	0.76	-20.9565	0.76	1188.51	0.76	2524.91
0.96667	5334.93	0.76667	3907.06	0.76667	-2439.74	0.76667	-1269.16	0.76667	-20.9518	0.76667	1188.51	0.76667	2524.91
0.97333	5334.95	0.77333	3907.05	0.77333	-2439.74	0.77333	-1269.16	0.77333	-20.9494	0.77333	1188.51	0.77333	2524.91
0.98	5334.97	0.78	3907.05	0.78	-2439.73	0.78	-1269.15	0.78	-20.9508	0.78	1188.52	0.78	2524.9
0.98667	5334.98	0.78667	3907.04	0.78667	-2439.72	0.78667	-1269.15	0.78667	-20.957	0.78667	1188.52	0.78667	2524.9
0.99333	5334.99	0.79333	3907.04	0.79333	-2439.71	0.79333	-1269.14	0.79333	-20.9675	0.79333	1188.52	0.79333	2524.89
1	5334.99	0.8	3907.05	0.8	-2439.7	0.8	-1269.15	0.8	-20.9765	0.8	1188.51	0.8	2524.9
1.00667	5335	0.80667	3907.06	0.80667	-2439.68	0.80667	-1269.16	0.80667	-20.9827	0.80667	1188.5	0.80667	2524.9
1.01333	5335.01	0.81333	3907.06	0.81333	-2439.66	0.81333	-1269.17	0.81333	-20.9842	0.81333	1188.5	0.81333	2524.91
1.02	5335.03	0.82	3907.06	0.82	-2439.64	0.82	-1269.18	0.82	-20.9808	0.82	1188.5	0.82	2524.92
1.02667	5335.04	0.82667	3907.06	0.82667	-2439.63	0.82667	-1269.19	0.82667	-20.9751	0.82667	1188.51	0.82667	2524.92
1.03333	5335.06	0.83333	3907.07	0.83333	-2439.63	0.83333	-1269.19	0.83333	-20.968	0.83333	1188.52	0.83333	2524.92
1.04	5335.08	0.84	3907.06	0.84	-2439.62	0.84	-1269.19	0.84	-20.9627	0.84	1188.52	0.84	2524.92
1.04667	5335.09	0.84667	3907.06	0.84667	-2439.62	0.84667	-1269.19	0.84667	-20.9603	0.84667	1188.53	0.84667	2524.92
1.05333	5335.11	0.85333	3907.06	0.85333	-2439.62	0.85333	-1269.19	0.85333	-20.9594	0.85333	1188.53	0.85333	2524.91
1.06	5335.12	0.86	3907.07	0.86	-2439.62	0.86	-1269.2	0.86	-20.957	0.86	1188.53	0.86	2524.91
1.06667	5335.13	0.86667	3907.07	0.86667	-2439.61	0.86667	-1269.2	0.86667	-20.9503	0.86667	1188.52	0.86667	2524.92
1.07333	5335.14	0.87333	3907.08	0.87333	-2439.6	0.87333	-1269.21	0.87333	-20.9408	0.87333	1188.52	0.87333	2524.92
1.08	5335.15	0.88	3907.08	0.88	-2439.59	0.88	-1269.22	0.88	-20.9293	0.88	1188.52	0.88	2524.92
1.08667	5335.16	0.88667	3907.08	0.88667	-2439.59	0.88667	-1269.22	0.88667	-20.9145	0.88667	1188.52	0.88667	2524.92
1.09333	5335.18	0.89333	3907.07	0.89333	-2439.58	0.89333	-1269.23	0.89333	-20.8983	0.89333	1188.52	0.89333	2524.92
1.1	5335.2	0.9	3907.06	0.9	-2439.58	0.9	-1269.23	0.9	-20.8836	0.9	1188.52	0.9	2524.91
1.10667	5335.21	0.90667	3907.06	0.90667	-2439.58	0.90667	-1269.22	0.90667	-20.874	0.90667	1188.52	0.90667	2524.91
1.11333	5335.22	0.91333	3907.05	0.91333	-2439.59	0.91333	-1269.22	0.91333	-20.8683	0.91333	1188.51	0.91333	2524.9
1.12	5335.23	0.92	3907.05	0.92	-2439.59	0.92	-1269.22	0.92	-20.8654	0.92	1188.5	0.92	2524.9
1.12667	5335.23	0.92667	3907.05	0.92667	-2439.58	0.92667	-1269.22	0.92667	-20.864	0.92667	1188.48	0.92667	2524.9
1.13333	5335.23	0.93333	3907.05	0.93333	-2439.58	0.93333	-1269.22	0.93333	-20.8635	0.93333	1188.46	0.93333	2524.9
1.14	5335.24	0.94	3907.05	0.94	-2439.57	0.94	-1269.23	0.94	-20.8621	0.94	1188.44	0.94	2524.91
1.14667	5335.25	0.94667	3907.05	0.94667	-2439.56	0.94667	-1269.24	0.94667	-20.8583	0.94667	1188.43	0.94667	2524.92
1.15333	5335.26	0.95333	3907.05	0.95333	-2439.56	0.95333	-1269.25	0.95333	-20.8526	0.95333	1188.42	0.95333	2524.93
1.16	5335.27	0.96	3907.04	0.96	-2439.56	0.96	-1269.25	0.96	-20.8459	0.96	1188.41	0.96	2524.93
1.16667	5335.28	0.96667	3907.02	0.96667	-2439.56	0.96667	-1269.25	0.96667	-20.8421	0.96667	1188.41	0.96667	2524.93
1.17333	5335.28	0.97333	3907.01	0.97333	-2439.56	0.97333	-1269.25	0.97333	-20.8416	0.97333	1188.41	0.97333	2524.93
1.18	5335.29	0.98	3907	0.98	-2439.57	0.98	-1269.26	0.98	-20.8435	0.98	1188.41	0.98	2524.93
1.18667	5335.29	0.98667	3907	0.98667	-2439.57	0.98667	-1269.26	0.98667	-20.8459	0.98667	1188.41	0.98667	2524.93
1.19333	5335.29	0.99333	3907	0.99333	-2439.58	0.99333	-1269.27	0.99333	-20.8478	0.99333	1188.41	0.99333	2524.93
1.2	5335.28	1	3907.01	1	-2439.58	1	-1269.29	1	-20.8492	1	1188.4	1	2524.94
1.20667	5335.29	1.00667	3907.02	1.00667	-2439.57	1.00667	-1269.3	1.00667	-20.8478	1.00667	1188.4	1.00667	2524.95
1.21333	5335.29	1.01333	3907.02	1.01333	-2439.57	1.01333	-1269.32	1.01333	-20.8425	1.01333	1188.4	1.01333	2524.96
1.22	5335.3	1.02	3907.02	1.02	-2439.57	1.02	-1269.33	1.02	-20.8363	1.02	1188.4	1.02	2524.96
1.22667	5335.31	1.02667	3907.02	1.02667	-2439.58	1.02667	-1269.34	1.02667	-20.8316	1.02667	1188.4	1.02667	2524.96
1.23333	5335.33	1.03333	3907.01	1.03333	-2439.59	1.03333	-1269.35	1.03333	-20.8287	1.03333	1188.4	1.03333	2524.95
1.24	5335.34	1.04	3907.01	1.04	-2439.6	1.04	-1269.35	1.04	-20.8297	1.04	1188.4	1.04	2524.95
1.24667	5335.35	1.04667	3907.01	1.04667	-2439.6	1.04667	-1269.35	1.04667	-20.8335	1.04667	1188.4	1.04667	2524.94
1.25333	5335.36	1.05333	3907.01	1.05333	-2439.61	1.05333	-1269.36	1.05333	-20.8397	1.05333	1188.4	1.05333	2524.94
1.26	5335.37	1.06	3907.02	1.06	-2439.6	1.06	-1269.36	1.06	-20.8459	1.06	1188.39	1.06	2524.93
1.26667	5335.37	1.06667	3907.03	1.06667	-2439.59	1.06667	-1269.37	1.06667	-20.8511	1.06667	1188.38	1.06667	2524.93
1.27333	5335.38	1.07333	3907.04	1.07333	-2439.58	1.07333	-1269.38	1.07333	-20.853	1.07333	1188.38	1.07333	2524.93
1.28	5335.39	1.08	3907.05	1.08	-2439.57	1.08	-1269.38	1.08	-20.8521	1.08	1188.38	1.08	2524.93
1.28667	5335.4	1.08667	3907.05	1.08667	-2439.56	1.08667	-1269.39	1.08667	-20.8487	1.08667	1188.38	1.08667	2524.93
1.29333	5335.41	1.09333	3907.05	1.09333	-2439.55	1.09333	-1269.39	1.09333	-20.8454	1.09333	1188.38	1.09333	2524.91
1.3	5335.42	1.1	3907.05	1.1	-2439.55	1.1	-1269.39	1.1	-20.844	1.1	1188.39	1.1	2524.9
1.30667	5335.41	1.10667	3907.05	1.10667	-2439.54	1.10667	-1269.39	1.10667	-20.8445	1.10667	1188.39	1.10667	2524.88
1.31333	5335.41	1.11333	3907.06	1.11333	-2439.53	1.11333	-1269.39	1.11333	-20.8468	1.11333	1188.39	1.11333	2524.87
1.32	5335.4	1.12	3907.07	1.12	-2439.52	1.12	-1269.39	1.12	-20.8497	1.12	1188.38	1.12	2524.87
1.32667	5335.39	1.12667	3907.08	1.12667	-2439.51	1.12667	-1269.39	1.12667	-20.8516	1.12667	1188.38	1.12667	2524.86
1.33333	5335.38	1.13333	3907.09	1.13333	-2439.48	1.13333	-1269.39	1.13333	-20.8502	1.13333	1188.37	1.13333	2524.86
1.34	5335.38	1.14	3907.1	1.14	-2439.46	1.14	-1269.4	1.14	-20.8449	1.14	1188.37	1.14	2524.86
1.34667	5335.38	1.14667	3907.11	1.14667	-2439.44	1.14667	-1269.4	1.14667	-20.8373	1.14667	1188.37	1.14667	2524.86
1.35333	5335.39	1.15333	3907.11	1.15333	-2439.42	1.15333	-1269.4	1.15333	-20.8287	1.15333	1188.38	1.15333	2524.86
1.36	5335.39	1.16	3907.11	1.16	-2439.41	1.16	-1269.39	1.16	-20.8216	1.16	1188.38	1.16	2524.86
1.36667	5335.4	1.16667	3907.11	1.16667	-2439.4	1.16667	-1269.39	1.16667	-20.8178	1.16667	1188.38	1.16667	2524.85
1.37333	5335.4	1.17333	3907.12	1.17333	-2439.39	1.17333	-1269.38	1.17333	-20.8192	1.17333	1188.38	1.17333	2524.84
1.38	5335.4	1.18	3907.12	1.18	-2439.38	1.18	-1269.37	1.18	-20.824	1.18	1188.38	1.18	2524.84
1.38667	5335.4	1.18667	3907.14	1.18667	-2439.37	1.18667	-1269.36	1.18667	-20.8287	1.18667	1188.37	1.18667	2524.84
1.39333	5335.4	1.19333	3907.15	1.19333	-2439.36	1.19333	-1269.36	1.19333	-20.8316	1.19333	1188.36	1.19333	2524.84
1.4	5335.4	1.2	3907.16	1.2	-2439.36	1.2	-1269.36	1.2	-20.8301	1.2	1188.36	1.2	2524.83
1.40667	5335.41	1.20667	3907.17	1.20667	-2439.35	1.20667	-1269.36	1.20667	-20.823	1.20667	1188.35	1.20667	2524.83
1.41333	5335.42	1.21333	3907.18	1.21333	-2439.35	1.21333	-1269.36	1.21333	-20.8125	1.21333	1188.35	1.21333	2524.83
1.42	5335.43	1.22	3907.18	1.22	-2439.35	1.22	-1269.36	1.22	-20.8015	1.22	1188.36	1.22	2524.83
1.42667	5335.45	1.22667	3907.19	1.22667	-2439.35	1.22667	-1269.35	1.22667	-20.7925	1.22667	1188.36	1.22667	2524.82
1.43333	5335.46	1.23333	3907.19	1.23333	-2439.36	1.23333	-1269.34	1.23333	-20.7877	1.23333	1188.36	1.23333	2524.81
1.44	5335.46	1.24	3907.2	1.24	-2439.36	1.24	-1269.33	1.24	-20.7877	1.24	1188.35	1.24	2524.81
1.44667	5335.46	1.24667	3907.21	1.24667	-2439.36	1.24667	-1269.33	1.24667	-20.791	1.24667	1188.35	1.24667	2524.8
1.45333	5335.46	1.25333	3907.23	1.25333	-2439.36	1.25333	-1269.32	1.25333	-20.7939	1.25333	1188.34	1.25333	2524.8
1.46	5335.46	1.26	3907.24	1.26	-2439.35	1.26	-1269.32	1.26	-20.7949	1.26	1188.33	1.26	2524.8
1.46667	5335.46	1.26667	3907.26	1.26667	-2439.35	1.26667	-1269.32	1.26667	-20.792	1.26667	1188.32	1.26667	2524.79
1.47333	5335.46	1.27333	3907.27	1.27333	-2439.34	1.27333	-1269.32	1.27333	-20.7868	1.27333	1188.31	1.27333	2524.79
1.48	5335.46	1.28	3907.28	1.28	-2439.34	1.28	-1269.31	1.28	-20.7796	1.28	1188.31	1.28	2524.78
1.48667	5335.47	1.28667	3907.29	1.28667	-2439.35	1.28667	-1269.31	1.28667	-20.7744	1.28667	1188.32	1.28667	2524.77
1.49333	5335.47	1.29333	3907.29	1.29333	-2439.35	1.29333	-1269.29	1.29333	-20.7748	1.29333	1188.33	1.29333	2524.76
1.5	5335.46	1.3	3907.3	1.3	-2439.36	1.3	-1269.28	1.3	-20.7815	1.3	1188.33	1.3	2524.74
1.50667	5335.45	1.30667	3907.31	1.30667	-2439.37	1.30667	-1269.26	1.30667	-20.7925	1.30667	1188.34	1.30667	2524.73
1.51333	5335.44	1.31333	3907.32	1.31333	-2439.38	1.31333	-1269.25	1.31333	-20.8039	1.31333	1188.35	1.31333	2524.73
1.52	5335.43	1.32	3907.33	1.32	-2439.38	1.32	-1269.24	1.32	-20.813	1.32	1188.35	1.32	2524.73
1.52667	5335.41	1.32667	3907.35	1.32667	-2439.39	1.32667	-1269.24	1.32667	-20.8182	1.32667	1188.35	1.32667	2524.73
1.53333	5335.4	1.33333	3907.36	1.33333	-2439.39	1.33333	-1269.23	1.33333	-20.8187	1.33333	1188.36	1.33333	2524.73
1.54	5335.39	1.34	3907.37	1.34	-2439.39	1.34	-1269.23	1.34	-20.8154	1.34	1188.37	1.34	2524.73
1.54667	5335.38	1.34667	3907.38	1.34667	-2439.4	1.34667	-1269.22	1.34667	-20.8092	1.34667	1188.39	1.34667	2524.73
1.55333	5335.38	1.35333	3907.38	1.35333	-2439.42	1.35333	-1269.21	1.35333	-20.8039	1.35333	1188.4	1.35333	2524.73
1.56	5335.37	1.36	3907.39	1.36	-2439.43	1.36	-1269.2	1.36	-20.802	1.36	1188.42	1.36	2524.72
1.56667	5335.36	1.36667	3907.39	1.36667	-2439.45	1.36667	-1269.19	1.36667	-20.8025	1.36667	1188.44	1.36667	2524.71
1.57333	5335.35	1.37333	3907.4	1.37333	-2439.47	1.37333	-1269.18	1.37333	-20.8049	1.37333	1188.45	1.37333	2524.71
1.58	5335.33	1.38	3907.42	1.38	-2439.48	1.38	-1269.17	1.38	-20.8058	1.38	1188.45	1.38	2524.71
1.58667	5335.31	1.38667	3907.43	1.38667	-2439.48	1.38667	-1269.17	1.38667	-20.8058	1.38667	1188.46	1.38667	2524.71
1.59333	5335.29	1.39333	3907.44	1.39333	-2439.49	1.39333	-1269.17	1.39333	-20.8035	1.39333	1188.46	1.39333	2524.71
1.6	5335.27	1.4	3907.45	1.4	-2439.49	1.4	-1269.17	1.4	-20.7996	1.4	1188.47	1.4	2524.72
1.60667	5335.25	1.40667	3907.46	1.40667	-2439.49	1.40667	-1269.18	1.40667	-20.7963	1.40667	1188.48	1.40667	2524.73
1.61333	5335.24	1.41333	3907.46	1.41333	-2439.49	1.41333	-1269.17	1.41333	-20.7949	1.41333	1188.5	1.41333	2524.74
1.62	5335.23	1.42	3907.45	1.42	-2439.5	1.42	-1269.16	1.42	-20.7992	1.42	1188.51	1.42	2524.74
1.62667	5335.22	1.42667	3907.45	1.42667	-2439.5	1.42667	-1269.15	1.42667	-20.8097	1.42667	1188.52	1.42667	2524.75
1.63333	5335.21	1.43333	3907.45	1.43333	-2439.5	1.43333	-1269.14	1.43333	-20.824	1.43333	1188.53	1.43333	2524.76
1.64	5335.19	1.44	3907.44	1.44	-2439.5	1.44	-1269.13	1.44	-20.8392	1.44	1188.53	1.44	2524.77
1.64667	5335.18	1.44667	3907.45	1.44667	-2439.5	1.44667	-1269.13	1.44667	-20.853	1.44667	1188.53	1.44667	2524.78
1.65333	5335.17	1.45333	3907.45	1.45333	-2439.49	1.45333	-1269.12	1.45333	-20.8645	1.45333	1188.52	1.45333	2524.8
1.66	5335.16	1.46	3907.45	1.46	-2439.48	1.46	-1269.12	1.46	-20.8716	1.46	1188.52	1.46	2524.81
1.66667	5335.16	1.46667	3907.44	1.46667	-2439.47	1.46667	-1269.12	1.46667	-20.8745	1.46667	1188.52	1.46667	2524.82
1.67333	5335.15	1.47333	3907.43	1.47333	-2439.47	1.47333	-1269.11	1.47333	-20.8745	1.47333	1188.53	1.47333	2524.82
1.68	5335.16	1.48	3907.42	1.48	-2439.46	1.48	-1269.1	1.48	-20.875	1.48	1188.54	1.48	2524.82
1.68667	5335.16	1.48667	3907.4	1.48667	-2439.47	1.48667	-1269.09	1.48667	-20.8783	1.48667	1188.55	1.48667	2524.82
1.69333	5335.16	1.49333	3907.39	1.49333	-2439.47	1.49333	-1269.08	1.49333	-20.8855	1.49333	1188.56	1.49333	2524.82
1.7	5335.15	1.5	3907.38	1.5	-2439.47	1.5	-1269.07	1.5	-20.8945	1.5	1188.57	1.5	2524.82
1.70667	5335.14	1.50667	3907.38	1.50667	-2439.47	1.50667	-1269.07	1.50667	-20.905	1.50667	1188.57	1.50667	2524.82
1.71333	5335.13	1.51333	3907.38	1.51333	-2439.47	1.51333	-1269.07	1.51333	-20.9155	1.51333	1188.57	1.51333	2524.83
1.72	5335.12	1.52	3907.37	1.52	-2439.46	1.52	-1269.07	1.52	-20.9231	1.52	1188.57	1.52	2524.84
1.72667	5335.11	1.52667	3907.37	1.52667	-2439.45	1.52667	-1269.08	1.52667	-20.926	1.52667	1188.57	1.52667	2524.85
1.73333	5335.1	1.53333	3907.37	1.53333	-2439.45	1.53333	-1269.09	1.53333	-20.9255	1.53333	1188.58	1.53333	2524.86
1.74	5335.1	1.54	3907.36	1.54	-2439.44	1.54	-1269.09	1.54	-20.9231	1.54	1188.59	1.54	2524.86
1.74667	5335.11	1.54667	3907.35	1.54667	-2439.44	1.54667	-1269.09	1.54667	-20.9208	1.54667	1188.6	1.54667	2524.87
1.75333	5335.11	1.55333	3907.34	1.55333	-2439.45	1.55333	-1269.09	1.55333	-20.9193	1.55333	1188.61	1.55333	2524.87
1.76	5335.11	1.56	3907.33	1.56	-2439.45	1.56	-1269.08	1.56	-20.9198	1.56	1188.62	1.56	2524.87
1.76667	5335.1	1.56667	3907.33	1.56667	-2439.46	1.56667	-1269.08	1.56667	-20.9208	1.56667	1188.62	1.56667	2524.87
1.77333	5335.1	1.57333	3907.33	1.57333	-2439.45	1.57333	-1269.08	1.57333	-20.9217	1.57333	1188.61	1.57333	2524.87
1.78	5335.09	1.58	3907.33	1.58	-2439.45	1.58	-1269.09	1.58	-20.9203	1.58	1188.61	1.58	2524.88
1.78667	5335.09	1.58667	3907.32	1.58667	-2439.44	1.58667	-1269.09	1.58667	-20.916	1.58667	1188.6	1.58667	2524.89
1.79333	5335.09	1.59333	3907.31	1.59333	-2439.43	1.59333	-1269.1	1.59333	-20.9084	1.59333	1188.6	1.59333	2524.9
1.8	5335.09	1.6	3907.3	1.6	-2439.43	1.6	-1269.11	1.6	-20.8979	1.6	1188.6	1.6	2524.9
1.80667	5335.1	1.60667	3907.28	1.60667	-2439.42	1.60667	-1269.11	1.60667	-20.8874	1.60667	1188.6	1.60667	2524.91
1.81333	5335.1	1.61333	3907.27	1.61333	-2439.42	1.61333	-1269.1	1.61333	-20.8798	1.61333	1188.6	1.61333	2524.91
1.82	5335.1	1.62	3907.25	1.62	-2439.43	1.62	-1269.1	1.62	-20.8755	1.62	1188.61	1.62	2524.91
1.82667	5335.1	1.62667	3907.24	1.62667	-2439.43	1.62667	-1269.09	1.62667	-20.8755	1.62667	1188.61	1.62667	2524.91
1.83333	5335.09	1.63333	3907.24	1.63333	-2439.44	1.63333	-1269.08	1.63333	-20.8783	1.63333	1188.6	1.63333	2524.91
1.84	5335.08	1.64	3907.24	1.64	-2439.45	1.64	-1269.08	1.64	-20.8807	1.64	1188.6	1.64	2524.92
1.84667	5335.07	1.64667	3907.24	1.64667	-2439.46	1.64667	-1269.07	1.64667	-20.8817	1.64667	1188.6	1.64667	2524.94
1.85333	5335.07	1.65333	3907.23	1.65333	-2439.46	1.65333	-1269.07	1.65333	-20.8793	1.65333	1188.59	1.65333	2524.96
1.86	5335.07	1.66	3907.23	1.66	-2439.47	1.66	-1269.08	1.66	-20.8736	1.66	1188.59	1.66	2524.97
1.86667	5335.07	1.66667	3907.21	1.66667	-2439.47	1.66667	-1269.08	1.66667	-20.8659	1.66667	1188.59	1.66667	2524.99
1.87333	5335.08	1.67333	3907.2	1.67333	-2439.48	1.67333	-1269.07	1.67333	-20.8592	1.67333	1188.6	1.67333	2524.99
1.88	5335.08	1.68	3907.18	1.68	-2439.48	1.68	-1269.07	1.68	-20.8564	1.68	1188.6	1.68	2525
1.88667	5335.09	1.68667	3907.17	1.68667	-2439.49	1.68667	-1269.06	1.68667	-20.8583	1.68667	1188.6	1.68667	2525
1.89333	5335.08	1.69333	3907.17	1.69333	-2439.5	1.69333	-1269.05	1.69333	-20.8631	1.69333	1188.59	1.69333	2525.01
1.9	5335.08	1.7	3907.17	1.7	-2439.5	1.7	-1269.04	1.7	-20.8678	1.7	1188.58	1.7	2525.01
1.90667	5335.08	1.70667	3907.17	1.70667	-2439.5	1.70667	-1269.04	1.70667	-20.8707	1.70667	1188.56	1.70667	2525.02
1.91333	5335.07	1.71333	3907.18	1.71333	-2439.5	1.71333	-1269.04	1.71333	-20.8712	1.71333	1188.55	1.71333	2525.03
1.92	5335.06	1.72	3907.19	1.72	-2439.5	1.72	-1269.04	1.72	-20.8678	1.72	1188.53	1.72	2525.04
1.92667	5335.06	1.72667	3907.19	1.72667	-2439.49	1.72667	-1269.05	1.72667	-20.8626	1.72667	1188.52	1.72667	2525.05
1.93333	5335.06	1.73333	3907.18	1.73333	-2439.49	1.73333	-1269.05	1.73333	-20.8569	1.73333	1188.51	1.73333	2525.06
1.94	5335.07	1.74	3907.18	1.74	-2439.49	1.74	-1269.05	1.74	-20.8535	1.74	1188.51	1.74	2525.06
1.94667	5335.07	1.74667	3907.17	1.74667	-2439.5	1.74667	-1269.05	1.74667	-20.8545	1.74667	1188.5	1.74667	2525.06
1.95333	5335.08	1.75333	3907.17	1.75333	-2439.5	1.75333	-1269.04	1.75333	-20.8597	1.75333	1188.49	1.75333	2525.06
1.96	5335.08	1.76	3907.17	1.76	-2439.51	1.76	-1269.04	1.76	-20.8683	1.76	1188.48	1.76	2525.06
1.96667	5335.08	1.76667	3907.18	1.76667	-2439.5	1.76667	-1269.04	1.76667	-20.8783	1.76667	1188.47	1.76667	2525.06
1.97333	5335.08	1.77333	3907.19	1.77333	-2439.5	1.77333	-1269.04	1.77333	-20.8874	1.77333	1188.45	1.77333	2525.07
1.98	5335.08	1.78	3907.21	1.78	-2439.49	1.78	-1269.05	1.78	-20.8945	1.78	1188.44	1.78	2525.08
1.98667	5335.08	1.78667	3907.22	1.78667	-2439.49	1.78667	-1269.06	1.78667	-20.8979	1.78667	1188.43	1.78667	2525.09
1.99333	5335.09	1.79333	3907.23	1.79333	-2439.48	1.79333	-1269.06	1.79333	-20.8983	1.79333	1188.43	1.79333	2525.09
2	5335.1	1.8	3907.23	1.8	-2439.48	1.8	-1269.06	1.8	-20.8983	1.8	1188.43	1.8	2525.09
2.00667	5335.11	1.80667	3907.23	1.80667	-2439.48	1.80667	-1269.06	1.80667	-20.8998	1.80667	1188.43	1.80667	2525.09
2.01333	5335.11	1.81333	3907.23	1.81333	-2439.48	1.81333	-1269.06	1.81333	-20.9036	1.81333	1188.43	1.81333	2525.09
2.02	5335.11	1.82	3907.24	1.82	-2439.48	1.82	-1269.06	1.82	-20.9093	1.82	1188.43	1.82	2525.08
2.02667	5335.11	1.82667	3907.24	1.82667	-2439.48	1.82667	-1269.06	1.82667	-20.9165	1.82667	1188.42	1.82667	2525.08
2.03333	5335.11	1.83333	3907.25	1.83333	-2439.48	1.83333	-1269.06	1.83333	-20.9222	1.83333	1188.42	1.83333	2525.08
2.04	5335.1	1.84	3907.25	1.84	-2439.47	1.84	-1269.06	1.84	-20.9241	1.84	1188.41	1.84	2525.08
2.04667	5335.09	1.84667	3907.25	1.84667	-2439.46	1.84667	-1269.07	1.84667	-20.9217	1.84667	1188.41	1.84667	2525.09
2.05333	5335.09	1.85333	3907.26	1.85333	-2439.46	1.85333	-1269.08	1.85333	-20.9145	1.85333	1188.4	1.85333	2525.1
2.06	5335.09	1.86	3907.25	1.86	-2439.45	1.86	-1269.09	1.86	-20.9055	1.86	1188.4	1.86	2525.1
2.06667	5335.09	1.86667	3907.25	1.86667	-2439.45	1.86667	-1269.09	1.86667	-20.896	1.86667	1188.41	1.86667	2525.1
2.07333	5335.08	1.87333	3907.24	1.87333	-2439.45	1.87333	-1269.09	1.87333	-20.8902	1.87333	1188.41	1.87333	2525.1
2.08	5335.08	1.88	3907.24	1.88	-2439.46	1.88	-1269.09	1.88	-20.8888	1.88	1188.41	1.88	2525.09
2.08667	5335.07	1.88667	3907.24	1.88667	-2439.46	1.88667	-1269.08	1.88667	-20.8902	1.88667	1188.41	1.88667	2525.08
2.09333	5335.05	1.89333	3907.25	1.89333	-2439.46	1.89333	-1269.07	1.89333	-20.8921	1.89333	1188.41	1.89333	2525.08
2.1	5335.04	1.9	3907.26	1.9	-2439.46	1.9	-1269.07	1.9	-20.8921	1.9	1188.41	1.9	2525.08
2.10667	5335.02	1.90667	3907.27	1.90667	-2439.46	1.90667	-1269.06	1.90667	-20.8893	1.90667	1188.4	1.90667	2525.08
2.11333	5335.01	1.91333	3907.28	1.91333	-2439.46	1.91333	-1269.06	1.91333	-20.8821	1.91333	1188.4	1.91333	2525.08
2.12	5335	1.92	3907.29	1.92	-2439.45	1.92	-1269.06	1.92	-20.8707	1.92	1188.4	1.92	2525.08
2.12667	5335	1.92667	3907.3	1.92667	-2439.46	1.92667	-1269.06	1.92667	-20.8578	1.92667	1188.41	1.92667	2525.07
2.13333	5335	1.93333	3907.3	1.93333	-2439.46	1.93333	-1269.05	1.93333	-20.8459	1.93333	1188.41	1.93333	2525.07
2.14	5334.99	1.94	3907.3	1.94	-2439.47	1.94	-1269.05	1.94	-20.8378	1.94	1188.42	1.94	2525.06
2.14667	5334.99	1.94667	3907.3	1.94667	-2439.49	1.94667	-1269.04	1.94667	-20.8349	1.94667	1188.42	1.94667	2525.05
2.15333	5334.98	1.95333	3907.31	1.95333	-2439.5	1.95333	-1269.03	1.95333	-20.8359	1.95333	1188.42	1.95333	2525.05
2.16	5334.98	1.96	3907.31	1.96	-2439.51	1.96	-1269.03	1.96	-20.8397	1.96	1188.42	1.96	2525.04
2.16667	5334.97	1.96667	3907.31	1.96667	-2439.51	1.96667	-1269.02	1.96667	-20.8445	1.96667	1188.42	1.96667	2525.04
2.17333	5334.96	1.97333	3907.31	1.97333	-2439.51	1.97333	-1269.03	1.97333	-20.8473	1.97333	1188.41	1.97333	2525.05
2.18	5334.95	1.98	3907.31	1.98	-2439.51	1.98	-1269.03	1.98	-20.8468	1.98	1188.41	1.98	2525.05
2.18667	5334.95	1.98667	3907.31	1.98667	-2439.51	1.98667	-1269.04	1.98667	-20.8402	1.98667	1188.42	1.98667	2525.06
2.19333	5334.95	1.99333	3907.3	1.99333	-2439.51	1.99333	-1269.04	1.99333	-20.8306	1.99333	1188.42	1.99333	2525.06
2.2	5334.95	2	3907.28	2	-2439.52	2	-1269.04	2	-20.8201	2	1188.43	2	2525.06
2.20667	5334.95	2.00667	3907.27	2.00667	-2439.52	2.00667	-1269.04	2.00667	-20.8116	2.00667	1188.44	2.00667	2525.05
2.21333	5334.94	2.01333	3907.26	2.01333	-2439.52	2.01333	-1269.04	2.01333	-20.8049	2.01333	1188.45	2.01333	2525.05
2.22	5334.94	2.02	3907.25	2.02	-2439.53	2.02	-1269.04	2.02	-20.7992	2.02	1188.45	2.02	2525.04
2.22667	5334.93	2.02667	3907.25	2.02667	-2439.52	2.02667	-1269.04	2.02667	-20.7944	2.02667	1188.45	2.02667	2525.04
2.23333	5334.92	2.03333	3907.25	2.03333	-2439.52	2.03333	-1269.04	2.03333	-20.7887	2.03333	1188.45	2.03333	2525.05
2.24	5334.92	2.04	3907.24	2.04	-2439.51	2.04	-1269.05	2.04	-20.7791	2.04	1188.45	2.04	2525.05
2.24667	5334.91	2.04667	3907.24	2.04667	-2439.51	2.04667	-1269.05	2.04667	-20.7658	2.04667	1188.46	2.04667	2525.05
2.25333	5334.91	2.05333	3907.23	2.05333	-2439.5	2.05333	-1269.06	2.05333	-20.7501	2.05333	1188.47	2.05333	2525.05
2.26	5334.91	2.06	3907.22	2.06	-2439.5	2.06	-1269.05	2.06	-20.7353	2.06	1188.48	2.06	2525.05
2.26667	5334.92	2.06667	3907.21	2.06667	-2439.51	2.06667	-1269.05	2.06667	-20.7243	2.06667	1188.5	2.06667	2525.04
2.27333	5334.92	2.07333	3907.2	2.07333	-2439.51	2.07333	-1269.05	2.07333	-20.7171	2.07333	1188.51	2.07333	2525.03
2.28	5334.92	2.08	3907.19	2.08	-2439.52	2.08	-1269.05	2.08	-20.7148	2.08	1188.52	2.08	2525.01
2.28667	5334.92	2.08667	3907.19	2.08667	-2439.52	2.08667	-1269.05	2.08667	-20.7152	2.08667	1188.53	2.08667	2525.01
2.29333	5334.92	2.09333	3907.19	2.09333	-2439.52	2.09333	-1269.05	2.09333	-20.7167	2.09333	1188.54	2.09333	2525
2.3	5334.92	2.1	3907.19	2.1	-2439.51	2.1	-1269.06	2.1	-20.7157	2.1	1188.54	2.1	2525.01
2.30667	5334.92	2.10667	3907.19	2.10667	-2439.51	2.10667	-1269.07	2.10667	-20.7114	2.10667	1188.55	2.10667	2525.01
2.31333	5334.92	2.11333	3907.18	2.11333	-2439.5	2.11333	-1269.08	2.11333	-20.7038	2.11333	1188.56	2.11333	2525.01
2.32	5334.93	2.12	3907.18	2.12	-2439.49	2.12	-1269.08	2.12	-20.6943	2.12	1188.57	2.12	2525.01
2.32667	5334.94	2.12667	3907.17	2.12667	-2439.49	2.12667	-1269.09	2.12667	-20.6842	2.12667	1188.58	2.12667	2525
2.33333	5334.94	2.13333	3907.16	2.13333	-2439.49	2.13333	-1269.09	2.13333	-20.6766	2.13333	1188.6	2.13333	2525
2.34	5334.95	2.14	3907.15	2.14	-2439.49	2.14	-1269.09	2.14	-20.6728	2.14	1188.61	2.14	2524.99
2.34667	5334.94	2.14667	3907.15	2.14667	-2439.49	2.14667	-1269.1	2.14667	-20.6728	2.14667	1188.62	2.14667	2524.98
2.35333	5334.94	2.15333	3907.15	2.15333	-2439.49	2.15333	-1269.1	2.15333	-20.6752	2.15333	1188.63	2.15333	2524.97
2.36	5334.93	2.16	3907.15	2.16	-2439.49	2.16	-1269.11	2.16	-20.6776	2.16	1188.63	2.16	2524.98
2.36667	5334.92	2.16667	3907.16	2.16667	-2439.49	2.16667	-1269.12	2.16667	-20.6776	2.16667	1188.64	2.16667	2524.98
2.37333	5334.91	2.17333	3907.17	2.17333	-2439.48	2.17333	-1269.13	2.17333	-20.6737	2.17333	1188.64	2.17333	2524.98
2.38	5334.91	2.18	3907.17	2.18	-2439.48	2.18	-1269.13	2.18	-20.6661	2.18	1188.64	2.18	2524.99
2.38667	5334.91	2.18667	3907.17	2.18667	-2439.48	2.18667	-1269.13	2.18667	-20.6575	2.18667	1188.65	2.18667	2524.99
2.39333	5334.91	2.19333	3907.17	2.19333	-2439.49	2.19333	-1269.13	2.19333	-20.6494	2.19333	1188.66	2.19333	2524.98
2.4	5334.92	2.2	3907.17	2.2	-2439.49	2.2	-1269.13	2.2	-20.6442	2.2	1188.67	2.2	2524.98
2.40667	5334.92	2.20667	3907.17	2.20667	-2439.5	2.20667	-1269.12	2.20667	-20.6432	2.20667	1188.67	2.20667	2524.97
2.41333	5334.91	2.21333	3907.17	2.21333	-2439.5	2.21333	-1269.11	2.21333	-20.6461	2.21333	1188.68	2.21333	2524.97
2.42	5334.91	2.22	3907.17	2.22	-2439.51	2.22	-1269.11	2.22	-20.6518	2.22	1188.67	2.22	2524.97
2.42667	5334.9	2.22667	3907.17	2.22667	-2439.51	2.22667	-1269.11	2.22667	-20.6571	2.22667	1188.67	2.22667	2524.97
2.43333	5334.89	2.23333	3907.18	2.23333	-2439.5	2.23333	-1269.11	2.23333	-20.6604	2.23333	1188.67	2.23333	2524.97
2.44	5334.89	2.24	3907.18	2.24	-2439.49	2.24	-1269.11	2.24	-20.6613	2.24	1188.66	2.24	2524.97
2.44667	5334.89	2.24667	3907.18	2.24667	-2439.49	2.24667	-1269.1	2.24667	-20.6599	2.24667	1188.66	2.24667	2524.98
2.45333	5334.89	2.25333	3907.17	2.25333	-2439.48	2.25333	-1269.1	2.25333	-20.6571	2.25333	1188.66	2.25333	2524.97
2.46	5334.89	2.26	3907.17	2.26	-2439.48	2.26	-1269.08	2.26	-20.6556	2.26	1188.67	2.26	2524.97
2.46667	5334.89	2.26667	3907.16	2.26667	-2439.48	2.26667	-1269.07	2.26667	-20.6571	2.26667	1188.66	2.26667	2524.96
2.47333	5334.88	2.27333	3907.16	2.27333	-2439.48	2.27333	-1269.05	2.27333	-20.6613	2.27333	1188.66	2.27333	2524.95
2.48	5334.87	2.28	3907.16	2.28	-2439.48	2.28	-1269.03	2.28	-20.6685	2.28	1188.65	2.28	2524.95
2.48667	5334.85	2.28667	3907.17	2.28667	-2439.48	2.28667	-1269.02	2.28667	-20.6752	2.28667	1188.64	2.28667	2524.94
2.49333	5334.84	2.29333	3907.18	2.29333	-2439.47	2.29333	-1269.01	2.29333	-20.6795	2.29333	1188.63	2.29333	2524.94
2.5	5334.82	2.3	3907.18	2.3	-2439.47	2.3	-1269	2.3	-20.6814	2.3	1188.62	2.3	2524.94
2.50667	5334.81	2.30667	3907.19	2.30667	-2439.46	2.30667	-1269	2.30667	-20.6823	2.30667	1188.61	2.30667	2524.93
2.51333	5334.81	2.31333	3907.2	2.31333	-2439.46	2.31333	-1268.99	2.31333	-20.6833	2.31333	1188.61	2.31333	2524.93
2.52	5334.81	2.32	3907.2	2.32	-2439.46	2.32	-1268.98	2.32	-20.6852	2.32	1188.61	2.32	2524.91
2.52667	5334.81	2.32667	3907.2	2.32667	-2439.47	2.32667	-1268.96	2.32667	-20.6914	2.32667	1188.61	2.32667	2524.9
2.53333	5334.81	2.33333	3907.21	2.33333	-2439.47	2.33333	-1268.95	2.33333	-20.7028	2.33333	1188.61	2.33333	2524.88
2.54	5334.81	2.34	3907.23	2.34	-2439.48	2.34	-1268.93	2.34	-20.7176	2.34	1188.61	2.34	2524.87
2.54667	5334.81	2.34667	3907.24	2.34667	-2439.49	2.34667	-1268.93	2.34667	-20.7324	2.34667	1188.61	2.34667	2524.86
2.55333	5334.81	2.35333	3907.26	2.35333	-2439.49	2.35333	-1268.92	2.35333	-20.7438	2.35333	1188.61	2.35333	2524.85
2.56	5334.81	2.36	3907.28	2.36	-2439.49	2.36	-1268.93	2.36	-20.7515	2.36	1188.61	2.36	2524.85
2.56667	5334.8	2.36667	3907.29	2.36667	-2439.49	2.36667	-1268.93	2.36667	-20.7534	2.36667	1188.6	2.36667	2524.84
2.57333	5334.8	2.37333	3907.3	2.37333	-2439.49	2.37333	-1268.93	2.37333	-20.7501	2.37333	1188.61	2.37333	2524.84
2.58	5334.8	2.38	3907.31	2.38	-2439.5	2.38	-1268.93	2.38	-20.7434	2.38	1188.61	2.38	2524.83
2.58667	5334.8	2.38667	3907.31	2.38667	-2439.51	2.38667	-1268.92	2.38667	-20.7348	2.38667	1188.61	2.38667	2524.82
2.59333	5334.8	2.39333	3907.31	2.39333	-2439.53	2.39333	-1268.92	2.39333	-20.7291	2.39333	1188.61	2.39333	2524.81
2.6	5334.79	2.4	3907.3	2.4	-2439.55	2.4	-1268.91	2.4	-20.7281	2.4	1188.61	2.4	2524.8
2.60667	5334.78	2.40667	3907.3	2.40667	-2439.56	2.40667	-1268.9	2.40667	-20.7319	2.40667	1188.6	2.40667	2524.79
2.61333	5334.76	2.41333	3907.3	2.41333	-2439.58	2.41333	-1268.9	2.41333	-20.7376	2.41333	1188.59	2.41333	2524.79
2.62	5334.75	2.42	3907.3	2.42	-2439.58	2.42	-1268.9	2.42	-20.7429	2.42	1188.58	2.42	2524.8
2.62667	5334.73	2.42667	3907.3	2.42667	-2439.59	2.42667	-1268.9	2.42667	-20.7458	2.42667	1188.57	2.42667	2524.8
2.63333	5334.72	2.43333	3907.3	2.43333	-2439.59	2.43333	-1268.9	2.43333	-20.7453	2.43333	1188.57	2.43333	2524.81
2.64	5334.72	2.44	3907.3	2.44	-2439.6	2.44	-1268.91	2.44	-20.741	2.44	1188.56	2.44	2524.82
2.64667	5334.72	2.44667	3907.3	2.44667	-2439.61	2.44667	-1268.91	2.44667	-20.7353	2.44667	1188.56	2.44667	2524.82
2.65333	5334.71	2.45333	3907.29	2.45333	-2439.62	2.45333	-1268.91	2.45333	-20.7291	2.45333	1188.57	2.45333	2524.81
2.66	5334.71	2.46	3907.29	2.46	-2439.64	2.46	-1268.91	2.46	-20.7272	2.46	1188.57	2.46	2524.81
2.66667	5334.7	2.46667	3907.28	2.46667	-2439.65	2.46667	-1268.9	2.46667	-20.7295	2.46667	1188.57	2.46667	2524.82
2.67333	5334.69	2.47333	3907.28	2.47333	-2439.67	2.47333	-1268.91	2.47333	-20.7348	2.47333	1188.56	2.47333	2524.82
2.68	5334.68	2.48	3907.28	2.48	-2439.67	2.48	-1268.91	2.48	-20.7396	2.48	1188.56	2.48	2524.83
2.68667	5334.66	2.48667	3907.28	2.48667	-2439.67	2.48667	-1268.93	2.48667	-20.741	2.48667	1188.55	2.48667	2524.84
2.69333	5334.65	2.49333	3907.28	2.49333	-2439.67	2.49333	-1268.94	2.49333	-20.74	2.49333	1188.55	2.49333	2524.86
2.7	5334.64	2.5	3907.27	2.5	-2439.67	2.5	-1268.96	2.5	-20.7372	2.5	1188.54	2.5	2524.87
2.70667	5334.64	2.50667	3907.26	2.50667	-2439.67	2.50667	-1268.98	2.50667	-20.7329	2.50667	1188.54	2.50667	2524.88
2.71333	5334.64	2.51333	3907.25	2.51333	-2439.67	2.51333	-1268.99	2.51333	-20.7286	2.51333	1188.55	2.51333	2524.89
2.72	5334.63	2.52	3907.24	2.52	-2439.68	2.52	-1269	2.52	-20.7272	2.52	1188.55	2.52	2524.89
2.72667	5334.63	2.52667	3907.23	2.52667	-2439.68	2.52667	-1269.01	2.52667	-20.731	2.52667	1188.55	2.52667	2524.89
2.73333	5334.62	2.53333	3907.23	2.53333	-2439.69	2.53333	-1269.02	2.53333	-20.7386	2.53333	1188.54	2.53333	2524.89
2.74	5334.61	2.54	3907.23	2.54	-2439.69	2.54	-1269.03	2.54	-20.7477	2.54	1188.54	2.54	2524.89
2.74667	5334.61	2.54667	3907.23	2.54667	-2439.68	2.54667	-1269.04	2.54667	-20.7562	2.54667	1188.53	2.54667	2524.9
2.75333	5334.6	2.55333	3907.23	2.55333	-2439.68	2.55333	-1269.05	2.55333	-20.7639	2.55333	1188.52	2.55333	2524.91
2.76	5334.6	2.56	3907.24	2.56	-2439.67	2.56	-1269.06	2.56	-20.7691	2.56	1188.51	2.56	2524.92
2.76667	5334.6	2.56667	3907.24	2.56667	-2439.66	2.56667	-1269.07	2.56667	-20.772	2.56667	1188.5	2.56667	2524.93
2.77333	5334.61	2.57333	3907.24	2.57333	-2439.66	2.57333	-1269.08	2.57333	-20.7734	2.57333	1188.5	2.57333	2524.94
2.78	5334.62	2.58	3907.24	2.58	-2439.66	2.58	-1269.08	2.58	-20.7758	2.58	1188.5	2.58	2524.95
2.78667	5334.62	2.58667	3907.24	2.58667	-2439.67	2.58667	-1269.08	2.58667	-20.7806	2.58667	1188.51	2.58667	2524.95
2.79333	5334.63	2.59333	3907.24	2.59333	-2439.67	2.59333	-1269.07	2.59333	-20.7882	2.59333	1188.51	2.59333	2524.95
2.8	5334.63	2.6	3907.24	2.6	-2439.67	2.6	-1269.07	2.6	-20.7977	2.6	1188.51	2.6	2524.95
2.80667	5334.63	2.60667	3907.24	2.60667	-2439.68	2.60667	-1269.06	2.60667	-20.8073	2.60667	1188.5	2.60667	2524.96
2.81333	5334.64	2.61333	3907.25	2.61333	-2439.67	2.61333	-1269.06	2.61333	-20.8154	2.61333	1188.49	2.61333	2524.97
2.82	5334.64	2.62	3907.26	2.62	-2439.67	2.62	-1269.07	2.62	-20.8187	2.62	1188.48	2.62	2524.97
2.82667	5334.65	2.62667	3907.26	2.62667	-2439.66	2.62667	-1269.07	2.62667	-20.8182	2.62667	1188.48	2.62667	2524.98
2.83333	5334.67	2.63333	3907.25	2.63333	-2439.66	2.63333	-1269.07	2.63333	-20.8149	2.63333	1188.48	2.63333	2524.99
2.84	5334.68	2.64	3907.25	2.64	-2439.66	2.64	-1269.06	2.64	-20.8111	2.64	1188.48	2.64	2524.99
2.84667	5334.69	2.64667	3907.24	2.64667	-2439.66	2.64667	-1269.05	2.64667	-20.8092	2.64667	1188.49	2.64667	2524.98
2.85333	5334.7	2.65333	3907.23	2.65333	-2439.66	2.65333	-1269.03	2.65333	-20.8106	2.65333	1188.49	2.65333	2524.97
2.86	5334.71	2.66	3907.22	2.66	-2439.66	2.66	-1269.02	2.66	-20.8159	2.66	1188.5	2.66	2524.97
2.86667	5334.72	2.66667	3907.22	2.66667	-2439.66	2.66667	-1269	2.66667	-20.8235	2.66667	1188.49	2.66667	2524.96
2.87333	5334.72	2.67333	3907.22	2.67333	-2439.66	2.67333	-1269	2.67333	-20.8316	2.67333	1188.49	2.67333	2524.96
2.88	5334.72	2.68	3907.22	2.68	-2439.65	2.68	-1268.99	2.68	-20.8378	2.68	1188.48	2.68	2524.97
2.88667	5334.72	2.68667	3907.23	2.68667	-2439.64	2.68667	-1268.99	2.68667	-20.8421	2.68667	1188.47	2.68667	2524.97
2.89333	5334.73	2.69333	3907.23	2.69333	-2439.63	2.69333	-1269	2.69333	-20.8445	2.69333	1188.46	2.69333	2524.98
2.9	5334.73	2.7	3907.22	2.7	-2439.63	2.7	-1269	2.7	-20.8445	2.7	1188.46	2.7	2524.98
2.90667	5334.74	2.70667	3907.21	2.70667	-2439.62	2.70667	-1269	2.70667	-20.8425	2.70667	1188.46	2.70667	2524.98
2.91333	5334.75	2.71333	3907.2	2.71333	-2439.62	2.71333	-1268.99	2.71333	-20.8416	2.71333	1188.47	2.71333	2524.97
2.92	5334.75	2.72	3907.19	2.72	-2439.62	2.72	-1268.98	2.72	-20.8416	2.72	1188.47	2.72	2524.97
2.92667	5334.75	2.72667	3907.18	2.72667	-2439.62	2.72667	-1268.97	2.72667	-20.8425	2.72667	1188.47	2.72667	2524.96
2.93333	5334.75	2.73333	3907.18	2.73333	-2439.61	2.73333	-1268.97	2.73333	-20.8425	2.73333	1188.47	2.73333	2524.95
2.94	5334.74	2.74	3907.18	2.74	-2439.6	2.74	-1268.96	2.74	-20.8411	2.74	1188.47	2.74	2524.95
2.94667	5334.73	2.74667	3907.19	2.74667	-2439.58	2.74667	-1268.96	2.74667	-20.8383	2.74667	1188.47	2.74667	2524.96
2.95333	5334.72	2.75333	3907.2	2.75333	-2439.57	2.75333	-1268.96	2.75333	-20.8345	2.75333	1188.47	2.75333	2524.96
2.96	5334.72	2.76	3907.2	2.76	-2439.55	2.76	-1268.95	2.76	-20.8297	2.76	1188.47	2.76	2524.97
2.96667	5334.72	2.76667	3907.2	2.76667	-2439.54	2.76667	-1268.94	2.76667	-20.824	2.76667	1188.48	2.76667	2524.98
2.97333	5334.72	2.77333	3907.19	2.77333	-2439.53	2.77333	-1268.93	2.77333	-20.8197	2.77333	1188.49	2.77333	2524.98
2.98	5334.72	2.78	3907.19	2.78	-2439.53	2.78	-1268.92	2.78	-20.8178	2.78	1188.5	2.78	2524.98
2.98667	5334.72	2.78667	3907.19	2.78667	-2439.54	2.78667	-1268.91	2.78667	-20.8192	2.78667	1188.51	2.78667	2524.98
2.99333	5334.72	2.79333	3907.19	2.79333	-2439.54	2.79333	-1268.9	2.79333	-20.8235	2.79333	1188.51	2.79333	2524.98
3	5334.71	2.8	3907.19	2.8	-2439.54	2.8	-1268.9	2.8	-20.8301	2.8	1188.52	2.8	2524.99
3.00667	5334.71	2.80667	3907.2	2.80667	-2439.54	2.80667	-1268.9	2.80667	-20.8392	2.80667	1188.51	2.80667	2525
3.01333	5334.7	2.81333	3907.21	2.81333	-2439.53	2.81333	-1268.9	2.81333	-20.8468	2.81333	1188.51	2.81333	2525.01
3.02	5334.7	2.82	3907.21	2.82	-2439.52	2.82	-1268.9	2.82	-20.8521	2.82	1188.51	2.82	2525.02
3.02667	5334.7	2.82667	3907.21	2.82667	-2439.51	2.82667	-1268.9	2.82667	-20.854	2.82667	1188.51	2.82667	2525.03
3.03333	5334.71	2.83333	3907.21	2.83333	-2439.51	2.83333	-1268.9	2.83333	-20.8554	2.83333	1188.51	2.83333	2525.03
3.04	5334.72	2.84	3907.2	2.84	-2439.5	2.84	-1268.9	2.84	-20.8569	2.84	1188.52	2.84	2525.03
3.04667	5334.73	2.84667	3907.2	2.84667	-2439.5	2.84667	-1268.89	2.84667	-20.8597	2.84667	1188.52	2.84667	2525.03
3.05333	5334.73	2.85333	3907.2	2.85333	-2439.5	2.85333	-1268.89	2.85333	-20.8654	2.85333	1188.52	2.85333	2525.03
3.06	5334.74	2.86	3907.2	2.86	-2439.5	2.86	-1268.89	2.86	-20.8726	2.86	1188.52	2.86	2525.04
3.06667	5334.74	2.86667	3907.2	2.86667	-2439.5	2.86667	-1268.89	2.86667	-20.8769	2.86667	1188.51	2.86667	2525.05
3.07333	5334.75	2.87333	3907.21	2.87333	-2439.49	2.87333	-1268.9	2.87333	-20.8778	2.87333	1188.5	2.87333	2525.06
3.08	5334.75	2.88	3907.22	2.88	-2439.49	2.88	-1268.91	2.88	-20.874	2.88	1188.49	2.88	2525.07
3.08667	5334.75	2.88667	3907.22	2.88667	-2439.48	2.88667	-1268.92	2.88667	-20.8654	2.88667	1188.48	2.88667	2525.09
3.09333	5334.76	2.89333	3907.22	2.89333	-2439.48	2.89333	-1268.93	2.89333	-20.853	2.89333	1188.47	2.89333	2525.1
3.1	5334.77	2.9	3907.22	2.9	-2439.48	2.9	-1268.93	2.9	-20.8416	2.9	1188.47	2.9	2525.1
3.10667	5334.78	2.90667	3907.22	2.90667	-2439.48	2.90667	-1268.93	2.90667	-20.8335	2.90667	1188.48	2.90667	2525.11
3.11333	5334.78	2.91333	3907.21	2.91333	-2439.48	2.91333	-1268.92	2.91333	-20.8283	2.91333	1188.48	2.91333	2525.11
3.12	5334.79	2.92	3907.21	2.92	-2439.48	2.92	-1268.91	2.92	-20.823	2.92	1188.49	2.92	2525.11
3.12667	5334.79	2.92667	3907.21	2.92667	-2439.48	2.92667	-1268.9	2.92667	-20.8154	2.92667	1188.5	2.92667	2525.12
3.13333	5334.79	2.93333	3907.22	2.93333	-2439.47	2.93333	-1268.88	2.93333	-20.8049	2.93333	1188.51	2.93333	2525.14
3.14	5334.79	2.94	3907.23	2.94	-2439.46	2.94	-1268.87	2.94	-20.7877	2.94	1188.52	2.94	2525.16
3.14667	5334.79	2.94667	3907.25	2.94667	-2439.43	2.94667	-1268.86	2.94667	-20.7629	2.94667	1188.53	2.94667	2525.18
3.15333	5334.8	2.95333	3907.27	2.95333	-2439.41	2.95333	-1268.85	2.95333	-20.7305	2.95333	1188.54	2.95333	2525.19
3.16	5334.81	2.96	3907.29	2.96	-2439.38	2.96	-1268.82	2.96	-20.6933	2.96	1188.56	2.96	2525.21
3.16667	5334.82	2.96667	3907.31	2.96667	-2439.36	2.96667	-1268.8	2.96667	-20.6528	2.96667	1188.58	2.96667	2525.21
3.17333	5334.83	2.97333	3907.33	2.97333	-2439.34	2.97333	-1268.76	2.97333	-20.6118	2.97333	1188.6	2.97333	2525.22
3.18	5334.84	2.98	3907.35	2.98	-2439.32	2.98	-1268.72	2.98	-20.5722	2.98	1188.62	2.98	2525.22
3.18667	5334.84	2.98667	3907.38	2.98667	-2439.3	2.98667	-1268.68	2.98667	-20.5345	2.98667	1188.64	2.98667	2525.23
3.19333	5334.84	2.99333	3907.41	2.99333	-2439.27	2.99333	-1268.65	2.99333	-20.4973	2.99333	1188.66	2.99333	2525.23
3.2	5334.85	3	3907.44	3	-2439.25	3	-1268.62	3	-20.4606	3	1188.67	3	2525.24
3.20667	5334.86	3.00667	3907.47	3.00667	-2439.23	3.00667	-1268.6	3.00667	-20.4215	3.00667	1188.68	3.00667	2525.24
3.21333	5334.89	3.01333	3907.5	3.01333	-2439.21	3.01333	-1268.59	3.01333	-20.3815	3.01333	1188.7	3.01333	2525.24
3.22	5334.92	3.02	3907.52	3.02	-2439.19	3.02	-1268.58	3.02	-20.3414	3.02	1188.71	3.02	2525.24
3.22667	5334.97	3.02667	3907.54	3.02667	-2439.18	3.02667	-1268.57	3.02667	-20.3023	3.02667	1188.74	3.02667	2525.24
3.23333	5335.02	3.03333	3907.56	3.03333	-2439.18	3.03333	-1268.55	3.03333	-20.2675	3.03333	1188.76	3.03333	2525.22
3.24	5335.08	3.04	3907.57	3.04	-2439.18	3.04	-1268.54	3.04	-20.2413	3.04	1188.79	3.04	2525.21
3.24667	5335.14	3.04667	3907.58	3.04667	-2439.19	3.04667	-1268.52	3.04667	-20.2241	3.04667	1188.81	3.04667	2525.19
3.25333	5335.18	3.05333	3907.59	3.05333	-2439.19	3.05333	-1268.51	3.05333	-20.2136	3.05333	1188.83	3.05333	2525.18
3.26	5335.23	3.06	3907.59	3.06	-2439.19	3.06	-1268.5	3.06	-20.2065	3.06	1188.84	3.06	2525.17
3.26667	5335.26	3.06667	3907.6	3.06667	-2439.19	3.06667	-1268.5	3.06667	-20.2017	3.06667	1188.85	3.06667	2525.17
3.27333	5335.28	3.07333	3907.61	3.07333	-2439.19	3.07333	-1268.5	3.07333	-20.1984	3.07333	1188.86	3.07333	2525.17
3.28	5335.3	3.08	3907.61	3.08	-2439.19	3.08	-1268.5	3.08	-20.1936	3.08	1188.87	3.08	2525.17
3.28667	5335.31	3.08667	3907.61	3.08667	-2439.19	3.08667	-1268.49	3.08667	-20.1855	3.08667	1188.89	3.08667	2525.18
3.29333	5335.32	3.09333	3907.61	3.09333	-2439.19	3.09333	-1268.48	3.09333	-20.175	3.09333	1188.91	3.09333	2525.19
3.3	5335.32	3.1	3907.61	3.1	-2439.2	3.1	-1268.47	3.1	-20.1669	3.1	1188.93	3.1	2525.21
3.30667	5335.32	3.10667	3907.61	3.10667	-2439.21	3.10667	-1268.45	3.10667	-20.1635	3.10667	1188.95	3.10667	2525.23
3.31333	5335.32	3.11333	3907.61	3.11333	-2439.22	3.11333	-1268.44	3.11333	-20.1664	3.11333	1188.96	3.11333	2525.27
3.32	5335.31	3.12	3907.62	3.12	-2439.22	3.12	-1268.44	3.12	-20.1764	3.12	1188.97	3.12	2525.31
3.32667	5335.32	3.12667	3907.64	3.12667	-2439.23	3.12667	-1268.44	3.12667	-20.1945	3.12667	1188.96	3.12667	2525.37
3.33333	5335.33	3.13333	3907.64	3.13333	-2439.23	3.13333	-1268.46	3.13333	-20.2198	3.13333	1188.96	3.13333	2525.43
3.34	5335.35	3.14	3907.64	3.14	-2439.24	3.14	-1268.49	3.14	-20.2508	3.14	1188.94	3.14	2525.5
3.34667	5335.39	3.14667	3907.63	3.14667	-2439.26	3.14667	-1268.53	3.14667	-20.2861	3.14667	1188.91	3.14667	2525.57
3.35333	5335.43	3.15333	3907.6	3.15333	-2439.28	3.15333	-1268.57	3.15333	-20.3233	3.15333	1188.89	3.15333	2525.63
3.36	5335.47	3.16	3907.56	3.16	-2439.31	3.16	-1268.61	3.16	-20.3619	3.16	1188.85	3.16	2525.69
3.36667	5335.51	3.16667	3907.52	3.16667	-2439.35	3.16667	-1268.64	3.16667	-20.4029	3.16667	1188.82	3.16667	2525.73
3.37333	5335.54	3.17333	3907.49	3.17333	-2439.4	3.17333	-1268.67	3.17333	-20.4454	3.17333	1188.78	3.17333	2525.77
3.38	5335.56	3.18	3907.45	3.18	-2439.44	3.18	-1268.7	3.18	-20.4868	3.18	1188.74	3.18	2525.79
3.38667	5335.56	3.18667	3907.42	3.18667	-2439.47	3.18667	-1268.72	3.18667	-20.5255	3.18667	1188.71	3.18667	2525.81
3.39333	5335.56	3.19333	3907.4	3.19333	-2439.5	3.19333	-1268.74	3.19333	-20.5598	3.19333	1188.67	3.19333	2525.81
3.4	5335.55	3.2	3907.38	3.2	-2439.52	3.2	-1268.77	3.2	-20.5884	3.2	1188.65	3.2	2525.8
3.40667	5335.52	3.20667	3907.36	3.20667	-2439.54	3.20667	-1268.8	3.20667	-20.6094	3.20667	1188.62	3.20667	2525.78
3.41333	5335.5	3.21333	3907.35	3.21333	-2439.55	3.21333	-1268.82	3.21333	-20.6232	3.21333	1188.61	3.21333	2525.75
3.42	5335.47	3.22	3907.33	3.22	-2439.56	3.22	-1268.84	3.22	-20.6323	3.22	1188.6	3.22	2525.7
3.42667	5335.44	3.22667	3907.32	3.22667	-2439.57	3.22667	-1268.85	3.22667	-20.6399	3.22667	1188.59	3.22667	2525.65
3.43333	5335.4	3.23333	3907.31	3.23333	-2439.58	3.23333	-1268.85	3.23333	-20.6475	3.23333	1188.59	3.23333	2525.6
3.44	5335.36	3.24	3907.31	3.24	-2439.6	3.24	-1268.86	3.24	-20.6561	3.24	1188.59	3.24	2525.55
3.44667	5335.31	3.24667	3907.3	3.24667	-2439.61	3.24667	-1268.86	3.24667	-20.6656	3.24667	1188.58	3.24667	2525.5
3.45333	5335.26	3.25333	3907.3	3.25333	-2439.61	3.25333	-1268.86	3.25333	-20.6761	3.25333	1188.58	3.25333	2525.45
3.46	5335.21	3.26	3907.31	3.26	-2439.6	3.26	-1268.87	3.26	-20.6852	3.26	1188.57	3.26	2525.42
3.46667	5335.16	3.26667	3907.31	3.26667	-2439.59	3.26667	-1268.87	3.26667	-20.69	3.26667	1188.56	3.26667	2525.39
3.47333	5335.11	3.27333	3907.31	3.27333	-2439.58	3.27333	-1268.88	3.27333	-20.689	3.27333	1188.56	3.27333	2525.37
3.48	5335.07	3.28	3907.3	3.28	-2439.57	3.28	-1268.89	3.28	-20.6828	3.28	1188.56	3.28	2525.34
3.48667	5335.04	3.28667	3907.29	3.28667	-2439.56	3.28667	-1268.89	3.28667	-20.6747	3.28667	1188.57	3.28667	2525.32
3.49333	5335	3.29333	3907.28	3.29333	-2439.55	3.29333	-1268.88	3.29333	-20.6675	3.29333	1188.58	3.29333	2525.3
3.5	5334.97	3.3	3907.28	3.3	-2439.54	3.3	-1268.87	3.3	-20.6604	3.3	1188.6	3.3	2525.28
3.50667	5334.94	3.30667	3907.27	3.30667	-2439.53	3.30667	-1268.86	3.30667	-20.6556	3.30667	1188.61	3.30667	2525.26
3.51333	5334.9	3.31333	3907.26	3.31333	-2439.52	3.31333	-1268.85	3.31333	-20.6532	3.31333	1188.62	3.31333	2525.25
3.52	5334.87	3.32	3907.26	3.32	-2439.5	3.32	-1268.84	3.32	-20.6528	3.32	1188.62	3.32	2525.25
3.52667	5334.84	3.32667	3907.26	3.32667	-2439.49	3.32667	-1268.83	3.32667	-20.6523	3.32667	1188.63	3.32667	2525.24
3.53333	5334.81	3.33333	3907.26	3.33333	-2439.46	3.33333	-1268.83	3.33333	-20.6485	3.33333	1188.64	3.33333	2525.24
3.54	5334.78	3.34	3907.25	3.34	-2439.44	3.34	-1268.83	3.34	-20.6437	3.34	1188.65	3.34	2525.24
3.54667	5334.77	3.34667	3907.24	3.34667	-2439.42	3.34667	-1268.82	3.34667	-20.637	3.34667	1188.67	3.34667	2525.23
3.55333	5334.75	3.35333	3907.23	3.35333	-2439.41	3.35333	-1268.82	3.35333	-20.6308	3.35333	1188.69	3.35333	2525.23
3.56	5334.74	3.36	3907.21	3.36	-2439.4	3.36	-1268.81	3.36	-20.6265	3.36	1188.71	3.36	2525.22
3.56667	5334.73	3.36667	3907.2	3.36667	-2439.39	3.36667	-1268.81	3.36667	-20.627	3.36667	1188.73	3.36667	2525.21
3.57333	5334.72	3.37333	3907.2	3.37333	-2439.39	3.37333	-1268.8	3.37333	-20.6323	3.37333	1188.74	3.37333	2525.2
3.58	5334.7	3.38	3907.19	3.38	-2439.38	3.38	-1268.8	3.38	-20.6404	3.38	1188.74	3.38	2525.19
3.58667	5334.68	3.38667	3907.19	3.38667	-2439.37	3.38667	-1268.8	3.38667	-20.6504	3.38667	1188.75	3.38667	2525.19
3.59333	5334.65	3.39333	3907.2	3.39333	-2439.36	3.39333	-1268.8	3.39333	-20.6604	3.39333	1188.75	3.39333	2525.19
3.6	5334.63	3.4	3907.2	3.4	-2439.34	3.4	-1268.81	3.4	-20.6675	3.4	1188.75	3.4	2525.19
3.60667	5334.61	3.40667	3907.2	3.40667	-2439.33	3.40667	-1268.82	3.40667	-20.6709	3.40667	1188.75	3.40667	2525.19
3.61333	5334.6	3.41333	3907.2	3.41333	-2439.32	3.41333	-1268.83	3.41333	-20.6714	3.41333	1188.76	3.41333	2525.2
3.62	5334.59	3.42	3907.2	3.42	-2439.32	3.42	-1268.83	3.42	-20.6714	3.42	1188.76	3.42	2525.2
3.62667	5334.58	3.42667	3907.19	3.42667	-2439.32	3.42667	-1268.83	3.42667	-20.6723	3.42667	1188.77	3.42667	2525.19
3.63333	5334.57	3.43333	3907.19	3.43333	-2439.32	3.43333	-1268.82	3.43333	-20.6737	3.43333	1188.78	3.43333	2525.19
3.64	5334.56	3.44	3907.19	3.44	-2439.32	3.44	-1268.81	3.44	-20.6761	3.44	1188.78	3.44	2525.18
3.64667	5334.54	3.44667	3907.19	3.44667	-2439.31	3.44667	-1268.81	3.44667	-20.6776	3.44667	1188.77	3.44667	2525.18
3.65333	5334.53	3.45333	3907.19	3.45333	-2439.31	3.45333	-1268.8	3.45333	-20.6766	3.45333	1188.77	3.45333	2525.19
3.66	5334.52	3.46	3907.2	3.46	-2439.29	3.46	-1268.8	3.46	-20.6709	3.46	1188.76	3.46	2525.19
3.66667	5334.51	3.46667	3907.2	3.46667	-2439.28	3.46667	-1268.8	3.46667	-20.6613	3.46667	1188.76	3.46667	2525.19
3.67333	5334.51	3.47333	3907.21	3.47333	-2439.27	3.47333	-1268.8	3.47333	-20.6475	3.47333	1188.76	3.47333	2525.19
3.68	5334.51	3.48	3907.21	3.48	-2439.26	3.48	-1268.79	3.48	-20.6332	3.48	1188.77	3.48	2525.19
3.68667	5334.52	3.48667	3907.21	3.48667	-2439.25	3.48667	-1268.78	3.48667	-20.6203	3.48667	1188.77	3.48667	2525.18
3.69333	5334.52	3.49333	3907.22	3.49333	-2439.25	3.49333	-1268.76	3.49333	-20.6113	3.49333	1188.78	3.49333	2525.17
3.7	5334.53	3.5	3907.23	3.5	-2439.26	3.5	-1268.75	3.5	-20.6075	3.5	1188.79	3.5	2525.16
3.70667	5334.53	3.50667	3907.24	3.50667	-2439.26	3.50667	-1268.73	3.50667	-20.6079	3.50667	1188.79	3.50667	2525.15
3.71333	5334.54	3.51333	3907.25	3.51333	-2439.26	3.51333	-1268.72	3.51333	-20.6108	3.51333	1188.79	3.51333	2525.14
3.72	5334.54	3.52	3907.27	3.52	-2439.27	3.52	-1268.71	3.52	-20.6146	3.52	1188.79	3.52	2525.13
3.72667	5334.55	3.52667	3907.28	3.52667	-2439.27	3.52667	-1268.71	3.52667	-20.6175	3.52667	1188.78	3.52667	2525.13
3.73333	5334.55	3.53333	3907.29	3.53333	-2439.27	3.53333	-1268.7	3.53333	-20.6199	3.53333	1188.78	3.53333	2525.13
3.74	5334.56	3.54	3907.29	3.54	-2439.28	3.54	-1268.7	3.54	-20.6199	3.54	1188.79	3.54	2525.12
3.74667	5334.58	3.54667	3907.29	3.54667	-2439.29	3.54667	-1268.69	3.54667	-20.6199	3.54667	1188.8	3.54667	2525.12
3.75333	5334.59	3.55333	3907.28	3.55333	-2439.3	3.55333	-1268.68	3.55333	-20.6208	3.55333	1188.8	3.55333	2525.1
3.76	5334.61	3.56	3907.28	3.56	-2439.32	3.56	-1268.67	3.56	-20.6251	3.56	1188.81	3.56	2525.09
3.76667	5334.62	3.56667	3907.27	3.56667	-2439.34	3.56667	-1268.66	3.56667	-20.6313	3.56667	1188.81	3.56667	2525.08
3.77333	5334.62	3.57333	3907.27	3.57333	-2439.36	3.57333	-1268.65	3.57333	-20.6375	3.57333	1188.81	3.57333	2525.08
3.78	5334.63	3.58	3907.28	3.58	-2439.37	3.58	-1268.64	3.58	-20.6423	3.58	1188.8	3.58	2525.08
3.78667	5334.63	3.58667	3907.28	3.58667	-2439.38	3.58667	-1268.64	3.58667	-20.6447	3.58667	1188.79	3.58667	2525.09
3.79333	5334.63	3.59333	3907.29	3.59333	-2439.38	3.59333	-1268.64	3.59333	-20.6442	3.59333	1188.78	3.59333	2525.09
3.8	5334.63	3.6	3907.29	3.6	-2439.38	3.6	-1268.63	3.6	-20.6394	3.6	1188.78	3.6	2525.1
3.80667	5334.64	3.60667	3907.29	3.60667	-2439.38	3.60667	-1268.62	3.60667	-20.6337	3.60667	1188.77	3.60667	2525.11
3.81333	5334.65	3.61333	3907.28	3.61333	-2439.39	3.61333	-1268.61	3.61333	-20.6294	3.61333	1188.77	3.61333	2525.12
3.82	5334.65	3.62	3907.28	3.62	-2439.4	3.62	-1268.6	3.62	-20.6275	3.62	1188.76	3.62	2525.12
3.82667	5334.66	3.62667	3907.27	3.62667	-2439.41	3.62667	-1268.59	3.62667	-20.6299	3.62667	1188.76	3.62667	2525.12
3.83333	5334.66	3.63333	3907.28	3.63333	-2439.42	3.63333	-1268.58	3.63333	-20.6366	3.63333	1188.75	3.63333	2525.12
3.84	5334.66	3.64	3907.28	3.64	-2439.42	3.64	-1268.57	3.64	-20.6461	3.64	1188.74	3.64	2525.12
3.84667	5334.66	3.64667	3907.29	3.64667	-2439.42	3.64667	-1268.57	3.64667	-20.6566	3.64667	1188.73	3.64667	2525.13
3.85333	5334.66	3.65333	3907.29	3.65333	-2439.42	3.65333	-1268.58	3.65333	-20.6656	3.65333	1188.72	3.65333	2525.14
3.86	5334.66	3.66	3907.3	3.66	-2439.41	3.66	-1268.58	3.66	-20.6723	3.66	1188.7	3.66	2525.15
3.86667	5334.67	3.66667	3907.3	3.66667	-2439.41	3.66667	-1268.59	3.66667	-20.6766	3.66667	1188.69	3.66667	2525.16
3.87333	5334.68	3.67333	3907.3	3.67333	-2439.41	3.67333	-1268.59	3.67333	-20.68	3.67333	1188.69	3.67333	2525.16
3.88	5334.69	3.68	3907.3	3.68	-2439.4	3.68	-1268.59	3.68	-20.6847	3.68	1188.68	3.68	2525.16
3.88667	5334.7	3.68667	3907.3	3.68667	-2439.4	3.68667	-1268.59	3.68667	-20.6919	3.68667	1188.68	3.68667	2525.15
3.89333	5334.71	3.69333	3907.29	3.69333	-2439.41	3.69333	-1268.59	3.69333	-20.7019	3.69333	1188.67	3.69333	2525.14
3.9	5334.72	3.7	3907.29	3.7	-2439.41	3.7	-1268.59	3.7	-20.7148	3.7	1188.66	3.7	2525.14
3.90667	5334.73	3.70667	3907.29	3.70667	-2439.4	3.70667	-1268.59	3.70667	-20.7291	3.70667	1188.64	3.70667	2525.14
3.91333	5334.73	3.71333	3907.29	3.71333	-2439.4	3.71333	-1268.6	3.71333	-20.74	3.71333	1188.63	3.71333	2525.14
3.92	5334.74	3.72	3907.3	3.72	-2439.4	3.72	-1268.61	3.72	-20.7453	3.72	1188.61	3.72	2525.15
3.92667	5334.76	3.72667	3907.29	3.72667	-2439.39	3.72667	-1268.62	3.72667	-20.7458	3.72667	1188.6	3.72667	2525.15
3.93333	5334.78	3.73333	3907.29	3.73333	-2439.39	3.73333	-1268.63	3.73333	-20.7419	3.73333	1188.6	3.73333	2525.15
3.94	5334.79	3.74	3907.28	3.74	-2439.39	3.74	-1268.64	3.74	-20.7357	3.74	1188.59	3.74	2525.15
3.94667	5334.81	3.74667	3907.28	3.74667	-2439.4	3.74667	-1268.64	3.74667	-20.7291	3.74667	1188.59	3.74667	2525.15
3.95333	5334.82	3.75333	3907.27	3.75333	-2439.41	3.75333	-1268.63	3.75333	-20.7252	3.75333	1188.58	3.75333	2525.14
3.96	5334.83	3.76	3907.27	3.76	-2439.41	3.76	-1268.63	3.76	-20.7248	3.76	1188.58	3.76	2525.13
3.96667	5334.83	3.76667	3907.28	3.76667	-2439.42	3.76667	-1268.63	3.76667	-20.7257	3.76667	1188.57	3.76667	2525.13
3.97333	5334.83	3.77333	3907.29	3.77333	-2439.42	3.77333	-1268.63	3.77333	-20.7257	3.77333	1188.56	3.77333	2525.13
3.98	5334.83	3.78	3907.3	3.78	-2439.42	3.78	-1268.63	3.78	-20.7238	3.78	1188.56	3.78	2525.14
3.98667	5334.82	3.78667	3907.31	3.78667	-2439.42	3.78667	-1268.64	3.78667	-20.7195	3.78667	1188.55	3.78667	2525.15
3.99333	5334.82	3.79333	3907.32	3.79333	-2439.42	3.79333	-1268.64	3.79333	-20.7114	3.79333	1188.55	3.79333	2525.16
4	5334.82	3.8	3907.33	3.8	-2439.41	3.8	-1268.65	3.8	-20.7014	3.8	1188.55	3.8	2525.16
4.00667	5334.83	3.80667	3907.33	3.80667	-2439.42	3.80667	-1268.65	3.80667	-20.6919	3.80667	1188.55	3.80667	2525.17
4.01333	5334.83	3.81333	3907.33	3.81333	-2439.43	3.81333	-1268.65	3.81333	-20.6847	3.81333	1188.56	3.81333	2525.16
4.02	5334.82	3.82	3907.34	3.82	-2439.43	3.82	-1268.65	3.82	-20.6804	3.82	1188.56	3.82	2525.16
4.02667	5334.82	3.82667	3907.34	3.82667	-2439.44	3.82667	-1268.65	3.82667	-20.6785	3.82667	1188.57	3.82667	2525.15
4.03333	5334.8	3.83333	3907.34	3.83333	-2439.45	3.83333	-1268.66	3.83333	-20.678	3.83333	1188.57	3.83333	2525.15
4.04	5334.79	3.84	3907.35	3.84	-2439.45	3.84	-1268.67	3.84	-20.6771	3.84	1188.57	3.84	2525.15
4.04667	5334.78	3.84667	3907.35	3.84667	-2439.45	3.84667	-1268.68	3.84667	-20.6752	3.84667	1188.57	3.84667	2525.15
4.05333	5334.77	3.85333	3907.36	3.85333	-2439.45	3.85333	-1268.7	3.85333	-20.6709	3.85333	1188.58	3.85333	2525.16
4.06	5334.76	3.86	3907.36	3.86	-2439.45	3.86	-1268.71	3.86	-20.6652	3.86	1188.59	3.86	2525.17
4.06667	5334.76	3.86667	3907.36	3.86667	-2439.45	3.86667	-1268.72	3.86667	-20.659	3.86667	1188.61	3.86667	2525.17
4.07333	5334.76	3.87333	3907.36	3.87333	-2439.46	3.87333	-1268.72	3.87333	-20.6552	3.87333	1188.63	3.87333	2525.17
4.08	5334.75	3.88	3907.36	3.88	-2439.47	3.88	-1268.73	3.88	-20.6552	3.88	1188.64	3.88	2525.17
4.08667	5334.75	3.88667	3907.36	3.88667	-2439.48	3.88667	-1268.73	3.88667	-20.659	3.88667	1188.66	3.88667	2525.16
4.09333	5334.74	3.89333	3907.36	3.89333	-2439.48	3.89333	-1268.73	3.89333	-20.6647	3.89333	1188.66	3.89333	2525.16
4.1	5334.73	3.9	3907.37	3.9	-2439.49	3.9	-1268.74	3.9	-20.6709	3.9	1188.67	3.9	2525.16
4.10667	5334.72	3.90667	3907.37	3.90667	-2439.49	3.90667	-1268.75	3.90667	-20.6752	3.90667	1188.66	3.90667	2525.16
4.11333	5334.71	3.91333	3907.37	3.91333	-2439.48	3.91333	-1268.76	3.91333	-20.6757	3.91333	1188.66	3.91333	2525.17
4.12	5334.7	3.92	3907.37	3.92	-2439.48	3.92	-1268.77	3.92	-20.6709	3.92	1188.66	3.92	2525.17
4.12667	5334.7	3.92667	3907.37	3.92667	-2439.47	3.92667	-1268.79	3.92667	-20.6637	3.92667	1188.66	3.92667	2525.18
4.13333	5334.7	3.93333	3907.37	3.93333	-2439.47	3.93333	-1268.8	3.93333	-20.6561	3.93333	1188.67	3.93333	2525.18
4.14	5334.7	3.94	3907.36	3.94	-2439.48	3.94	-1268.8	3.94	-20.6509	3.94	1188.68	3.94	2525.17
4.14667	5334.71	3.94667	3907.36	3.94667	-2439.49	3.94667	-1268.8	3.94667	-20.6499	3.94667	1188.69	3.94667	2525.17
4.15333	5334.71	3.95333	3907.35	3.95333	-2439.49	3.95333	-1268.81	3.95333	-20.6528	3.95333	1188.7	3.95333	2525.17
4.16	5334.71	3.96	3907.35	3.96	-2439.5	3.96	-1268.81	3.96	-20.659	3.96	1188.71	3.96	2525.17
4.16667	5334.71	3.96667	3907.35	3.96667	-2439.5	3.96667	-1268.81	3.96667	-20.6661	3.96667	1188.72	3.96667	2525.17
4.17333	5334.71	3.97333	3907.35	3.97333	-2439.5	3.97333	-1268.82	3.97333	-20.6704	3.97333	1188.72	3.97333	2525.18
4.18	5334.71	3.98	3907.35	3.98	-2439.5	3.98	-1268.82	3.98	-20.6704	3.98	1188.72	3.98	2525.19
4.18667	5334.72	3.98667	3907.35	3.98667	-2439.49	3.98667	-1268.83	3.98667	-20.6661	3.98667	1188.73	3.98667	2525.2
4.19333	5334.73	3.99333	3907.35	3.99333	-2439.49	3.99333	-1268.84	3.99333	-20.6594	3.99333	1188.73	3.99333	2525.21
4.2	5334.75	4	3907.34	4	-2439.49	4	-1268.85	4	-20.6537	4	1188.74	4	2525.21
4.20667	5334.77	4.00667	3907.33	4.00667	-2439.5	4.00667	-1268.85	4.00667	-20.6509	4.00667	1188.75	4.00667	2525.21
4.21333	5334.79	4.01333	3907.32	4.01333	-2439.51	4.01333	-1268.85	4.01333	-20.6509	4.01333	1188.76	4.01333	2525.21
4.22	5334.8	4.02	3907.32	4.02	-2439.51	4.02	-1268.85	4.02	-20.6561	4.02	1188.76	4.02	2525.21
4.22667	5334.8	4.02667	3907.32	4.02667	-2439.52	4.02667	-1268.86	4.02667	-20.6642	4.02667	1188.76	4.02667	2525.21
4.23333	5334.81	4.03333	3907.32	4.03333	-2439.52	4.03333	-1268.86	4.03333	-20.6742	4.03333	1188.75	4.03333	2525.22
4.24	5334.81	4.04	3907.32	4.04	-2439.52	4.04	-1268.87	4.04	-20.6819	4.04	1188.74	4.04	2525.22
4.24667	5334.82	4.04667	3907.33	4.04667	-2439.51	4.04667	-1268.88	4.04667	-20.6852	4.04667	1188.73	4.04667	2525.23
4.25333	5334.83	4.05333	3907.33	4.05333	-2439.51	4.05333	-1268.9	4.05333	-20.6847	4.05333	1188.73	4.05333	2525.23
4.26	5334.85	4.06	3907.33	4.06	-2439.51	4.06	-1268.91	4.06	-20.6814	4.06	1188.72	4.06	2525.23
4.26667	5334.86	4.06667	3907.33	4.06667	-2439.51	4.06667	-1268.91	4.06667	-20.6776	4.06667	1188.72	4.06667	2525.23
4.27333	5334.88	4.07333	3907.33	4.07333	-2439.52	4.07333	-1268.91	4.07333	-20.6747	4.07333	1188.72	4.07333	2525.21
4.28	5334.89	4.08	3907.33	4.08	-2439.53	4.08	-1268.91	4.08	-20.6766	4.08	1188.72	4.08	2525.2
4.28667	5334.91	4.08667	3907.33	4.08667	-2439.55	4.08667	-1268.91	4.08667	-20.6833	4.08667	1188.72	4.08667	2525.19
4.29333	5334.92	4.09333	3907.34	4.09333	-2439.56	4.09333	-1268.92	4.09333	-20.6947	4.09333	1188.71	4.09333	2525.18
4.3	5334.93	4.1	3907.35	4.1	-2439.56	4.1	-1268.93	4.1	-20.7066	4.1	1188.7	4.1	2525.18
4.30667	5334.94	4.10667	3907.36	4.10667	-2439.56	4.10667	-1268.94	4.10667	-20.7157	4.10667	1188.69	4.10667	2525.18
4.31333	5334.96	4.11333	3907.37	4.11333	-2439.56	4.11333	-1268.95	4.11333	-20.7205	4.11333	1188.69	4.11333	2525.17
4.32	5334.98	4.12	3907.37	4.12	-2439.55	4.12	-1268.95	4.12	-20.7224	4.12	1188.69	4.12	2525.17
4.32667	5335	4.12667	3907.37	4.12667	-2439.55	4.12667	-1268.96	4.12667	-20.7219	4.12667	1188.69	4.12667	2525.17
4.33333	5335.02	4.13333	3907.37	4.13333	-2439.56	4.13333	-1268.96	4.13333	-20.72	4.13333	1188.7	4.13333	2525.16
4.34	5335.03	4.14	3907.37	4.14	-2439.57	4.14	-1268.95	4.14	-20.7205	4.14	1188.71	4.14	2525.15
4.34667	5335.04	4.14667	3907.37	4.14667	-2439.58	4.14667	-1268.94	4.14667	-20.7243	4.14667	1188.71	4.14667	2525.15
4.35333	5335.05	4.15333	3907.37	4.15333	-2439.59	4.15333	-1268.94	4.15333	-20.7295	4.15333	1188.71	4.15333	2525.16
4.36	5335.05	4.16	3907.38	4.16	-2439.59	4.16	-1268.94	4.16	-20.7334	4.16	1188.7	4.16	2525.16
4.36667	5335.05	4.16667	3907.39	4.16667	-2439.59	4.16667	-1268.95	4.16667	-20.7348	4.16667	1188.69	4.16667	2525.17
4.37333	5335.05	4.17333	3907.39	4.17333	-2439.58	4.17333	-1268.96	4.17333	-20.7329	4.17333	1188.69	4.17333	2525.19
4.38	5335.06	4.18	3907.39	4.18	-2439.58	4.18	-1268.97	4.18	-20.7272	4.18	1188.68	4.18	2525.2
4.38667	5335.06	4.18667	3907.39	4.18667	-2439.57	4.18667	-1268.98	4.18667	-20.7181	4.18667	1188.69	4.18667	2525.2
4.39333	5335.07	4.19333	3907.38	4.19333	-2439.57	4.19333	-1268.98	4.19333	-20.7081	4.19333	1188.69	4.19333	2525.21
4.4	5335.07	4.2	3907.37	4.2	-2439.58	4.2	-1268.98	4.2	-20.7009	4.2	1188.7	4.2	2525.21
4.40667	5335.07	4.20667	3907.36	4.20667	-2439.59	4.20667	-1268.98	4.20667	-20.6966	4.20667	1188.7	4.20667	2525.2
4.41333	5335.07	4.21333	3907.35	4.21333	-2439.59	4.21333	-1268.97	4.21333	-20.6952	4.21333	1188.71	4.21333	2525.2
4.42	5335.07	4.22	3907.35	4.22	-2439.59	4.22	-1268.96	4.22	-20.6966	4.22	1188.71	4.22	2525.2
4.42667	5335.06	4.22667	3907.35	4.22667	-2439.59	4.22667	-1268.96	4.22667	-20.6986	4.22667	1188.7	4.22667	2525.2
4.43333	5335.06	4.23333	3907.35	4.23333	-2439.59	4.23333	-1268.96	4.23333	-20.6981	4.23333	1188.7	4.23333	2525.2
4.44	5335.05	4.24	3907.34	4.24	-2439.58	4.24	-1268.97	4.24	-20.6947	4.24	1188.69	4.24	2525.21
4.44667	5335.05	4.24667	3907.34	4.24667	-2439.57	4.24667	-1268.97	4.24667	-20.689	4.24667	1188.69	4.24667	2525.22
4.45333	5335.05	4.25333	3907.33	4.25333	-2439.56	4.25333	-1268.97	4.25333	-20.6814	4.25333	1188.69	4.25333	2525.22
4.46	5335.06	4.26	3907.32	4.26	-2439.56	4.26	-1268.96	4.26	-20.6737	4.26	1188.69	4.26	2525.21
4.46667	5335.07	4.26667	3907.31	4.26667	-2439.56	4.26667	-1268.96	4.26667	-20.6695	4.26667	1188.7	4.26667	2525.21
4.47333	5335.07	4.27333	3907.3	4.27333	-2439.56	4.27333	-1268.95	4.27333	-20.6695	4.27333	1188.69	4.27333	2525.2
4.48	5335.08	4.28	3907.3	4.28	-2439.57	4.28	-1268.94	4.28	-20.6714	4.28	1188.69	4.28	2525.2
4.48667	5335.08	4.28667	3907.3	4.28667	-2439.57	4.28667	-1268.94	4.28667	-20.6733	4.28667	1188.68	4.28667	2525.19
4.49333	5335.08	4.29333	3907.3	4.29333	-2439.57	4.29333	-1268.94	4.29333	-20.6733	4.29333	1188.67	4.29333	2525.2
4.5	5335.09	4.3	3907.3	4.3	-2439.56	4.3	-1268.94	4.3	-20.6699	4.3	1188.65	4.3	2525.2
4.50667	5335.1	4.30667	3907.3	4.30667	-2439.55	4.30667	-1268.94	4.30667	-20.6623	4.30667	1188.64	4.30667	2525.21
4.51333	5335.11	4.31333	3907.31	4.31333	-2439.55	4.31333	-1268.94	4.31333	-20.6518	4.31333	1188.64	4.31333	2525.22
4.52	5335.12	4.32	3907.31	4.32	-2439.55	4.32	-1268.94	4.32	-20.6404	4.32	1188.64	4.32	2525.22
4.52667	5335.13	4.32667	3907.3	4.32667	-2439.56	4.32667	-1268.94	4.32667	-20.6299	4.32667	1188.64	4.32667	2525.23
4.53333	5335.15	4.33333	3907.3	4.33333	-2439.57	4.33333	-1268.93	4.33333	-20.6237	4.33333	1188.64	4.33333	2525.22
4.54	5335.15	4.34	3907.3	4.34	-2439.58	4.34	-1268.91	4.34	-20.6223	4.34	1188.64	4.34	2525.22
4.54667	5335.16	4.34667	3907.31	4.34667	-2439.59	4.34667	-1268.9	4.34667	-20.6232	4.34667	1188.63	4.34667	2525.22
4.55333	5335.16	4.35333	3907.31	4.35333	-2439.6	4.35333	-1268.89	4.35333	-20.6251	4.35333	1188.62	4.35333	2525.23
4.56	5335.16	4.36	3907.32	4.36	-2439.6	4.36	-1268.88	4.36	-20.6251	4.36	1188.61	4.36	2525.23
4.56667	5335.16	4.36667	3907.33	4.36667	-2439.59	4.36667	-1268.88	4.36667	-20.6213	4.36667	1188.6	4.36667	2525.24
4.57333	5335.16	4.37333	3907.34	4.37333	-2439.59	4.37333	-1268.88	4.37333	-20.6132	4.37333	1188.6	4.37333	2525.25
4.58	5335.16	4.38	3907.35	4.38	-2439.58	4.38	-1268.89	4.38	-20.6022	4.38	1188.6	4.38	2525.26
4.58667	5335.16	4.38667	3907.35	4.38667	-2439.59	4.38667	-1268.89	4.38667	-20.5908	4.38667	1188.6	4.38667	2525.26
4.59333	5335.16	4.39333	3907.34	4.39333	-2439.59	4.39333	-1268.88	4.39333	-20.5827	4.39333	1188.61	4.39333	2525.26
4.6	5335.16	4.4	3907.34	4.4	-2439.6	4.4	-1268.88	4.4	-20.5803	4.4	1188.62	4.4	2525.26
4.60667	5335.16	4.40667	3907.35	4.40667	-2439.61	4.40667	-1268.87	4.40667	-20.5831	4.40667	1188.63	4.40667	2525.25
4.61333	5335.14	4.41333	3907.36	4.41333	-2439.61	4.41333	-1268.87	4.41333	-20.5898	4.41333	1188.63	4.41333	2525.25
4.62	5335.13	4.42	3907.37	4.42	-2439.62	4.42	-1268.87	4.42	-20.5975	4.42	1188.63	4.42	2525.25
4.62667	5335.11	4.42667	3907.39	4.42667	-2439.62	4.42667	-1268.87	4.42667	-20.6046	4.42667	1188.63	4.42667	2525.26
4.63333	5335.09	4.43333	3907.4	4.43333	-2439.62	4.43333	-1268.88	4.43333	-20.6089	4.43333	1188.63	4.43333	2525.27
4.64	5335.08	4.44	3907.41	4.44	-2439.62	4.44	-1268.88	4.44	-20.6094	4.44	1188.64	4.44	2525.27
4.64667	5335.07	4.44667	3907.42	4.44667	-2439.61	4.44667	-1268.89	4.44667	-20.6075	4.44667	1188.64	4.44667	2525.28
4.65333	5335.06	4.45333	3907.42	4.45333	-2439.61	4.45333	-1268.89	4.45333	-20.6065	4.45333	1188.65	4.45333	2525.28
4.66	5335.05	4.46	3907.42	4.46	-2439.62	4.46	-1268.88	4.46	-20.6079	4.46	1188.66	4.46	2525.27
4.66667	5335.04	4.46667	3907.42	4.46667	-2439.62	4.46667	-1268.88	4.46667	-20.6137	4.46667	1188.66	4.46667	2525.27
4.67333	5335.02	4.47333	3907.43	4.47333	-2439.62	4.47333	-1268.87	4.47333	-20.6218	4.47333	1188.66	4.47333	2525.26
4.68	5335	4.48	3907.43	4.48	-2439.62	4.48	-1268.87	4.48	-20.6332	4.48	1188.66	4.48	2525.26
4.68667	5334.97	4.48667	3907.45	4.48667	-2439.62	4.48667	-1268.87	4.48667	-20.6442	4.48667	1188.66	4.48667	2525.25
4.69333	5334.95	4.49333	3907.46	4.49333	-2439.61	4.49333	-1268.87	4.49333	-20.6537	4.49333	1188.65	4.49333	2525.25
4.7	5334.93	4.5	3907.47	4.5	-2439.61	4.5	-1268.87	4.5	-20.6585	4.5	1188.65	4.5	2525.25
4.70667	5334.91	4.50667	3907.48	4.50667	-2439.6	4.50667	-1268.88	4.50667	-20.6594	4.50667	1188.65	4.50667	2525.25
4.71333	5334.9	4.51333	3907.48	4.51333	-2439.6	4.51333	-1268.88	4.51333	-20.659	4.51333	1188.66	4.51333	2525.25
4.72	5334.89	4.52	3907.48	4.52	-2439.6	4.52	-1268.88	4.52	-20.6599	4.52	1188.67	4.52	2525.24
4.72667	5334.88	4.52667	3907.47	4.52667	-2439.61	4.52667	-1268.87	4.52667	-20.6637	4.52667	1188.68	4.52667	2525.24
4.73333	5334.87	4.53333	3907.47	4.53333	-2439.62	4.53333	-1268.87	4.53333	-20.6718	4.53333	1188.68	4.53333	2525.23
4.74	5334.85	4.54	3907.47	4.54	-2439.62	4.54	-1268.86	4.54	-20.6842	4.54	1188.68	4.54	2525.23
4.74667	5334.84	4.54667	3907.47	4.54667	-2439.63	4.54667	-1268.86	4.54667	-20.6971	4.54667	1188.68	4.54667	2525.23
4.75333	5334.82	4.55333	3907.48	4.55333	-2439.63	4.55333	-1268.86	4.55333	-20.709	4.55333	1188.67	4.55333	2525.24
4.76	5334.81	4.56	3907.48	4.56	-2439.63	4.56	-1268.86	4.56	-20.7176	4.56	1188.67	4.56	2525.24
4.76667	5334.8	4.56667	3907.49	4.56667	-2439.63	4.56667	-1268.87	4.56667	-20.72	4.56667	1188.66	4.56667	2525.25
4.77333	5334.79	4.57333	3907.49	4.57333	-2439.62	4.57333	-1268.88	4.57333	-20.7186	4.57333	1188.67	4.57333	2525.26
4.78	5334.79	4.58	3907.48	4.58	-2439.62	4.58	-1268.88	4.58	-20.7152	4.58	1188.67	4.58	2525.26
4.78667	5334.79	4.58667	3907.48	4.58667	-2439.62	4.58667	-1268.89	4.58667	-20.7152	4.58667	1188.68	4.58667	2525.26
4.79333	5334.78	4.59333	3907.47	4.59333	-2439.62	4.59333	-1268.88	4.59333	-20.72	4.59333	1188.68	4.59333	2525.25
4.8	5334.78	4.6	3907.47	4.6	-2439.62	4.6	-1268.88	4.6	-20.7291	4.6	1188.68	4.6	2525.25
4.80667	5334.77	4.60667	3907.46	4.60667	-2439.62	4.60667	-1268.87	4.60667	-20.7415	4.60667	1188.68	4.60667	2525.25
4.81333	5334.76	4.61333	3907.46	4.61333	-2439.62	4.61333	-1268.86	4.61333	-20.7558	4.61333	1188.68	4.61333	2525.25
4.82	5334.75	4.62	3907.46	4.62	-2439.62	4.62	-1268.86	4.62	-20.7686	4.62	1188.67	4.62	2525.25
4.82667	5334.74	4.62667	3907.46	4.62667	-2439.62	4.62667	-1268.86	4.62667	-20.7763	4.62667	1188.67	4.62667	2525.26
4.83333	5334.74	4.63333	3907.46	4.63333	-2439.61	4.63333	-1268.86	4.63333	-20.7782	4.63333	1188.66	4.63333	2525.26
4.84	5334.74	4.64	3907.45	4.64	-2439.6	4.64	-1268.85	4.64	-20.7763	4.64	1188.66	4.64	2525.25
4.84667	5334.74	4.64667	3907.43	4.64667	-2439.6	4.64667	-1268.85	4.64667	-20.772	4.64667	1188.66	4.64667	2525.25
4.85333	5334.74	4.65333	3907.42	4.65333	-2439.61	4.65333	-1268.84	4.65333	-20.7696	4.65333	1188.66	4.65333	2525.23
4.86	5334.74	4.66	3907.41	4.66	-2439.61	4.66	-1268.83	4.66	-20.7706	4.66	1188.67	4.66	2525.21
4.86667	5334.74	4.66667	3907.4	4.66667	-2439.62	4.66667	-1268.82	4.66667	-20.7744	4.66667	1188.67	4.66667	2525.19
4.87333	5334.74	4.67333	3907.39	4.67333	-2439.62	4.67333	-1268.81	4.67333	-20.7791	4.67333	1188.66	4.67333	2525.17
4.88	5334.73	4.68	3907.39	4.68	-2439.62	4.68	-1268.8	4.68	-20.7829	4.68	1188.66	4.68	2525.16
4.88667	5334.73	4.68667	3907.4	4.68667	-2439.62	4.68667	-1268.8	4.68667	-20.7844	4.68667	1188.66	4.68667	2525.15
4.89333	5334.73	4.69333	3907.39	4.69333	-2439.62	4.69333	-1268.8	4.69333	-20.7815	4.69333	1188.66	4.69333	2525.14
4.9	5334.73	4.7	3907.39	4.7	-2439.62	4.7	-1268.8	4.7	-20.7734	4.7	1188.66	4.7	2525.14
4.90667	5334.73	4.70667	3907.38	4.70667	-2439.62	4.70667	-1268.8	4.70667	-20.7634	4.70667	1188.67	4.70667	2525.14
4.91333	5334.73	4.71333	3907.36	4.71333	-2439.62	4.71333	-1268.8	4.71333	-20.7548	4.71333	1188.68	4.71333	2525.13
4.92	5334.73	4.72	3907.34	4.72	-2439.63	4.72	-1268.79	4.72	-20.7505	4.72	1188.69	4.72	2525.13
4.92667	5334.73	4.72667	3907.33	4.72667	-2439.64	4.72667	-1268.78	4.72667	-20.752	4.72667	1188.7	4.72667	2525.12
4.93333	5334.72	4.73333	3907.31	4.73333	-2439.65	4.73333	-1268.78	4.73333	-20.7582	4.73333	1188.7	4.73333	2525.11
4.94	5334.72	4.74	3907.31	4.74	-2439.65	4.74	-1268.78	4.74	-20.7691	4.74	1188.7	4.74	2525.11
4.94667	5334.71	4.74667	3907.3	4.74667	-2439.65	4.74667	-1268.78	4.74667	-20.7801	4.74667	1188.69	4.74667	2525.11
4.95333	5334.7	4.75333	3907.3	4.75333	-2439.65	4.75333	-1268.78	4.75333	-20.7887	4.75333	1188.68	4.75333	2525.11
4.96	5334.69	4.76	3907.3	4.76	-2439.64	4.76	-1268.79	4.76	-20.7934	4.76	1188.68	4.76	2525.11
4.96667	5334.69	4.76667	3907.29	4.76667	-2439.63	4.76667	-1268.8	4.76667	-20.7944	4.76667	1188.67	4.76667	2525.11
4.97333	5334.7	4.77333	3907.27	4.77333	-2439.63	4.77333	-1268.8	4.77333	-20.7925	4.77333	1188.68	4.77333	2525.11
4.98	5334.7	4.78	3907.26	4.78	-2439.63	4.78	-1268.8	4.78	-20.7896	4.78	1188.68	4.78	2525.11
4.98667	5334.71	4.78667	3907.24	4.78667	-2439.63	4.78667	-1268.8	4.78667	-20.7901	4.78667	1188.69	4.78667	2525.11
4.99333	5334.71	4.79333	3907.22	4.79333	-2439.64	4.79333	-1268.8	4.79333	-20.7944	4.79333	1188.7	4.79333	2525.11
5	5334.7	4.8	3907.2	4.8	-2439.65	4.8	-1268.79	4.8	-20.8011	4.8	1188.7	4.8	2525.11
5.00667	5334.7	4.80667	3907.19	4.80667	-2439.66	4.80667	-1268.79	4.80667	-20.8073	4.80667	1188.7	4.80667	2525.12
5.01333	5334.69	4.81333	3907.18	4.81333	-2439.66	4.81333	-1268.8	4.81333	-20.8125	4.81333	1188.7	4.81333	2525.13
5.02	5334.68	4.82	3907.17	4.82	-2439.66	4.82	-1268.8	4.82	-20.8154	4.82	1188.7	4.82	2525.14
5.02667	5334.68	4.82667	3907.16	4.82667	-2439.66	4.82667	-1268.81	4.82667	-20.8135	4.82667	1188.7	4.82667	2525.15
5.03333	5334.68	4.83333	3907.14	4.83333	-2439.66	4.83333	-1268.82	4.83333	-20.8063	4.83333	1188.7	4.83333	2525.16
5.04	5334.68	4.84	3907.12	4.84	-2439.66	4.84	-1268.82	4.84	-20.7968	4.84	1188.7	4.84	2525.17
5.04667	5334.68	4.84667	3907.1	4.84667	-2439.67	4.84667	-1268.82	4.84667	-20.7887	4.84667	1188.71	4.84667	2525.17
5.05333	5334.68	4.85333	3907.08	4.85333	-2439.67	4.85333	-1268.81	4.85333	-20.7853	4.85333	1188.71	4.85333	2525.17
5.06	5334.68	4.86	3907.06	4.86	-2439.67	4.86	-1268.8	4.86	-20.7863	4.86	1188.71	4.86	2525.16
5.06667	5334.67	4.86667	3907.04	4.86667	-2439.67	4.86667	-1268.8	4.86667	-20.7906	4.86667	1188.71	4.86667	2525.16
5.07333	5334.66	4.87333	3907.04	4.87333	-2439.67	4.87333	-1268.8	4.87333	-20.7968	4.87333	1188.71	4.87333	2525.17
5.08	5334.64	4.88	3907.03	4.88	-2439.66	4.88	-1268.8	4.88	-20.8039	4.88	1188.71	4.88	2525.17
5.08667	5334.63	4.88667	3907.02	4.88667	-2439.65	4.88667	-1268.81	4.88667	-20.8092	4.88667	1188.7	4.88667	2525.18
5.09333	5334.62	4.89333	3907.01	4.89333	-2439.64	4.89333	-1268.81	4.89333	-20.8111	4.89333	1188.7	4.89333	2525.19
5.1	5334.61	4.9	3907	4.9	-2439.63	4.9	-1268.82	4.9	-20.8101	4.9	1188.7	4.9	2525.19
5.10667	5334.59	4.90667	3906.99	4.90667	-2439.63	4.90667	-1268.82	4.90667	-20.8101	4.90667	1188.7	4.90667	2525.19
5.11333	5334.58	4.91333	3906.97	4.91333	-2439.63	4.91333	-1268.82	4.91333	-20.8125	4.91333	1188.71	4.91333	2525.19
5.12	5334.56	4.92	3906.96	4.92	-2439.63	4.92	-1268.81	4.92	-20.8173	4.92	1188.71	4.92	2525.19
5.12667	5334.54	4.92667	3906.96	4.92667	-2439.64	4.92667	-1268.8	4.92667	-20.8249	4.92667	1188.72	4.92667	2525.19
5.13333	5334.52	4.93333	3906.95	4.93333	-2439.64	4.93333	-1268.79	4.93333	-20.834	4.93333	1188.71	4.93333	2525.19
5.14	5334.5	4.94	3906.96	4.94	-2439.64	4.94	-1268.79	4.94	-20.8435	4.94	1188.71	4.94	2525.2
5.14667	5334.48	4.94667	3906.96	4.94667	-2439.64	4.94667	-1268.78	4.94667	-20.8497	4.94667	1188.71	4.94667	2525.21
5.15333	5334.47	4.95333	3906.96	4.95333	-2439.63	4.95333	-1268.78	4.95333	-20.8516	4.95333	1188.71	4.95333	2525.23
5.16	5334.47	4.96	3906.96	4.96	-2439.63	4.96	-1268.78	4.96	-20.8497	4.96	1188.7	4.96	2525.24
5.16667	5334.47	4.96667	3906.96	4.96667	-2439.63	4.96667	-1268.78	4.96667	-20.8445	4.96667	1188.7	4.96667	2525.25
5.17333	5334.48	4.97333	3906.95	4.97333	-2439.63	4.97333	-1268.78	4.97333	-20.8378	4.97333	1188.71	4.97333	2525.25
5.18	5334.49	4.98	3906.94	4.98	-2439.63	4.98	-1268.77	4.98	-20.8321	4.98	1188.71	4.98	2525.25
5.18667	5334.49	4.98667	3906.94	4.98667	-2439.63	4.98667	-1268.76	4.98667	-20.8287	4.98667	1188.71	4.98667	2525.25
5.19333	5334.49	4.99333	3906.94	4.99333	-2439.63	4.99333	-1268.75	4.99333	-20.8278	4.99333	1188.7	4.99333	2525.25
5.2	5334.49	5	3906.95	5	-2439.63	5	-1268.75	5	-20.8278	5	1188.7	5	2525.25
5.20667	5334.49	5.00667	3906.97	5.00667	-2439.63	5.00667	-1268.74	5.00667	-20.8268	5.00667	1188.7	5.00667	2525.25
5.21333	5334.49	5.01333	3906.99	5.01333	-2439.62	5.01333	-1268.74	5.01333	-20.8221	5.01333	1188.7	5.01333	2525.26
5.22	5334.5	5.02	3907.01	5.02	-2439.61	5.02	-1268.74	5.02	-20.8116	5.02	1188.7	5.02	2525.27
5.22667	5334.52	5.02667	3907.03	5.02667	-2439.59	5.02667	-1268.73	5.02667	-20.7934	5.02667	1188.71	5.02667	2525.28
5.23333	5334.56	5.03333	3907.06	5.03333	-2439.58	5.03333	-1268.71	5.03333	-20.7696	5.03333	1188.72	5.03333	2525.29
5.24	5334.62	5.04	3907.09	5.04	-2439.56	5.04	-1268.68	5.04	-20.7386	5.04	1188.75	5.04	2525.31
5.24667	5334.69	5.04667	3907.13	5.04667	-2439.53	5.04667	-1268.65	5.04667	-20.7	5.04667	1188.78	5.04667	2525.34
5.25333	5334.8	5.05333	3907.18	5.05333	-2439.49	5.05333	-1268.6	5.05333	-20.6509	5.05333	1188.83	5.05333	2525.39
5.26	5334.96	5.06	3907.26	5.06	-2439.43	5.06	-1268.53	5.06	-20.5846	5.06	1188.89	5.06	2525.45
5.26667	5335.21	5.06667	3907.36	5.06667	-2439.35	5.06667	-1268.44	5.06667	-20.4911	5.06667	1188.97	5.06667	2525.55
5.27333	5335.61	5.07333	3907.5	5.07333	-2439.22	5.07333	-1268.33	5.07333	-20.3528	5.07333	1189.09	5.07333	2525.7
5.28	5336.3	5.08	3907.69	5.08	-2439.04	5.08	-1268.17	5.08	-20.1421	5.08	1189.27	5.08	2525.92
5.28667	5337.51	5.08667	3907.98	5.08667	-2438.76	5.08667	-1267.94	5.08667	-19.8112	5.08667	1189.55	5.08667	2526.26
5.29333	5339.63	5.09333	3908.42	5.09333	-2438.32	5.09333	-1267.56	5.09333	-19.2742	5.09333	1190	5.09333	2526.81
5.3	5343.34	5.1	3909.16	5.1	-2437.61	5.1	-1266.95	5.1	-18.3816	5.1	1190.77	5.1	2527.73
5.30667	5349.68	5.10667	3910.43	5.10667	-2436.42	5.10667	-1265.91	5.10667	-16.8776	5.10667	1192.06	5.10667	2529.27
5.31333	5360.23	5.11333	3912.65	5.11333	-2434.42	5.11333	-1264.13	5.11333	-14.3423	5.11333	1194.29	5.11333	2531.85
5.32	5377.17	5.12	3916.46	5.12	-2431.09	5.12	-1261.09	5.12	-10.1142	5.12	1198.09	5.12	2536.13
5.32667	5403.24	5.12667	3922.91	5.12667	-2425.64	5.12667	-1255.98	5.12667	-3.19242	5.12667	1204.46	5.12667	2543.04
5.33333	5441.51	5.13333	3933.49	5.13333	-2416.92	5.13333	-1247.57	5.13333	7.86161	5.13333	1214.86	5.13333	2553.96
5.34	5494.85	5.14	3950.29	5.14	-2403.37	5.14	-1234.13	5.14	24.9929	5.14	1231.33	5.14	2570.69
5.34667	5565.24	5.14667	3975.92	5.14667	-2382.9	5.14667	-1213.37	5.14667	50.6373	5.14667	1256.43	5.14667	2595.55
5.35333	5652.8	5.15333	4013.34	5.15333	-2353.05	5.15333	-1182.58	5.15333	87.5606	5.15333	1293.08	5.15333	2631.15
5.36	5755.14	5.16	4065.46	5.16	-2311.14	5.16	-1138.87	5.16	138.53	5.16	1344.2	5.16	2680.21
5.36667	5867.29	5.16667	4134.46	5.16667	-2254.7	5.16667	-1079.65	5.16667	205.75	5.16667	1412.1	5.16667	2745.01
5.37333	5982.3	5.17333	4220.96	5.17333	-2182.05	5.17333	-1003.42	5.17333	290.1	5.17333	1497.62	5.17333	2826.68
5.38	6092.4	5.18	4323.3	5.18	-2093.05	5.18	-910.487	5.18	390.368	5.18	1599.38	5.18	2924.47
5.38667	6190.4	5.18667	4437.16	5.18667	-1989.76	5.18667	-803.627	5.18667	502.844	5.18667	1713.36	5.18667	3035.2
5.39333	6270.93	5.19333	4556.03	5.19333	-1876.62	5.19333	-688.082	5.19333	621.517	5.19333	1833.25	5.19333	3153.31
5.4	6331.24	5.2	4672.18	5.2	-1760.07	5.2	-570.912	5.2	738.89	5.2	1951.32	5.2	3271.49
5.40667	6371.2	5.20667	4778.01	5.20667	-1647.62	5.20667	-459.856	5.20667	847.218	5.20667	2059.77	5.20667	3381.79
5.41333	6392.79	5.21333	4867.35	5.21333	-1546.61	5.21333	-361.982	5.21333	939.846	5.21333	2152.1	5.21333	3477.03
5.42	6399.05	5.22	4936.47	5.22	-1462.93	5.22	-282.504	5.22	1012.31	5.22	2224.14	5.22	3551.95
5.42667	6393.31	5.22667	4984.33	5.22667	-1400.14	5.22667	-224.053	5.22667	1062.86	5.22667	2274.47	5.22667	3604.02
5.43333	6378.49	5.23333	5012.27	5.23333	-1359.13	5.23333	-186.614	5.23333	1092.29	5.23333	2304.19	5.23333	3633.48
5.44	6356.81	5.24	5023.17	5.24	-1338.5	5.24	-168.103	5.24	1103.26	5.24	2316.07	5.24	3642.73
5.44667	6329.84	5.24667	5020.47	5.24667	-1335.3	5.24667	-165.301	5.24667	1099.28	5.24667	2313.62	5.24667	3635.47
5.45333	6298.57	5.25333	5007.39	5.25333	-1345.94	5.25333	-174.756	5.25333	1083.91	5.25333	2300.21	5.25333	3615.7
5.46	6263.66	5.26	4986.52	5.26	-1366.95	5.26	-193.401	5.26	1060.16	5.26	2278.67	5.26	3587.01
5.46667	6225.52	5.26667	4959.71	5.26667	-1395.5	5.26667	-218.863	5.26667	1030.3	5.26667	2251.02	5.26667	3552.22
5.47333	6184.48	5.27333	4928.1	5.27333	-1429.5	5.27333	-249.517	5.27333	995.851	5.27333	2218.62	5.27333	3513.31
5.48	6140.83	5.28	4892.37	5.28	-1467.58	5.28	-284.351	5.28	957.733	5.28	2182.25	5.28	3471.53
5.48667	6094.98	5.28667	4852.88	5.28667	-1508.87	5.28667	-322.762	5.28667	916.499	5.28667	2142.41	5.28667	3427.61
5.49333	6047.35	5.29333	4809.85	5.29333	-1552.86	5.29333	-364.38	5.29333	872.47	5.29333	2099.37	5.29333	3381.94
5.5	5998.46	5.3	4763.54	5.3	-1599.2	5.3	-408.938	5.3	825.906	5.3	2053.38	5.3	3334.79
5.50667	5948.89	5.30667	4714.35	5.30667	-1647.56	5.30667	-456.141	5.30667	777.137	5.30667	2004.79	5.30667	3286.44
5.51333	5899.31	5.31333	4662.82	5.31333	-1697.52	5.31333	-505.576	5.31333	726.605	5.31333	1954.06	5.31333	3237.21
5.52	5850.39	5.32	4609.64	5.32	-1748.56	5.32	-556.696	5.32	674.87	5.32	1901.8	5.32	3187.49
5.52667	5802.82	5.32667	4555.6	5.32667	-1800.1	5.32667	-608.846	5.32667	622.581	5.32667	1848.72	5.32667	3137.75
5.53333	5757.22	5.33333	4501.56	5.33333	-1851.47	5.33333	-661.297	5.33333	570.453	5.33333	1795.56	5.33333	3088.53
5.54	5714.12	5.34	4448.37	5.34	-1902.01	5.34	-713.277	5.34	519.217	5.34	1743.13	5.34	3040.38
5.54667	5673.95	5.34667	4396.84	5.34667	-1951.07	5.34667	-764.017	5.34667	469.562	5.34667	1692.17	5.34667	2993.81
5.55333	5636.97	5.35333	4347.69	5.35333	-1998.06	5.35333	-812.803	5.35333	422.096	5.35333	1643.36	5.35333	2949.31
5.56	5603.32	5.36	4301.51	5.36	-2042.47	5.36	-859.034	5.36	377.312	5.36	1597.25	5.36	2907.3
5.56667	5572.99	5.36667	4258.71	5.36667	-2083.93	5.36667	-902.246	5.36667	335.574	5.36667	1554.27	5.36667	2868.07
5.57333	5545.9	5.37333	4219.54	5.37333	-2122.18	5.37333	-942.133	5.37333	297.116	5.37333	1514.66	5.37333	2831.83
5.58	5521.87	5.38	4184.07	5.38	-2157.09	5.38	-978.538	5.38	262.043	5.38	1478.53	5.38	2798.69
5.58667	5500.65	5.38667	4152.28	5.38667	-2188.64	5.38667	-1011.44	5.38667	230.348	5.38667	1445.9	5.38667	2768.63
5.59333	5481.99	5.39333	4123.98	5.39333	-2216.94	5.39333	-1040.91	5.39333	201.929	5.39333	1416.65	5.39333	2741.59
5.6	5465.63	5.4	4098.95	5.4	-2242.14	5.4	-1067.14	5.4	176.611	5.4	1390.6	5.4	2717.41
5.60667	5451.31	5.40667	4076.9	5.40667	-2264.46	5.40667	-1090.34	5.40667	154.176	5.40667	1367.53	5.40667	2695.9
5.61333	5438.77	5.41333	4057.54	5.41333	-2284.17	5.41333	-1110.77	5.41333	134.376	5.41333	1347.19	5.41333	2676.83
5.62	5427.78	5.42	4040.58	5.42	-2301.51	5.42	-1128.71	5.42	116.947	5.42	1329.3	5.42	2659.99
5.62667	5418.14	5.42667	4025.74	5.42667	-2316.75	5.42667	-1144.43	5.42667	101.63	5.42667	1313.6	5.42667	2645.14
5.63333	5409.66	5.43333	4012.77	5.43333	-2330.12	5.43333	-1158.18	5.43333	88.182	5.43333	1299.83	5.43333	2632.07
5.64	5402.19	5.44	4001.43	5.44	-2341.85	5.44	-1170.21	5.44	76.3817	5.44	1287.76	5.44	2620.59
5.64667	5395.6	5.44667	3991.51	5.44667	-2352.13	5.44667	-1180.75	5.44667	66.0286	5.44667	1277.17	5.44667	2610.5
5.65333	5389.77	5.45333	3982.83	5.45333	-2361.15	5.45333	-1189.98	5.45333	56.9434	5.45333	1267.89	5.45333	2601.64
5.66	5384.62	5.46	3975.22	5.46	-2369.06	5.46	-1198.08	5.46	48.9683	5.46	1259.73	5.46	2593.86
5.66667	5380.06	5.46667	3968.55	5.46667	-2376.02	5.46667	-1205.19	5.46667	41.9669	5.46667	1252.58	5.46667	2587.02
5.67333	5376.02	5.47333	3962.68	5.47333	-2382.14	5.47333	-1211.45	5.47333	35.8162	5.47333	1246.29	5.47333	2580.98
5.68	5372.44	5.48	3957.51	5.48	-2387.54	5.48	-1216.96	5.48	30.406	5.48	1240.75	5.48	2575.66
5.68667	5369.25	5.48667	3952.94	5.48667	-2392.32	5.48667	-1221.81	5.48667	25.6371	5.48667	1235.88	5.48667	2570.96
5.69333	5366.42	5.49333	3948.9	5.49333	-2396.55	5.49333	-1226.09	5.49333	21.4238	5.49333	1231.57	5.49333	2566.79
5.7	5363.89	5.5	3945.32	5.5	-2400.31	5.5	-1229.88	5.5	17.6916	5.5	1227.76	5.5	2563.1
5.70667	5361.62	5.50667	3942.14	5.50667	-2403.64	5.50667	-1233.24	5.50667	14.379	5.50667	1224.38	5.50667	2559.83
5.71333	5359.6	5.51333	3939.32	5.51333	-2406.61	5.51333	-1236.23	5.51333	11.4336	5.51333	1221.37	5.51333	2556.92
5.72	5357.78	5.52	3936.8	5.52	-2409.25	5.52	-1238.89	5.52	8.81243	5.52	1218.69	5.52	2554.34
5.72667	5356.15	5.52667	3934.56	5.52667	-2411.6	5.52667	-1241.27	5.52667	6.4764	5.52667	1216.29	5.52667	2552.04
5.73333	5354.68	5.53333	3932.55	5.53333	-2413.71	5.53333	-1243.39	5.53333	4.39215	5.53333	1214.16	5.53333	2549.99
5.74	5353.37	5.54	3930.74	5.54	-2415.59	5.54	-1245.29	5.54	2.53105	5.54	1212.25	5.54	2548.15
5.74667	5352.18	5.54667	3929.12	5.54667	-2417.29	5.54667	-1246.99	5.54667	0.86594	5.54667	1210.54	5.54667	2546.49
5.75333	5351.1	5.55333	3927.65	5.55333	-2418.83	5.55333	-1248.52	5.55333	-0.63086	5.55333	1209.01	5.55333	2544.99
5.76	5350.13	5.56	3926.33	5.56	-2420.22	5.56	-1249.89	5.56	-1.98221	5.56	1207.63	5.56	2543.64
5.76667	5349.24	5.56667	3925.14	5.56667	-2421.49	5.56667	-1251.12	5.56667	-3.20625	5.56667	1206.38	5.56667	2542.42
5.77333	5348.42	5.57333	3924.06	5.57333	-2422.63	5.57333	-1252.24	5.57333	-4.31728	5.57333	1205.25	5.57333	2541.31
5.78	5347.67	5.58	3923.09	5.58	-2423.67	5.58	-1253.26	5.58	-5.32722	5.58	1204.22	5.58	2540.31
5.78667	5346.98	5.58667	3922.2	5.58667	-2424.62	5.58667	-1254.19	5.58667	-6.24561	5.58667	1203.28	5.58667	2539.4
5.79333	5346.35	5.59333	3921.41	5.59333	-2425.48	5.59333	-1255.04	5.59333	-7.07865	5.59333	1202.42	5.59333	2538.57
5.8	5345.77	5.6	3920.68	5.6	-2426.26	5.6	-1255.82	5.6	-7.83443	5.6	1201.65	5.6	2537.83
5.80667	5345.25	5.60667	3920.01	5.60667	-2426.98	5.60667	-1256.53	5.60667	-8.52156	5.60667	1200.94	5.60667	2537.14
5.81333	5344.77	5.61333	3919.39	5.61333	-2427.64	5.61333	-1257.17	5.61333	-9.14907	5.61333	1200.3	5.61333	2536.5
5.82	5344.33	5.62	3918.82	5.62	-2428.26	5.62	-1257.76	5.62	-9.72605	5.62	1199.71	5.62	2535.92
5.82667	5343.92	5.62667	3918.29	5.62667	-2428.83	5.62667	-1258.3	5.62667	-10.2615	5.62667	1199.17	5.62667	2535.38
5.83333	5343.53	5.63333	3917.81	5.63333	-2429.35	5.63333	-1258.79	5.63333	-10.7598	5.63333	1198.67	5.63333	2534.88
5.84	5343.18	5.64	3917.36	5.64	-2429.84	5.64	-1259.25	5.64	-11.2252	5.64	1198.2	5.64	2534.42
5.84667	5342.84	5.64667	3916.95	5.64667	-2430.29	5.64667	-1259.68	5.64667	-11.6582	5.64667	1197.76	5.64667	2534
5.85333	5342.53	5.65333	3916.57	5.65333	-2430.71	5.65333	-1260.08	5.65333	-12.0592	5.65333	1197.35	5.65333	2533.61
5.86	5342.24	5.66	3916.21	5.66	-2431.09	5.66	-1260.46	5.66	-12.4292	5.66	1196.98	5.66	2533.25
5.86667	5341.96	5.66667	3915.87	5.66667	-2431.44	5.66667	-1260.82	5.66667	-12.7697	5.66667	1196.63	5.66667	2532.91
5.87333	5341.71	5.67333	3915.55	5.67333	-2431.77	5.67333	-1261.14	5.67333	-13.0849	5.67333	1196.31	5.67333	2532.59
5.88	5341.47	5.68	3915.25	5.68	-2432.09	5.68	-1261.45	5.68	-13.3786	5.68	1196.02	5.68	2532.29
5.88667	5341.25	5.68667	3914.96	5.68667	-2432.38	5.68667	-1261.73	5.68667	-13.6552	5.68667	1195.74	5.68667	2532
5.89333	5341.04	5.69333	3914.69	5.69333	-2432.66	5.69333	-1261.99	5.69333	-13.9179	5.69333	1195.49	5.69333	2531.73
5.9	5340.83	5.7	3914.44	5.7	-2432.92	5.7	-1262.23	5.7	-14.1687	5.7	1195.24	5.7	2531.48
5.90667	5340.63	5.70667	3914.2	5.70667	-2433.17	5.70667	-1262.46	5.70667	-14.4067	5.70667	1195.01	5.70667	2531.25
5.91333	5340.44	5.71333	3913.99	5.71333	-2433.4	5.71333	-1262.67	5.71333	-14.6298	5.71333	1194.78	5.71333	2531.04
5.92	5340.25	5.72	3913.78	5.72	-2433.61	5.72	-1262.88	5.72	-14.8377	5.72	1194.57	5.72	2530.85
5.92667	5340.08	5.72667	3913.59	5.72667	-2433.8	5.72667	-1263.08	5.72667	-15.0304	5.72667	1194.37	5.72667	2530.68
5.93333	5339.91	5.73333	3913.41	5.73333	-2433.99	5.73333	-1263.27	5.73333	-15.2092	5.73333	1194.19	5.73333	2530.52
5.94	5339.76	5.74	3913.23	5.74	-2434.16	5.74	-1263.44	5.74	-15.377	5.74	1194.01	5.74	2530.36
5.94667	5339.61	5.74667	3913.06	5.74667	-2434.33	5.74667	-1263.6	5.74667	-15.5377	5.74667	1193.85	5.74667	2530.21
5.95333	5339.47	5.75333	3912.89	5.75333	-2434.49	5.75333	-1263.75	5.75333	-15.6937	5.75333	1193.69	5.75333	2530.07
5.96	5339.33	5.76	3912.73	5.76	-2434.65	5.76	-1263.89	5.76	-15.8472	5.76	1193.54	5.76	2529.93
5.96667	5339.19	5.76667	3912.58	5.76667	-2434.8	5.76667	-1264.03	5.76667	-15.9965	5.76667	1193.4	5.76667	2529.8
5.97333	5339.05	5.77333	3912.43	5.77333	-2434.94	5.77333	-1264.16	5.77333	-16.14	5.77333	1193.25	5.77333	2529.67
5.98	5338.92	5.78	3912.29	5.78	-2435.07	5.78	-1264.3	5.78	-16.2764	5.78	1193.11	5.78	2529.55
5.98667	5338.79	5.78667	3912.15	5.78667	-2435.2	5.78667	-1264.43	5.78667	-16.4027	5.78667	1192.97	5.78667	2529.43
5.99333	5338.66	5.79333	3912.02	5.79333	-2435.32	5.79333	-1264.56	5.79333	-16.5195	5.79333	1192.84	5.79333	2529.32
6	5338.54	5.8	3911.88	5.8	-2435.43	5.8	-1264.69	5.8	-16.6278	5.8	1192.72	5.8	2529.2
6.00667	5338.43	5.80667	3911.75	5.80667	-2435.55	5.80667	-1264.81	5.80667	-16.7313	5.80667	1192.6	5.80667	2529.08
6.01333	5338.33	5.81333	3911.62	5.81333	-2435.67	5.81333	-1264.93	5.81333	-16.8314	5.81333	1192.49	5.81333	2528.96
6.02	5338.22	5.82	3911.5	5.82	-2435.79	5.82	-1265.04	5.82	-16.9315	5.82	1192.38	5.82	2528.84
6.02667	5338.11	5.82667	3911.38	5.82667	-2435.9	5.82667	-1265.15	5.82667	-17.0326	5.82667	1192.28	5.82667	2528.73
6.03333	5338.01	5.83333	3911.27	5.83333	-2436.01	5.83333	-1265.25	5.83333	-17.1347	5.83333	1192.17	5.83333	2528.62
6.04	5337.9	5.84	3911.16	5.84	-2436.12	5.84	-1265.36	5.84	-17.2358	5.84	1192.06	5.84	2528.52
6.04667	5337.8	5.84667	3911.06	5.84667	-2436.22	5.84667	-1265.46	5.84667	-17.3326	5.84667	1191.96	5.84667	2528.44
6.05333	5337.71	5.85333	3910.97	5.85333	-2436.31	5.85333	-1265.56	5.85333	-17.4246	5.85333	1191.85	5.85333	2528.36
6.06	5337.62	5.86	3910.87	5.86	-2436.39	5.86	-1265.65	5.86	-17.5099	5.86	1191.76	5.86	2528.29
6.06667	5337.54	5.86667	3910.78	5.86667	-2436.47	5.86667	-1265.74	5.86667	-17.5891	5.86667	1191.67	5.86667	2528.21
6.07333	5337.47	5.87333	3910.68	5.87333	-2436.56	5.87333	-1265.83	5.87333	-17.6635	5.87333	1191.59	5.87333	2528.14
6.08	5337.41	5.88	3910.59	5.88	-2436.64	5.88	-1265.91	5.88	-17.7355	5.88	1191.52	5.88	2528.07
6.08667	5337.34	5.88667	3910.5	5.88667	-2436.72	5.88667	-1265.98	5.88667	-17.808	5.88667	1191.45	5.88667	2527.99
6.09333	5337.28	5.89333	3910.42	5.89333	-2436.8	5.89333	-1266.05	5.89333	-17.88	5.89333	1191.38	5.89333	2527.92
6.1	5337.22	5.9	3910.35	5.9	-2436.87	5.9	-1266.11	5.9	-17.9515	5.9	1191.32	5.9	2527.86
6.10667	5337.16	5.90667	3910.29	5.90667	-2436.93	5.90667	-1266.17	5.90667	-18.0197	5.90667	1191.25	5.90667	2527.8
6.11333	5337.1	5.91333	3910.23	5.91333	-2436.99	5.91333	-1266.23	5.91333	-18.0821	5.91333	1191.19	5.91333	2527.74
6.12	5337.05	5.92	3910.18	5.92	-2437.03	5.92	-1266.28	5.92	-18.137	5.92	1191.13	5.92	2527.7
6.12667	5337.01	5.92667	3910.13	5.92667	-2437.07	5.92667	-1266.34	5.92667	-18.1813	5.92667	1191.08	5.92667	2527.65
6.13333	5336.97	5.93333	3910.08	5.93333	-2437.11	5.93333	-1266.38	5.93333	-18.2176	5.93333	1191.03	5.93333	2527.61
6.14	5336.94	5.94	3910.03	5.94	-2437.14	5.94	-1266.42	5.94	-18.2486	5.94	1190.99	5.94	2527.57
6.14667	5336.91	5.94667	3909.98	5.94667	-2437.18	5.94667	-1266.45	5.94667	-18.2777	5.94667	1190.96	5.94667	2527.52
6.15333	5336.87	5.95333	3909.94	5.95333	-2437.2	5.95333	-1266.48	5.95333	-18.3063	5.95333	1190.93	5.95333	2527.48
6.16	5336.84	5.96	3909.91	5.96	-2437.23	5.96	-1266.5	5.96	-18.3349	5.96	1190.89	5.96	2527.45
6.16667	5336.8	5.96667	3909.88	5.96667	-2437.25	5.96667	-1266.52	5.96667	-18.3635	5.96667	1190.86	5.96667	2527.42
6.17333	5336.75	5.97333	3909.86	5.97333	-2437.26	5.97333	-1266.54	5.97333	-18.3911	5.97333	1190.82	5.97333	2527.4
6.18	5336.71	5.98	3909.84	5.98	-2437.27	5.98	-1266.57	5.98	-18.4169	5.98	1190.79	5.98	2527.38
6.18667	5336.66	5.98667	3909.82	5.98667	-2437.28	5.98667	-1266.59	5.98667	-18.4393	5.98667	1190.76	5.98667	2527.37
6.19333	5336.62	5.99333	3909.8	5.99333	-2437.29	5.99333	-1266.62	5.99333	-18.4598	5.99333	1190.73	5.99333	2527.36
6.2	5336.58	6	3909.77	6	-2437.3	6	-1266.64	6	-18.4808	6	1190.7	6	2527.34
6.20667	5336.55	6.00667	3909.73	6.00667	-2437.32	6.00667	-1266.67	6.00667	-18.5056	6.00667	1190.67	6.00667	2527.32
6.21333	5336.51	6.01333	3909.68	6.01333	-2437.35	6.01333	-1266.7	6.01333	-18.5361	6.01333	1190.64	6.01333	2527.29
6.22	5336.47	6.02	3909.64	6.02	-2437.38	6.02	-1266.72	6.02	-18.5714	6.02	1190.6	6.02	2527.26
6.22667	5336.42	6.02667	3909.59	6.02667	-2437.41	6.02667	-1266.76	6.02667	-18.6109	6.02667	1190.56	6.02667	2527.22
6.23333	5336.38	6.03333	3909.55	6.03333	-2437.45	6.03333	-1266.79	6.03333	-18.6529	6.03333	1190.51	6.03333	2527.19
6.24	5336.34	6.04	3909.51	6.04	-2437.49	6.04	-1266.84	6.04	-18.6954	6.04	1190.46	6.04	2527.17
6.24667	5336.3	6.04667	3909.47	6.04667	-2437.52	6.04667	-1266.89	6.04667	-18.734	6.04667	1190.41	6.04667	2527.14
6.25333	5336.27	6.05333	3909.42	6.05333	-2437.56	6.05333	-1266.94	6.05333	-18.7674	6.05333	1190.37	6.05333	2527.11
6.26	5336.23	6.06	3909.38	6.06	-2437.59	6.06	-1266.99	6.06	-18.7974	6.06	1190.33	6.06	2527.08
6.26667	5336.21	6.06667	3909.33	6.06667	-2437.63	6.06667	-1267.03	6.06667	-18.8241	6.06667	1190.29	6.06667	2527.05
6.27333	5336.18	6.07333	3909.28	6.07333	-2437.67	6.07333	-1267.07	6.07333	-18.8518	6.07333	1190.26	6.07333	2527.01
6.28	5336.15	6.08	3909.23	6.08	-2437.71	6.08	-1267.11	6.08	-18.8813	6.08	1190.23	6.08	2526.97
6.28667	5336.12	6.08667	3909.19	6.08667	-2437.75	6.08667	-1267.14	6.08667	-18.9147	6.08667	1190.19	6.08667	2526.94
6.29333	5336.08	6.09333	3909.15	6.09333	-2437.79	6.09333	-1267.17	6.09333	-18.9495	6.09333	1190.15	6.09333	2526.9
6.3	5336.05	6.1	3909.12	6.1	-2437.83	6.1	-1267.2	6.1	-18.9834	6.1	1190.1	6.1	2526.87
6.30667	5336.01	6.10667	3909.09	6.10667	-2437.86	6.10667	-1267.24	6.10667	-19.0163	6.10667	1190.05	6.10667	2526.84
6.31333	5335.98	6.11333	3909.06	6.11333	-2437.89	6.11333	-1267.28	6.11333	-19.0453	6.11333	1190.01	6.11333	2526.82
6.32	5335.95	6.12	3909.03	6.12	-2437.92	6.12	-1267.31	6.12	-19.0697	6.12	1189.96	6.12	2526.79
6.32667	5335.92	6.12667	3909	6.12667	-2437.96	6.12667	-1267.35	6.12667	-19.0907	6.12667	1189.92	6.12667	2526.76
6.33333	5335.9	6.13333	3908.96	6.13333	-2437.99	6.13333	-1267.38	6.13333	-19.1112	6.13333	1189.88	6.13333	2526.73
6.34	5335.88	6.14	3908.92	6.14	-2438.03	6.14	-1267.41	6.14	-19.1345	6.14	1189.85	6.14	2526.69
6.34667	5335.87	6.14667	3908.89	6.14667	-2438.07	6.14667	-1267.44	6.14667	-19.1608	6.14667	1189.82	6.14667	2526.65
6.35333	5335.85	6.15333	3908.86	6.15333	-2438.12	6.15333	-1267.46	6.15333	-19.1894	6.15333	1189.79	6.15333	2526.61
6.36	5335.83	6.16	3908.83	6.16	-2438.16	6.16	-1267.49	6.16	-19.2194	6.16	1189.75	6.16	2526.57
6.36667	5335.81	6.16667	3908.81	6.16667	-2438.2	6.16667	-1267.52	6.16667	-19.2499	6.16667	1189.72	6.16667	2526.54
6.37333	5335.78	6.17333	3908.78	6.17333	-2438.23	6.17333	-1267.54	6.17333	-19.28	6.17333	1189.68	6.17333	2526.51
6.38	5335.76	6.18	3908.76	6.18	-2438.26	6.18	-1267.57	6.18	-19.3067	6.18	1189.64	6.18	2526.48
6.38667	5335.75	6.18667	3908.73	6.18667	-2438.28	6.18667	-1267.59	6.18667	-19.3305	6.18667	1189.61	6.18667	2526.45
6.39333	5335.73	6.19333	3908.7	6.19333	-2438.31	6.19333	-1267.62	6.19333	-19.3539	6.19333	1189.58	6.19333	2526.42
6.4	5335.72	6.2	3908.66	6.2	-2438.33	6.2	-1267.64	6.2	-19.3791	6.2	1189.56	6.2	2526.38
6.40667	5335.7	6.20667	3908.63	6.20667	-2438.36	6.20667	-1267.65	6.20667	-19.4082	6.20667	1189.54	6.20667	2526.35
6.41333	5335.69	6.21333	3908.59	6.21333	-2438.39	6.21333	-1267.66	6.21333	-19.4416	6.21333	1189.51	6.21333	2526.31
6.42	5335.67	6.22	3908.56	6.22	-2438.42	6.22	-1267.67	6.22	-19.4783	6.22	1189.49	6.22	2526.28
6.42667	5335.65	6.22667	3908.54	6.22667	-2438.44	6.22667	-1267.69	6.22667	-19.5179	6.22667	1189.46	6.22667	2526.25
6.43333	5335.63	6.23333	3908.52	6.23333	-2438.47	6.23333	-1267.7	6.23333	-19.5565	6.23333	1189.44	6.23333	2526.23
6.44	5335.61	6.24	3908.5	6.24	-2438.48	6.24	-1267.71	6.24	-19.5923	6.24	1189.41	6.24	2526.21
6.44667	5335.59	6.24667	3908.48	6.24667	-2438.5	6.24667	-1267.73	6.24667	-19.6228	6.24667	1189.38	6.24667	2526.19
6.45333	5335.57	6.25333	3908.45	6.25333	-2438.52	6.25333	-1267.75	6.25333	-19.65	6.25333	1189.36	6.25333	2526.17
6.46	5335.56	6.26	3908.43	6.26	-2438.54	6.26	-1267.77	6.26	-19.6757	6.26	1189.35	6.26	2526.15
6.46667	5335.54	6.26667	3908.4	6.26667	-2438.56	6.26667	-1267.78	6.26667	-19.702	6.26667	1189.34	6.26667	2526.13
6.47333	5335.52	6.27333	3908.37	6.27333	-2438.58	6.27333	-1267.8	6.27333	-19.731	6.27333	1189.33	6.27333	2526.1
6.48	5335.5	6.28	3908.35	6.28	-2438.61	6.28	-1267.81	6.28	-19.763	6.28	1189.32	6.28	2526.08
6.48667	5335.48	6.28667	3908.34	6.28667	-2438.63	6.28667	-1267.83	6.28667	-19.7973	6.28667	1189.31	6.28667	2526.06
6.49333	5335.46	6.29333	3908.33	6.29333	-2438.65	6.29333	-1267.84	6.29333	-19.8312	6.29333	1189.29	6.29333	2526.04
6.5	5335.43	6.3	3908.33	6.3	-2438.66	6.3	-1267.85	6.3	-19.8622	6.3	1189.28	6.3	2526.03
6.50667	5335.41	6.30667	3908.32	6.30667	-2438.67	6.30667	-1267.87	6.30667	-19.8903	6.30667	1189.27	6.30667	2526.02
6.51333	5335.39	6.31333	3908.32	6.31333	-2438.68	6.31333	-1267.89	6.31333	-19.9141	6.31333	1189.26	6.31333	2526.01
6.52	5335.38	6.32	3908.32	6.32	-2438.68	6.32	-1267.9	6.32	-19.9356	6.32	1189.25	6.32	2526
6.52667	5335.38	6.32667	3908.32	6.32667	-2438.69	6.32667	-1267.92	6.32667	-19.9552	6.32667	1189.25	6.32667	2525.98
6.53333	5335.37	6.33333	3908.31	6.33333	-2438.7	6.33333	-1267.93	6.33333	-19.9757	6.33333	1189.25	6.33333	2525.96
6.54	5335.37	6.34	3908.3	6.34	-2438.71	6.34	-1267.93	6.34	-19.9981	6.34	1189.26	6.34	2525.94
6.54667	5335.37	6.34667	3908.3	6.34667	-2438.73	6.34667	-1267.94	6.34667	-20.0229	6.34667	1189.26	6.34667	2525.92
6.55333	5335.37	6.35333	3908.3	6.35333	-2438.74	6.35333	-1267.94	6.35333	-20.0477	6.35333	1189.26	6.35333	2525.9
6.56	5335.37	6.36	3908.31	6.36	-2438.75	6.36	-1267.95	6.36	-20.0701	6.36	1189.25	6.36	2525.89
6.56667	5335.38	6.36667	3908.31	6.36667	-2438.76	6.36667	-1267.96	6.36667	-20.0872	6.36667	1189.24	6.36667	2525.89
6.57333	5335.4	6.37333	3908.32	6.37333	-2438.77	6.37333	-1267.98	6.37333	-20.0987	6.37333	1189.24	6.37333	2525.89
6.58	5335.43	6.38	3908.32	6.38	-2438.78	6.38	-1268	6.38	-20.1054	6.38	1189.24	6.38	2525.89
6.58667	5335.47	6.38667	3908.32	6.38667	-2438.79	6.38667	-1268.01	6.38667	-20.1077	6.38667	1189.24	6.38667	2525.89
6.59333	5335.53	6.39333	3908.32	6.39333	-2438.81	6.39333	-1268.02	6.39333	-20.1077	6.39333	1189.25	6.39333	2525.9
6.6	5335.63	6.4	3908.32	6.4	-2438.82	6.4	-1268.03	6.4	-20.1082	6.4	1189.26	6.4	2525.9
6.60667	5335.77	6.40667	3908.32	6.40667	-2438.84	6.40667	-1268.03	6.40667	-20.112	6.40667	1189.28	6.40667	2525.9
6.61333	5335.99	6.41333	3908.33	6.41333	-2438.85	6.41333	-1268.03	6.41333	-20.1173	6.41333	1189.3	6.41333	2525.91
6.62	5336.35	6.42	3908.35	6.42	-2438.85	6.42	-1268.02	6.42	-20.1201	6.42	1189.32	6.42	2525.93
6.62667	5336.93	6.42667	3908.37	6.42667	-2438.85	6.42667	-1268.01	6.42667	-20.1163	6.42667	1189.34	6.42667	2525.96
6.63333	5337.86	6.43333	3908.41	6.43333	-2438.83	6.43333	-1268	6.43333	-20.102	6.43333	1189.38	6.43333	2526
6.64	5339.33	6.44	3908.47	6.44	-2438.8	6.44	-1267.98	6.44	-20.0729	6.44	1189.43	6.44	2526.06
6.64667	5341.58	6.44667	3908.55	6.44667	-2438.77	6.44667	-1267.95	6.44667	-20.0252	6.44667	1189.5	6.44667	2526.16
6.65333	5344.93	6.45333	3908.68	6.45333	-2438.71	6.45333	-1267.9	6.45333	-19.9518	6.45333	1189.61	6.45333	2526.3
6.66	5349.78	6.46	3908.88	6.46	-2438.63	6.46	-1267.81	6.46	-19.8417	6.46	1189.77	6.46	2526.52
6.66667	5356.57	6.46667	3909.21	6.46667	-2438.5	6.46667	-1267.66	6.46667	-19.6767	6.46667	1190.04	6.46667	2526.89
6.67333	5365.8	6.47333	3909.74	6.47333	-2438.3	6.47333	-1267.43	6.47333	-19.4201	6.47333	1190.45	6.47333	2527.48
6.68	5377.92	6.48	3910.61	6.48	-2437.97	6.48	-1267.06	6.48	-19.0125	6.48	1191.11	6.48	2528.44
6.68667	5393.35	6.48667	3911.98	6.48667	-2437.43	6.48667	-1266.48	6.48667	-18.3587	6.48667	1192.15	6.48667	2529.94
6.69333	5412.35	6.49333	3914.09	6.49333	-2436.57	6.49333	-1265.55	6.49333	-17.3211	6.49333	1193.77	6.49333	2532.24
6.7	5434.97	6.5	3917.26	6.5	-2435.23	6.5	-1264.11	6.5	-15.7061	6.5	1196.22	6.5	2535.65
6.70667	5461.04	6.50667	3921.87	6.50667	-2433.17	6.50667	-1261.91	6.50667	-13.2508	6.50667	1199.86	6.50667	2540.59
6.71333	5490.06	6.51333	3928.38	6.51333	-2430.1	6.51333	-1258.62	6.51333	-9.62067	6.51333	1205.1	6.51333	2547.48
6.72	5521.29	6.52	3937.3	6.52	-2425.65	6.52	-1253.86	6.52	-4.4117	6.52	1212.42	6.52	2556.84
6.72667	5553.72	6.52667	3949.12	6.52667	-2419.39	6.52667	-1247.16	6.52667	2.83909	6.52667	1222.31	6.52667	2569.13
6.73333	5586.18	6.53333	3964.31	6.53333	-2410.83	6.53333	-1238.05	6.53333	12.6238	6.53333	1235.28	6.53333	2584.76
6.74	5617.43	6.54	3983.18	6.54	-2399.5	6.54	-1226.02	6.54	25.4202	6.54	1251.73	6.54	2604.02
6.74667	5646.25	6.54667	4005.88	6.54667	-2384.97	6.54667	-1210.66	6.54667	41.6312	6.54667	1271.94	6.54667	2626.98
6.75333	5671.56	6.55333	4032.29	6.55333	-2366.93	6.55333	-1191.66	6.55333	61.5172	6.55333	1295.97	6.55333	2653.45
6.76	5692.48	6.56	4062.02	6.56	-2345.25	6.56	-1168.91	6.56	85.1335	6.56	1323.63	6.56	2682.97
6.76667	5708.42	6.56667	4094.35	6.56667	-2320.04	6.56667	-1142.56	6.56667	112.278	6.56667	1354.43	6.56667	2714.79
6.77333	5719.08	6.57333	4128.32	6.57333	-2291.67	6.57333	-1113.02	6.57333	142.462	6.57333	1387.57	6.57333	2747.9
6.78	5724.44	6.58	4162.75	6.58	-2260.81	6.58	-1081.02	6.58	174.914	6.58	1422.03	6.58	2781.12
6.78667	5724.77	6.58667	4196.36	6.58667	-2228.37	6.58667	-1047.52	6.58667	208.618	6.58667	1456.58	6.58667	2813.18
6.79333	5720.49	6.59333	4227.85	6.59333	-2195.45	6.59333	-1013.71	6.59333	242.386	6.59333	1489.93	6.59333	2842.85
6.8	5712.2	6.6	4256.03	6.6	-2163.27	6.6	-980.855	6.6	274.959	6.6	1520.8	6.6	2868.99
6.80667	5700.55	6.60667	4279.91	6.60667	-2133.06	6.60667	-950.225	6.60667	305.101	6.60667	1548.04	6.60667	2890.72
6.81333	5686.21	6.61333	4298.75	6.61333	-2105.95	6.61333	-922.977	6.61333	331.711	6.61333	1570.73	6.61333	2907.41
6.82	5669.86	6.62	4312.14	6.62	-2082.89	6.62	-900.066	6.62	353.897	6.62	1588.24	6.62	2918.74
6.82667	5652.08	6.62667	4319.97	6.62667	-2064.57	6.62667	-882.174	6.62667	371.044	6.62667	1600.24	6.62667	2924.69
6.83333	5633.41	6.63333	4322.39	6.63333	-2051.42	6.63333	-869.674	6.63333	382.832	6.63333	1606.69	6.63333	2925.5
6.84	5614.29	6.64	4319.8	6.64	-2043.54	6.64	-862.641	6.64	389.233	6.64	1607.84	6.64	2921.64
6.84667	5595.11	6.64667	4312.76	6.64667	-2040.8	6.64667	-860.879	6.64667	390.473	6.64667	1604.13	6.64667	2913.7
6.85333	5576.14	6.65333	4301.94	6.65333	-2042.83	6.65333	-863.967	6.65333	386.983	6.65333	1596.17	6.65333	2902.34
6.86	5557.62	6.66	4288.03	6.66	-2049.11	6.66	-871.329	6.66	379.337	6.66	1584.63	6.66	2888.27
6.86667	5539.71	6.66667	4271.72	6.66667	-2059.03	6.66667	-882.301	6.66667	368.181	6.66667	1570.19	6.66667	2872.16
6.87333	5522.53	6.67333	4253.66	6.67333	-2071.93	6.67333	-896.196	6.67333	354.19	6.67333	1553.54	6.67333	2854.61
6.88	5506.17	6.68	4234.4	6.68	-2087.16	6.68	-912.344	6.68	338.013	6.68	1535.29	6.68	2836.14
6.88667	5490.71	6.68667	4214.44	6.68667	-2104.12	6.68667	-930.127	6.68667	320.249	6.68667	1515.98	6.68667	2817.2
6.89333	5476.17	6.69333	4194.17	6.69333	-2122.27	6.69333	-949.001	6.69333	301.423	6.69333	1496.06	6.69333	2798.14
6.9	5462.59	6.7	4173.93	6.7	-2141.15	6.7	-968.507	6.7	281.983	6.7	1475.93	6.7	2779.23
6.90667	5449.98	6.70667	4153.99	6.70667	-2160.37	6.70667	-988.26	6.70667	262.301	6.70667	1455.88	6.70667	2760.68
6.91333	5438.33	6.71333	4134.55	6.71333	-2179.61	6.71333	-1007.95	6.71333	242.677	6.71333	1436.15	6.71333	2742.65
6.92	5427.64	6.72	4115.77	6.72	-2198.63	6.72	-1027.33	6.72	223.348	6.72	1416.95	6.72	2725.27
6.92667	5417.88	6.72667	4097.79	6.72667	-2217.21	6.72667	-1046.2	6.72667	204.501	6.72667	1398.41	6.72667	2708.63
6.93333	5409.01	6.73333	4080.7	6.73333	-2235.21	6.73333	-1064.41	6.73333	186.283	6.73333	1380.65	6.73333	2692.8
6.94	5400.99	6.74	4064.58	6.74	-2252.48	6.74	-1081.87	6.74	168.808	6.74	1363.74	6.74	2677.83
6.94667	5393.77	6.74667	4049.47	6.74667	-2268.92	6.74667	-1098.47	6.74667	152.168	6.74667	1347.76	6.74667	2663.77
6.95333	5387.31	6.75333	4035.41	6.75333	-2284.48	6.75333	-1114.16	6.75333	136.43	6.75333	1332.75	6.75333	2650.62
6.96	5381.54	6.76	4022.39	6.76	-2299.09	6.76	-1128.89	6.76	121.646	6.76	1318.75	6.76	2638.41
6.96667	5376.42	6.76667	4010.42	6.76667	-2312.72	6.76667	-1142.63	6.76667	107.847	6.76667	1305.76	6.76667	2627.12
6.97333	5371.88	6.77333	3999.48	6.77333	-2325.37	6.77333	-1155.36	6.77333	95.0451	6.77333	1293.78	6.77333	2616.74
6.98	5367.88	6.78	3989.54	6.78	-2337.03	6.78	-1167.09	6.78	83.2377	6.78	1282.81	6.78	2607.25
6.98667	5364.35	6.78667	3980.55	6.78667	-2347.73	6.78667	-1177.82	6.78667	72.4087	6.78667	1272.82	6.78667	2598.61
6.99333	5361.24	6.79333	3972.46	6.79333	-2357.47	6.79333	-1187.59	6.79333	62.5305	6.79333	1263.75	6.79333	2590.78
7	5358.51	6.8	3965.23	6.8	-2366.31	6.8	-1196.43	6.8	53.566	6.8	1255.56	6.8	2583.72
7.00667	5356.11	6.80667	3958.79	6.80667	-2374.29	6.80667	-1204.39	6.80667	45.4698	6.80667	1248.21	6.80667	2577.38
7.01333	5353.99	6.81333	3953.07	6.81333	-2381.45	6.81333	-1211.53	6.81333	38.1927	6.81333	1241.62	6.81333	2571.71
7.02	5352.12	6.82	3948	6.82	-2387.85	6.82	-1217.91	6.82	31.6806	6.82	1235.75	6.82	2566.66
7.02667	5350.48	6.82667	3943.53	6.82667	-2393.54	6.82667	-1223.59	6.82667	25.877	6.82667	1230.53	6.82667	2562.16
7.03333	5349.03	6.83333	3939.58	6.83333	-2398.6	6.83333	-1228.62	6.83333	20.7224	6.83333	1225.91	6.83333	2558.17
7.04	5347.75	6.84	3936.11	6.84	-2403.08	6.84	-1233.07	6.84	16.1567	6.84	1221.83	6.84	2554.64
7.04667	5346.62	6.84667	3933.06	6.84667	-2407.04	6.84667	-1236.99	6.84667	12.1203	6.84667	1218.24	6.84667	2551.52
7.05333	5345.62	6.85333	3930.38	6.85333	-2410.53	6.85333	-1240.43	6.85333	8.55684	6.85333	1215.08	6.85333	2548.76
7.06	5344.72	6.86	3928.03	6.86	-2413.61	6.86	-1243.46	6.86	5.41639	6.86	1212.29	6.86	2546.33
7.06667	5343.91	6.86667	3925.97	6.86667	-2416.32	6.86667	-1246.12	6.86667	2.65074	6.86667	1209.85	6.86667	2544.19
7.07333	5343.19	6.87333	3924.17	6.87333	-2418.69	6.87333	-1248.46	6.87333	0.21839	6.87333	1207.69	6.87333	2542.31
7.08	5342.54	6.88	3922.59	6.88	-2420.78	6.88	-1250.51	6.88	-1.91975	6.88	1205.79	6.88	2540.65
7.08667	5341.95	6.88667	3921.2	6.88667	-2422.6	6.88667	-1252.32	6.88667	-3.79753	6.88667	1204.13	6.88667	2539.19
7.09333	5341.42	6.89333	3919.97	6.89333	-2424.2	6.89333	-1253.91	6.89333	-5.44453	6.89333	1202.66	6.89333	2537.91
7.1	5340.94	6.9	3918.88	6.9	-2425.6	6.9	-1255.31	6.9	-6.8903	6.9	1201.37	6.9	2536.77
7.10667	5340.51	6.90667	3917.92	6.90667	-2426.84	6.90667	-1256.54	6.90667	-8.16202	6.90667	1200.24	6.90667	2535.76
7.11333	5340.12	6.91333	3917.06	6.91333	-2427.93	6.91333	-1257.62	6.91333	-9.28402	6.91333	1199.24	6.91333	2534.86
7.12	5339.76	6.92	3916.3	6.92	-2428.9	6.92	-1258.57	6.92	-10.2773	6.92	1198.35	6.92	2534.07
7.12667	5339.43	6.92667	3915.61	6.92667	-2429.76	6.92667	-1259.4	6.92667	-11.1589	6.92667	1197.56	6.92667	2533.36
7.13333	5339.12	6.93333	3915.01	6.93333	-2430.52	6.93333	-1260.15	6.93333	-11.9433	6.93333	1196.86	6.93333	2532.74
7.14	5338.84	6.94	3914.47	6.94	-2431.19	6.94	-1260.81	6.94	-12.6424	6.94	1196.23	6.94	2532.18
7.14667	5338.59	6.94667	3913.99	6.94667	-2431.78	6.94667	-1261.4	6.94667	-13.2647	6.94667	1195.66	6.94667	2531.7
7.15333	5338.36	6.95333	3913.55	6.95333	-2432.31	6.95333	-1261.93	6.95333	-13.8178	6.95333	1195.15	6.95333	2531.26
7.16	5338.15	6.96	3913.16	6.96	-2432.78	6.96	-1262.4	6.96	-14.3085	6.96	1194.7	6.96	2530.87
7.16667	5337.97	6.96667	3912.8	6.96667	-2433.21	6.96667	-1262.82	6.96667	-14.7448	6.96667	1194.29	6.96667	2530.52
7.17333	5337.81	6.97333	3912.47	6.97333	-2433.59	6.97333	-1263.2	6.97333	-15.1343	6.97333	1193.93	6.97333	2530.19
7.18	5337.66	6.98	3912.18	6.98	-2433.95	6.98	-1263.53	6.98	-15.4867	6.98	1193.61	6.98	2529.89
7.18667	5337.52	6.98667	3911.9	6.98667	-2434.27	6.98667	-1263.83	6.98667	-15.8081	6.98667	1193.31	6.98667	2529.62
7.19333	5337.4	6.99333	3911.66	6.99333	-2434.56	6.99333	-1264.1	6.99333	-16.1037	6.99333	1193.04	6.99333	2529.38
7.2	5337.29	7	3911.44	7	-2434.83	7	-1264.35	7	-16.3751	7	1192.79	7	2529.16
7.20667	5337.18	7.00667	3911.25	7.00667	-2435.08	7.00667	-1264.58	7.00667	-16.6235	7.00667	1192.56	7.00667	2528.96
7.21333	5337.08	7.01333	3911.08	7.01333	-2435.3	7.01333	-1264.8	7.01333	-16.849	7.01333	1192.35	7.01333	2528.79
7.22	5336.99	7.02	3910.92	7.02	-2435.5	7.02	-1265	7.02	-17.0512	7.02	1192.16	7.02	2528.64
7.22667	5336.92	7.02667	3910.77	7.02667	-2435.69	7.02667	-1265.18	7.02667	-17.23	7.02667	1191.98	7.02667	2528.51
7.23333	5336.85	7.03333	3910.63	7.03333	-2435.86	7.03333	-1265.35	7.03333	-17.3898	7.03333	1191.82	7.03333	2528.38
7.24	5336.8	7.04	3910.51	7.04	-2436.02	7.04	-1265.5	7.04	-17.5333	7.04	1191.68	7.04	2528.27
7.24667	5336.75	7.04667	3910.39	7.04667	-2436.18	7.04667	-1265.64	7.04667	-17.6659	7.04667	1191.55	7.04667	2528.16
7.25333	5336.71	7.05333	3910.28	7.05333	-2436.32	7.05333	-1265.76	7.05333	-17.7889	7.05333	1191.43	7.05333	2528.06
7.26	5336.67	7.06	3910.19	7.06	-2436.45	7.06	-1265.87	7.06	-17.9052	7.06	1191.31	7.06	2527.98
7.26667	5336.63	7.06667	3910.1	7.06667	-2436.57	7.06667	-1265.97	7.06667	-18.0159	7.06667	1191.2	7.06667	2527.9
7.27333	5336.59	7.07333	3910.03	7.07333	-2436.68	7.07333	-1266.07	7.07333	-18.1189	7.07333	1191.1	7.07333	2527.84
7.28	5336.56	7.08	3909.97	7.08	-2436.77	7.08	-1266.16	7.08	-18.2128	7.08	1191	7.08	2527.78
7.28667	5336.54	7.08667	3909.91	7.08667	-2436.85	7.08667	-1266.24	7.08667	-18.2962	7.08667	1190.92	7.08667	2527.73
7.29333	5336.52	7.09333	3909.86	7.09333	-2436.93	7.09333	-1266.31	7.09333	-18.3687	7.09333	1190.84	7.09333	2527.69
7.3	5336.51	7.1	3909.8	7.1	-2437	7.1	-1266.38	7.1	-18.4326	7.1	1190.78	7.1	2527.65
7.30667	5336.5	7.10667	3909.75	7.10667	-2437.07	7.10667	-1266.43	7.10667	-18.4927	7.10667	1190.73	7.10667	2527.61
7.31333	5336.5	7.11333	3909.71	7.11333	-2437.13	7.11333	-1266.48	7.11333	-18.5513	7.11333	1190.68	7.11333	2527.56
7.32	5336.49	7.12	3909.66	7.12	-2437.19	7.12	-1266.52	7.12	-18.6076	7.12	1190.63	7.12	2527.52
7.32667	5336.49	7.12667	3909.63	7.12667	-2437.24	7.12667	-1266.56	7.12667	-18.6624	7.12667	1190.59	7.12667	2527.48
7.33333	5336.47	7.13333	3909.6	7.13333	-2437.29	7.13333	-1266.6	7.13333	-18.7149	7.13333	1190.54	7.13333	2527.45
7.34	5336.46	7.14	3909.58	7.14	-2437.32	7.14	-1266.64	7.14	-18.7621	7.14	1190.5	7.14	2527.43
7.34667	5336.45	7.14667	3909.56	7.14667	-2437.35	7.14667	-1266.67	7.14667	-18.8003	7.14667	1190.46	7.14667	2527.41
7.35333	5336.43	7.15333	3909.54	7.15333	-2437.38	7.15333	-1266.71	7.15333	-18.8289	7.15333	1190.43	7.15333	2527.4
7.36	5336.42	7.16	3909.52	7.16	-2437.4	7.16	-1266.74	7.16	-18.8518	7.16	1190.4	7.16	2527.38
7.36667	5336.4	7.16667	3909.5	7.16667	-2437.43	7.16667	-1266.77	7.16667	-18.8708	7.16667	1190.38	7.16667	2527.36
7.37333	5336.39	7.17333	3909.48	7.17333	-2437.46	7.17333	-1266.8	7.17333	-18.888	7.17333	1190.36	7.17333	2527.34
7.38	5336.37	7.18	3909.46	7.18	-2437.49	7.18	-1266.82	7.18	-18.9056	7.18	1190.34	7.18	2527.32
7.38667	5336.34	7.18667	3909.44	7.18667	-2437.52	7.18667	-1266.85	7.18667	-18.9257	7.18667	1190.31	7.18667	2527.29
7.39333	5336.3	7.19333	3909.42	7.19333	-2437.54	7.19333	-1266.87	7.19333	-18.9481	7.19333	1190.28	7.19333	2527.27
7.4	5336.26	7.2	3909.41	7.2	-2437.57	7.2	-1266.89	7.2	-18.9695	7.2	1190.25	7.2	2527.24
7.40667	5336.22	7.20667	3909.39	7.20667	-2437.59	7.20667	-1266.92	7.20667	-18.9896	7.20667	1190.22	7.20667	2527.22
7.41333	5336.18	7.21333	3909.37	7.21333	-2437.61	7.21333	-1266.95	7.21333	-19.0067	7.21333	1190.19	7.21333	2527.2
7.42	5336.14	7.22	3909.34	7.22	-2437.63	7.22	-1266.99	7.22	-19.0215	7.22	1190.16	7.22	2527.18
7.42667	5336.1	7.22667	3909.32	7.22667	-2437.65	7.22667	-1267.02	7.22667	-19.0349	7.22667	1190.13	7.22667	2527.15
7.43333	5336.07	7.23333	3909.28	7.23333	-2437.68	7.23333	-1267.05	7.23333	-19.0501	7.23333	1190.11	7.23333	2527.12
7.44	5336.04	7.24	3909.24	7.24	-2437.71	7.24	-1267.08	7.24	-19.0697	7.24	1190.09	7.24	2527.08
7.44667	5336.01	7.24667	3909.21	7.24667	-2437.74	7.24667	-1267.1	7.24667	-19.0949	7.24667	1190.07	7.24667	2527.05
7.45333	5335.98	7.25333	3909.17	7.25333	-2437.78	7.25333	-1267.12	7.25333	-19.1274	7.25333	1190.04	7.25333	2527.01
7.46	5335.95	7.26	3909.14	7.26	-2437.81	7.26	-1267.15	7.26	-19.1636	7.26	1190.01	7.26	2526.98
7.46667	5335.91	7.26667	3909.11	7.26667	-2437.83	7.26667	-1267.18	7.26667	-19.2003	7.26667	1189.98	7.26667	2526.95
7.47333	5335.88	7.27333	3909.09	7.27333	-2437.86	7.27333	-1267.21	7.27333	-19.2342	7.27333	1189.95	7.27333	2526.93
7.48	5335.84	7.28	3909.06	7.28	-2437.88	7.28	-1267.24	7.28	-19.2647	7.28	1189.92	7.28	2526.9
7.48667	5335.81	7.28667	3909.03	7.28667	-2437.9	7.28667	-1267.27	7.28667	-19.2904	7.28667	1189.89	7.28667	2526.88
7.49333	5335.78	7.29333	3909	7.29333	-2437.93	7.29333	-1267.3	7.29333	-19.3114	7.29333	1189.87	7.29333	2526.85
7.5	5335.76	7.3	3908.97	7.3	-2437.95	7.3	-1267.32	7.3	-19.3296	7.3	1189.85	7.3	2526.82
7.50667	5335.74	7.30667	3908.94	7.30667	-2437.98	7.30667	-1267.34	7.30667	-19.3491	7.30667	1189.83	7.30667	2526.78
7.51333	5335.71	7.31333	3908.91	7.31333	-2438.01	7.31333	-1267.35	7.31333	-19.3696	7.31333	1189.81	7.31333	2526.75
7.52	5335.69	7.32	3908.89	7.32	-2438.04	7.32	-1267.36	7.32	-19.3911	7.32	1189.79	7.32	2526.72
7.52667	5335.66	7.32667	3908.88	7.32667	-2438.07	7.32667	-1267.38	7.32667	-19.4116	7.32667	1189.77	7.32667	2526.69
7.53333	5335.64	7.33333	3908.87	7.33333	-2438.09	7.33333	-1267.4	7.33333	-19.4306	7.33333	1189.74	7.33333	2526.66
7.54	5335.62	7.34	3908.86	7.34	-2438.11	7.34	-1267.42	7.34	-19.4469	7.34	1189.72	7.34	2526.64
7.54667	5335.61	7.34667	3908.85	7.34667	-2438.13	7.34667	-1267.44	7.34667	-19.4593	7.34667	1189.7	7.34667	2526.62
7.55333	5335.6	7.35333	3908.84	7.35333	-2438.15	7.35333	-1267.46	7.35333	-19.4683	7.35333	1189.69	7.35333	2526.6
7.56	5335.59	7.36	3908.82	7.36	-2438.17	7.36	-1267.48	7.36	-19.4755	7.36	1189.68	7.36	2526.58
7.56667	5335.58	7.36667	3908.8	7.36667	-2438.2	7.36667	-1267.49	7.36667	-19.4831	7.36667	1189.67	7.36667	2526.56
7.57333	5335.57	7.37333	3908.78	7.37333	-2438.22	7.37333	-1267.51	7.37333	-19.4926	7.37333	1189.66	7.37333	2526.55
7.58	5335.56	7.38	3908.77	7.38	-2438.24	7.38	-1267.52	7.38	-19.5045	7.38	1189.65	7.38	2526.53
7.58667	5335.54	7.38667	3908.76	7.38667	-2438.27	7.38667	-1267.53	7.38667	-19.5184	7.38667	1189.64	7.38667	2526.51
7.59333	5335.52	7.39333	3908.75	7.39333	-2438.28	7.39333	-1267.54	7.39333	-19.5327	7.39333	1189.62	7.39333	2526.5
7.6	5335.51	7.4	3908.75	7.4	-2438.29	7.4	-1267.56	7.4	-19.547	7.4	1189.61	7.4	2526.5
7.60667	5335.5	7.40667	3908.74	7.40667	-2438.3	7.40667	-1267.58	7.40667	-19.5589	7.40667	1189.59	7.40667	2526.49
7.61333	5335.5	7.41333	3908.74	7.41333	-2438.31	7.41333	-1267.59	7.41333	-19.568	7.41333	1189.58	7.41333	2526.48
7.62	5335.51	7.42	3908.73	7.42	-2438.32	7.42	-1267.61	7.42	-19.5761	7.42	1189.58	7.42	2526.48
7.62667	5335.53	7.42667	3908.72	7.42667	-2438.34	7.42667	-1267.63	7.42667	-19.5837	7.42667	1189.58	7.42667	2526.47
7.63333	5335.55	7.43333	3908.71	7.43333	-2438.35	7.43333	-1267.64	7.43333	-19.5956	7.43333	1189.58	7.43333	2526.46
7.64	5335.57	7.44	3908.7	7.44	-2438.37	7.44	-1267.65	7.44	-19.6123	7.44	1189.57	7.44	2526.44
7.64667	5335.59	7.44667	3908.69	7.44667	-2438.38	7.44667	-1267.66	7.44667	-19.6338	7.44667	1189.57	7.44667	2526.42
7.65333	5335.61	7.45333	3908.68	7.45333	-2438.4	7.45333	-1267.67	7.45333	-19.6567	7.45333	1189.56	7.45333	2526.41
7.66	5335.64	7.46	3908.67	7.46	-2438.4	7.46	-1267.68	7.46	-19.6791	7.46	1189.54	7.46	2526.4
7.66667	5335.66	7.46667	3908.66	7.46667	-2438.41	7.46667	-1267.7	7.46667	-19.6991	7.46667	1189.52	7.46667	2526.39
7.67333	5335.7	7.47333	3908.66	7.47333	-2438.41	7.47333	-1267.72	7.47333	-19.7134	7.47333	1189.5	7.47333	2526.39
7.68	5335.73	7.48	3908.65	7.48	-2438.42	7.48	-1267.74	7.48	-19.7225	7.48	1189.49	7.48	2526.38
7.68667	5335.78	7.48667	3908.64	7.48667	-2438.43	7.48667	-1267.76	7.48667	-19.7277	7.48667	1189.47	7.48667	2526.37
7.69333	5335.82	7.49333	3908.64	7.49333	-2438.44	7.49333	-1267.77	7.49333	-19.7358	7.49333	1189.46	7.49333	2526.35
7.7	5335.87	7.5	3908.63	7.5	-2438.45	7.5	-1267.78	7.5	-19.7473	7.5	1189.45	7.5	2526.33
7.70667	5335.91	7.50667	3908.62	7.50667	-2438.46	7.50667	-1267.79	7.50667	-19.763	7.50667	1189.43	7.50667	2526.31
7.71333	5335.95	7.51333	3908.61	7.51333	-2438.47	7.51333	-1267.79	7.51333	-19.7816	7.51333	1189.42	7.51333	2526.29
7.72	5335.97	7.52	3908.6	7.52	-2438.48	7.52	-1267.8	7.52	-19.8021	7.52	1189.4	7.52	2526.27
7.72667	5336	7.52667	3908.6	7.52667	-2438.48	7.52667	-1267.82	7.52667	-19.8231	7.52667	1189.38	7.52667	2526.25
7.73333	5336.02	7.53333	3908.6	7.53333	-2438.47	7.53333	-1267.84	7.53333	-19.8407	7.53333	1189.36	7.53333	2526.24
7.74	5336.03	7.54	3908.59	7.54	-2438.47	7.54	-1267.85	7.54	-19.8536	7.54	1189.35	7.54	2526.23
7.74667	5336.04	7.54667	3908.58	7.54667	-2438.46	7.54667	-1267.87	7.54667	-19.8607	7.54667	1189.34	7.54667	2526.22
7.75333	5336.06	7.55333	3908.56	7.55333	-2438.45	7.55333	-1267.88	7.55333	-19.8636	7.55333	1189.34	7.55333	2526.21
7.76	5336.07	7.56	3908.54	7.56	-2438.45	7.56	-1267.89	7.56	-19.8646	7.56	1189.33	7.56	2526.2
7.76667	5336.07	7.56667	3908.52	7.56667	-2438.45	7.56667	-1267.9	7.56667	-19.8655	7.56667	1189.33	7.56667	2526.18
7.77333	5336.07	7.57333	3908.5	7.57333	-2438.45	7.57333	-1267.9	7.57333	-19.8688	7.57333	1189.33	7.57333	2526.17
7.78	5336.07	7.58	3908.49	7.58	-2438.45	7.58	-1267.9	7.58	-19.8741	7.58	1189.32	7.58	2526.15
7.78667	5336.05	7.58667	3908.48	7.58667	-2438.45	7.58667	-1267.9	7.58667	-19.8803	7.58667	1189.31	7.58667	2526.14
7.79333	5336.04	7.59333	3908.47	7.59333	-2438.43	7.59333	-1267.91	7.59333	-19.886	7.59333	1189.3	7.59333	2526.13
7.8	5336.02	7.6	3908.46	7.6	-2438.41	7.6	-1267.91	7.6	-19.887	7.6	1189.29	7.6	2526.12
7.80667	5336.01	7.60667	3908.45	7.60667	-2438.38	7.60667	-1267.91	7.60667	-19.8817	7.60667	1189.28	7.60667	2526.11
7.81333	5336	7.61333	3908.45	7.61333	-2438.35	7.61333	-1267.9	7.61333	-19.8698	7.61333	1189.28	7.61333	2526.11
7.82	5335.99	7.62	3908.44	7.62	-2438.32	7.62	-1267.89	7.62	-19.8531	7.62	1189.28	7.62	2526.11
7.82667	5335.98	7.62667	3908.43	7.62667	-2438.29	7.62667	-1267.86	7.62667	-19.8355	7.62667	1189.29	7.62667	2526.1
7.83333	5335.96	7.63333	3908.42	7.63333	-2438.26	7.63333	-1267.84	7.63333	-19.8183	7.63333	1189.29	7.63333	2526.1
7.84	5335.95	7.64	3908.41	7.64	-2438.23	7.64	-1267.81	7.64	-19.804	7.64	1189.3	7.64	2526.1
7.84667	5335.93	7.64667	3908.41	7.64667	-2438.2	7.64667	-1267.78	7.64667	-19.7906	7.64667	1189.3	7.64667	2526.11
7.85333	5335.9	7.65333	3908.41	7.65333	-2438.17	7.65333	-1267.75	7.65333	-19.7768	7.65333	1189.3	7.65333	2526.12
7.86	5335.88	7.66	3908.41	7.66	-2438.14	7.66	-1267.73	7.66	-19.762	7.66	1189.29	7.66	2526.14
7.86667	5335.85	7.66667	3908.42	7.66667	-2438.11	7.66667	-1267.71	7.66667	-19.7449	7.66667	1189.3	7.66667	2526.16
7.87333	5335.83	7.67333	3908.42	7.67333	-2438.08	7.67333	-1267.7	7.67333	-19.7244	7.67333	1189.3	7.67333	2526.18
7.88	5335.81	7.68	3908.41	7.68	-2438.05	7.68	-1267.69	7.68	-19.702	7.68	1189.32	7.68	2526.2
7.88667	5335.8	7.68667	3908.41	7.68667	-2438.03	7.68667	-1267.67	7.68667	-19.6815	7.68667	1189.34	7.68667	2526.21
7.89333	5335.79	7.69333	3908.41	7.69333	-2438.01	7.69333	-1267.65	7.69333	-19.6643	7.69333	1189.36	7.69333	2526.22
7.9	5335.77	7.7	3908.42	7.7	-2438	7.7	-1267.64	7.7	-19.6509	7.7	1189.39	7.7	2526.23
7.90667	5335.75	7.70667	3908.43	7.70667	-2437.99	7.70667	-1267.63	7.70667	-19.6405	7.70667	1189.41	7.70667	2526.25
7.91333	5335.73	7.71333	3908.44	7.71333	-2437.99	7.71333	-1267.62	7.71333	-19.6314	7.71333	1189.43	7.71333	2526.27
7.92	5335.71	7.72	3908.46	7.72	-2437.99	7.72	-1267.62	7.72	-19.6242	7.72	1189.44	7.72	2526.29
7.92667	5335.68	7.72667	3908.48	7.72667	-2437.99	7.72667	-1267.62	7.72667	-19.6161	7.72667	1189.45	7.72667	2526.32
7.93333	5335.66	7.73333	3908.49	7.73333	-2437.99	7.73333	-1267.62	7.73333	-19.6052	7.73333	1189.46	7.73333	2526.34
7.94	5335.64	7.74	3908.51	7.74	-2438	7.74	-1267.63	7.74	-19.5918	7.74	1189.48	7.74	2526.36
7.94667	5335.63	7.74667	3908.51	7.74667	-2438.02	7.74667	-1267.63	7.74667	-19.5785	7.74667	1189.5	7.74667	2526.38
7.95333	5335.61	7.75333	3908.52	7.75333	-2438.04	7.75333	-1267.63	7.75333	-19.5665	7.75333	1189.51	7.75333	2526.39
7.96	5335.6	7.76	3908.52	7.76	-2438.07	7.76	-1267.63	7.76	-19.558	7.76	1189.53	7.76	2526.4
7.96667	5335.58	7.76667	3908.53	7.76667	-2438.1	7.76667	-1267.63	7.76667	-19.5546	7.76667	1189.54	7.76667	2526.41
7.97333	5335.56	7.77333	3908.54	7.77333	-2438.13	7.77333	-1267.63	7.77333	-19.557	7.77333	1189.55	7.77333	2526.41
7.98	5335.53	7.78	3908.55	7.78	-2438.16	7.78	-1267.64	7.78	-19.5613	7.78	1189.56	7.78	2526.42
7.98667	5335.51	7.78667	3908.56	7.78667	-2438.18	7.78667	-1267.65	7.78667	-19.5661	7.78667	1189.56	7.78667	2526.43
7.99333	5335.48	7.79333	3908.57	7.79333	-2438.2	7.79333	-1267.66	7.79333	-19.5708	7.79333	1189.56	7.79333	2526.43
8	5335.46	7.8	3908.58	7.8	-2438.23	7.8	-1267.68	7.8	-19.5751	7.8	1189.56	7.8	2526.44
8.00667	5335.44	7.80667	3908.58	7.80667	-2438.25	7.80667	-1267.71	7.80667	-19.5775	7.80667	1189.56	7.80667	2526.44
8.01333	5335.42	7.81333	3908.58	7.81333	-2438.28	7.81333	-1267.73	7.81333	-19.5804	7.81333	1189.56	7.81333	2526.43
8.02	5335.41	7.82	3908.57	7.82	-2438.31	7.82	-1267.75	7.82	-19.5875	7.82	1189.56	7.82	2526.42
8.02667	5335.39	7.82667	3908.56	7.82667	-2438.34	7.82667	-1267.76	7.82667	-19.5999	7.82667	1189.56	7.82667	2526.4
8.03333	5335.38	7.83333	3908.54	7.83333	-2438.38	7.83333	-1267.78	7.83333	-19.6176	7.83333	1189.55	7.83333	2526.38
8.04	5335.36	7.84	3908.53	7.84	-2438.41	7.84	-1267.79	7.84	-19.639	7.84	1189.53	7.84	2526.36
8.04667	5335.34	7.84667	3908.52	7.84667	-2438.44	7.84667	-1267.81	7.84667	-19.6624	7.84667	1189.52	7.84667	2526.34
8.05333	5335.32	7.85333	3908.51	7.85333	-2438.47	7.85333	-1267.84	7.85333	-19.6853	7.85333	1189.49	7.85333	2526.32
8.06	5335.29	7.86	3908.49	7.86	-2438.49	7.86	-1267.86	7.86	-19.7058	7.86	1189.47	7.86	2526.3
8.06667	5335.27	7.86667	3908.48	7.86667	-2438.52	7.86667	-1267.89	7.86667	-19.7253	7.86667	1189.45	7.86667	2526.28
8.07333	5335.24	7.87333	3908.45	7.87333	-2438.54	7.87333	-1267.92	7.87333	-19.7425	7.87333	1189.43	7.87333	2526.25
8.08	5335.22	7.88	3908.43	7.88	-2438.57	7.88	-1267.95	7.88	-19.7587	7.88	1189.42	7.88	2526.22
8.08667	5335.19	7.88667	3908.4	7.88667	-2438.6	7.88667	-1267.97	7.88667	-19.7763	7.88667	1189.4	7.88667	2526.18
8.09333	5335.17	7.89333	3908.38	7.89333	-2438.64	7.89333	-1267.99	7.89333	-19.7983	7.89333	1189.38	7.89333	2526.15
8.1	5335.14	7.9	3908.36	7.9	-2438.67	7.9	-1268.01	7.9	-19.825	7.9	1189.36	7.9	2526.11
8.10667	5335.11	7.90667	3908.35	7.90667	-2438.7	7.90667	-1268.03	7.90667	-19.8531	7.90667	1189.34	7.90667	2526.08
8.11333	5335.09	7.91333	3908.34	7.91333	-2438.73	7.91333	-1268.06	7.91333	-19.8822	7.91333	1189.31	7.91333	2526.05
8.12	5335.06	7.92	3908.33	7.92	-2438.75	7.92	-1268.09	7.92	-19.9108	7.92	1189.28	7.92	2526.02
8.12667	5335.04	7.92667	3908.31	7.92667	-2438.77	7.92667	-1268.12	7.92667	-19.937	7.92667	1189.25	7.92667	2526
8.13333	5335.02	7.93333	3908.3	7.93333	-2438.78	7.93333	-1268.14	7.93333	-19.9599	7.93333	1189.23	7.93333	2525.98
8.14	5335.01	7.94	3908.28	7.94	-2438.8	7.94	-1268.17	7.94	-19.9795	7.94	1189.21	7.94	2525.96
8.14667	5335.01	7.94667	3908.26	7.94667	-2438.82	7.94667	-1268.2	7.94667	-19.9981	7.94667	1189.19	7.94667	2525.94
8.15333	5335	7.95333	3908.24	7.95333	-2438.85	7.95333	-1268.22	7.95333	-20.0181	7.95333	1189.18	7.95333	2525.91
8.16	5334.99	7.96	3908.23	7.96	-2438.87	7.96	-1268.24	7.96	-20.04	7.96	1189.16	7.96	2525.89
8.16667	5334.97	7.96667	3908.22	7.96667	-2438.9	7.96667	-1268.26	7.96667	-20.0624	7.96667	1189.14	7.96667	2525.86
8.17333	5334.95	7.97333	3908.21	7.97333	-2438.92	7.97333	-1268.27	7.97333	-20.0853	7.97333	1189.12	7.97333	2525.85
8.18	5334.93	7.98	3908.21	7.98	-2438.93	7.98	-1268.29	7.98	-20.1058	7.98	1189.09	7.98	2525.83
8.18667	5334.92	7.98667	3908.2	7.98667	-2438.94	7.98667	-1268.31	7.98667	-20.1225	7.98667	1189.07	7.98667	2525.82
8.19333	5334.91	7.99333	3908.2	7.99333	-2438.94	7.99333	-1268.32	7.99333	-20.1345	7.99333	1189.05	7.99333	2525.81
8.2	5334.9	8	3908.19	8	-2438.95	8	-1268.34	8	-20.143	8	1189.03	8	2525.8
8.20667	5334.89	8.00667	3908.18	8.00667	-2438.96	8.00667	-1268.35	8.00667	-20.1492	8.00667	1189.02	8.00667	2525.78
8.21333	5334.89	8.01333	3908.16	8.01333	-2438.97	8.01333	-1268.36	8.01333	-20.1554	8.01333	1189	8.01333	2525.76
8.22	5334.88	8.02	3908.15	8.02	-2438.99	8.02	-1268.36	8.02	-20.1616	8.02	1189	8.02	2525.74
8.22667	5334.87	8.02667	3908.13	8.02667	-2439	8.02667	-1268.36	8.02667	-20.1688	8.02667	1188.98	8.02667	2525.71
8.23333	5334.86	8.03333	3908.11	8.03333	-2439.02	8.03333	-1268.36	8.03333	-20.1759	8.03333	1188.97	8.03333	2525.7
8.24	5334.85	8.04	3908.1	8.04	-2439.03	8.04	-1268.37	8.04	-20.1821	8.04	1188.96	8.04	2525.68
8.24667	5334.84	8.04667	3908.08	8.04667	-2439.04	8.04667	-1268.37	8.04667	-20.1869	8.04667	1188.94	8.04667	2525.67
8.25333	5334.83	8.05333	3908.06	8.05333	-2439.04	8.05333	-1268.38	8.05333	-20.1883	8.05333	1188.93	8.05333	2525.67
8.26	5334.81	8.06	3908.04	8.06	-2439.04	8.06	-1268.39	8.06	-20.1864	8.06	1188.92	8.06	2525.66
8.26667	5334.8	8.06667	3908.02	8.06667	-2439.04	8.06667	-1268.4	8.06667	-20.1821	8.06667	1188.92	8.06667	2525.65
8.27333	5334.79	8.07333	3908	8.07333	-2439.04	8.07333	-1268.4	8.07333	-20.1778	8.07333	1188.92	8.07333	2525.64
8.28	5334.78	8.08	3907.97	8.08	-2439.05	8.08	-1268.4	8.08	-20.175	8.08	1188.92	8.08	2525.63
8.28667	5334.77	8.08667	3907.95	8.08667	-2439.06	8.08667	-1268.4	8.08667	-20.1755	8.08667	1188.92	8.08667	2525.61
8.29333	5334.75	8.09333	3907.93	8.09333	-2439.07	8.09333	-1268.4	8.09333	-20.1797	8.09333	1188.92	8.09333	2525.6
8.3	5334.74	8.1	3907.91	8.1	-2439.09	8.1	-1268.39	8.1	-20.1879	8.1	1188.91	8.1	2525.59
8.30667	5334.73	8.10667	3907.9	8.10667	-2439.1	8.10667	-1268.39	8.10667	-20.1984	8.10667	1188.91	8.10667	2525.58
8.31333	5334.72	8.11333	3907.89	8.11333	-2439.11	8.11333	-1268.4	8.11333	-20.2069	8.11333	1188.9	8.11333	2525.58
8.32	5334.72	8.12	3907.88	8.12	-2439.11	8.12	-1268.4	8.12	-20.2127	8.12	1188.9	8.12	2525.58
8.32667	5334.73	8.12667	3907.87	8.12667	-2439.12	8.12667	-1268.41	8.12667	-20.2155	8.12667	1188.9	8.12667	2525.58
8.33333	5334.75	8.13333	3907.86	8.13333	-2439.12	8.13333	-1268.42	8.13333	-20.2169	8.13333	1188.9	8.13333	2525.59
8.34	5334.78	8.14	3907.85	8.14	-2439.14	8.14	-1268.42	8.14	-20.2174	8.14	1188.9	8.14	2525.59
8.34667	5334.82	8.14667	3907.83	8.14667	-2439.15	8.14667	-1268.42	8.14667	-20.2184	8.14667	1188.91	8.14667	2525.59
8.35333	5334.86	8.15333	3907.82	8.15333	-2439.17	8.15333	-1268.41	8.15333	-20.2222	8.15333	1188.91	8.15333	2525.59
8.36	5334.9	8.16	3907.81	8.16	-2439.18	8.16	-1268.41	8.16	-20.2303	8.16	1188.91	8.16	2525.6
8.36667	5334.95	8.16667	3907.8	8.16667	-2439.19	8.16667	-1268.41	8.16667	-20.2394	8.16667	1188.9	8.16667	2525.61
8.37333	5335.02	8.17333	3907.8	8.17333	-2439.19	8.17333	-1268.42	8.17333	-20.247	8.17333	1188.89	8.17333	2525.62
8.38	5335.1	8.18	3907.81	8.18	-2439.18	8.18	-1268.42	8.18	-20.2537	8.18	1188.87	8.18	2525.63
8.38667	5335.22	8.18667	3907.81	8.18667	-2439.17	8.18667	-1268.43	8.18667	-20.2594	8.18667	1188.86	8.18667	2525.65
8.39333	5335.37	8.19333	3907.81	8.19333	-2439.16	8.19333	-1268.44	8.19333	-20.2627	8.19333	1188.86	8.19333	2525.66
8.4	5335.57	8.2	3907.81	8.2	-2439.16	8.2	-1268.44	8.2	-20.2646	8.2	1188.85	8.2	2525.67
8.40667	5335.83	8.20667	3907.82	8.20667	-2439.15	8.20667	-1268.44	8.20667	-20.2661	8.20667	1188.85	8.20667	2525.67
8.41333	5336.18	8.21333	3907.82	8.21333	-2439.15	8.21333	-1268.43	8.21333	-20.2699	8.21333	1188.84	8.21333	2525.68
8.42	5336.64	8.22	3907.83	8.22	-2439.16	8.22	-1268.43	8.22	-20.2756	8.22	1188.84	8.22	2525.68
8.42667	5337.28	8.22667	3907.84	8.22667	-2439.16	8.22667	-1268.42	8.22667	-20.2818	8.22667	1188.83	8.22667	2525.68
8.43333	5338.16	8.23333	3907.86	8.23333	-2439.16	8.23333	-1268.42	8.23333	-20.2875	8.23333	1188.82	8.23333	2525.68
8.44	5339.39	8.24	3907.88	8.24	-2439.15	8.24	-1268.42	8.24	-20.2918	8.24	1188.81	8.24	2525.68
8.44667	5341.09	8.24667	3907.89	8.24667	-2439.15	8.24667	-1268.43	8.24667	-20.2942	8.24667	1188.8	8.24667	2525.69
8.45333	5343.47	8.25333	3907.91	8.25333	-2439.13	8.25333	-1268.43	8.25333	-20.2928	8.25333	1188.8	8.25333	2525.69
8.46	5346.75	8.26	3907.92	8.26	-2439.12	8.26	-1268.44	8.26	-20.288	8.26	1188.8	8.26	2525.7
8.46667	5351.23	8.26667	3907.92	8.26667	-2439.11	8.26667	-1268.44	8.26667	-20.2823	8.26667	1188.8	8.26667	2525.69
8.47333	5357.29	8.27333	3907.92	8.27333	-2439.11	8.27333	-1268.44	8.27333	-20.2775	8.27333	1188.81	8.27333	2525.69
8.48	5365.37	8.28	3907.92	8.28	-2439.11	8.28	-1268.43	8.28	-20.2751	8.28	1188.81	8.28	2525.68
8.48667	5376.01	8.28667	3907.92	8.28667	-2439.11	8.28667	-1268.42	8.28667	-20.2746	8.28667	1188.82	8.28667	2525.68
8.49333	5389.84	8.29333	3907.92	8.29333	-2439.1	8.29333	-1268.42	8.29333	-20.2761	8.29333	1188.82	8.29333	2525.68
8.5	5407.53	8.3	3907.93	8.3	-2439.1	8.3	-1268.41	8.3	-20.2746	8.3	1188.82	8.3	2525.68
8.50667	5429.81	8.30667	3907.94	8.30667	-2439.09	8.30667	-1268.41	8.30667	-20.2708	8.30667	1188.81	8.30667	2525.68
8.51333	5457.44	8.31333	3907.95	8.31333	-2439.07	8.31333	-1268.41	8.31333	-20.2642	8.31333	1188.8	8.31333	2525.68
8.52	5491.14	8.32	3907.95	8.32	-2439.06	8.32	-1268.42	8.32	-20.2556	8.32	1188.8	8.32	2525.68
8.52667	5531.55	8.32667	3907.96	8.32667	-2439.04	8.32667	-1268.42	8.32667	-20.246	8.32667	1188.8	8.32667	2525.68
8.53333	5579.2	8.33333	3907.96	8.33333	-2439.02	8.33333	-1268.41	8.33333	-20.2365	8.33333	1188.8	8.33333	2525.68
8.54	5634.46	8.34	3907.96	8.34	-2439.01	8.34	-1268.4	8.34	-20.2312	8.34	1188.8	8.34	2525.67
8.54667	5697.45	8.34667	3907.97	8.34667	-2438.99	8.34667	-1268.38	8.34667	-20.2312	8.34667	1188.8	8.34667	2525.66
8.55333	5768.02	8.35333	3907.97	8.35333	-2438.97	8.35333	-1268.36	8.35333	-20.2346	8.35333	1188.8	8.35333	2525.65
8.56	5845.7	8.36	3907.98	8.36	-2438.94	8.36	-1268.34	8.36	-20.2374	8.36	1188.8	8.36	2525.64
8.56667	5929.67	8.36667	3908	8.36667	-2438.9	8.36667	-1268.31	8.36667	-20.237	8.36667	1188.81	8.36667	2525.64
8.57333	6018.81	8.37333	3908.01	8.37333	-2438.85	8.37333	-1268.27	8.37333	-20.2312	8.37333	1188.83	8.37333	2525.64
8.58	6111.61	8.38	3908.03	8.38	-2438.78	8.38	-1268.23	8.38	-20.2184	8.38	1188.85	8.38	2525.65
8.58667	6206.32	8.38667	3908.04	8.38667	-2438.7	8.38667	-1268.17	8.38667	-20.195	8.38667	1188.89	8.38667	2525.65
8.59333	6300.98	8.39333	3908.06	8.39333	-2438.6	8.39333	-1268.09	8.39333	-20.1602	8.39333	1188.95	8.39333	2525.66
8.6	6393.52	8.4	3908.09	8.4	-2438.47	8.4	-1267.97	8.4	-20.1149	8.4	1189.04	8.4	2525.67
8.60667	6481.83	8.40667	3908.12	8.40667	-2438.3	8.40667	-1267.82	8.40667	-20.0586	8.40667	1189.15	8.40667	2525.67
8.61333	6563.85	8.41333	3908.17	8.41333	-2438.08	8.41333	-1267.62	8.41333	-19.9871	8.41333	1189.31	8.41333	2525.68
8.62	6637.79	8.42	3908.24	8.42	-2437.77	8.42	-1267.35	8.42	-19.8908	8.42	1189.52	8.42	2525.69
8.62667	6702.06	8.42667	3908.35	8.42667	-2437.35	8.42667	-1266.98	8.42667	-19.7563	8.42667	1189.82	8.42667	2525.7
8.63333	6755.39	8.43333	3908.48	8.43333	-2436.75	8.43333	-1266.48	8.43333	-19.567	8.43333	1190.23	8.43333	2525.73
8.64	6796.85	8.44	3908.66	8.44	-2435.91	8.44	-1265.78	8.44	-19.2981	8.44	1190.8	8.44	2525.77
8.64667	6825.94	8.44667	3908.88	8.44667	-2434.74	8.44667	-1264.81	8.44667	-18.9161	8.44667	1191.59	8.44667	2525.81
8.65333	6842.55	8.45333	3909.15	8.45333	-2433.12	8.45333	-1263.46	8.45333	-18.3778	8.45333	1192.66	8.45333	2525.87
8.66	6846.86	8.46	3909.49	8.46	-2430.89	8.46	-1261.6	8.46	-17.6282	8.46	1194.08	8.46	2525.94
8.66667	6839.42	8.46667	3909.9	8.46667	-2427.85	8.46667	-1259.05	8.46667	-16.5978	8.46667	1195.96	8.46667	2526.03
8.67333	6821.09	8.47333	3910.4	8.47333	-2423.73	8.47333	-1255.63	8.47333	-15.1954	8.47333	1198.4	8.47333	2526.13
8.68	6792.95	8.48	3910.99	8.48	-2418.22	8.48	-1251.07	8.48	-13.3042	8.48	1201.51	8.48	2526.26
8.68667	6756.22	8.48667	3911.68	8.48667	-2410.93	8.48667	-1245.1	8.48667	-10.7818	8.48667	1205.42	8.48667	2526.43
8.69333	6712.19	8.49333	3912.49	8.49333	-2401.43	8.49333	-1237.36	8.49333	-7.45773	8.49333	1210.27	8.49333	2526.63
8.7	6662.19	8.5	3913.4	8.5	-2389.21	8.5	-1227.5	8.5	-3.1352	8.5	1216.19	8.5	2526.87
8.70667	6607.56	8.50667	3914.41	8.50667	-2373.73	8.50667	-1215.09	8.50667	2.4085	8.50667	1223.3	8.50667	2527.15
8.71333	6549.54	8.51333	3915.52	8.51333	-2354.41	8.51333	-1199.73	8.51333	9.41133	8.51333	1231.73	8.51333	2527.46
8.72	6489.28	8.52	3916.71	8.52	-2330.66	8.52	-1180.99	8.52	18.1236	8.52	1241.55	8.52	2527.81
8.72667	6427.81	8.52667	3917.96	8.52667	-2301.93	8.52667	-1158.49	8.52667	28.7976	8.52667	1252.8	8.52667	2528.19
8.73333	6366.05	8.53333	3919.25	8.53333	-2267.71	8.53333	-1131.91	8.53333	41.6746	8.53333	1265.5	8.53333	2528.59
8.74	6304.76	8.54	3920.57	8.54	-2227.6	8.54	-1101.01	8.54	56.9701	8.54	1279.58	8.54	2529.01
8.74667	6244.57	8.54667	3921.88	8.54667	-2181.33	8.54667	-1065.69	8.54667	74.8534	8.54667	1294.95	8.54667	2529.45
8.75333	6185.99	8.55333	3923.17	8.55333	-2128.82	8.55333	-1025.96	8.55333	95.4366	8.55333	1311.42	8.55333	2529.91
8.76	6129.4	8.56	3924.4	8.56	-2070.2	8.56	-982.028	8.56	118.751	8.56	1328.78	8.56	2530.37
8.76667	6075.06	8.56667	3925.54	8.56667	-2005.83	8.56667	-934.255	8.56667	144.732	8.56667	1346.73	8.56667	2530.82
8.77333	6023.17	8.57333	3926.56	8.57333	-1936.35	8.57333	-883.195	8.57333	173.208	8.57333	1364.96	8.57333	2531.26
8.78	5973.84	8.58	3927.44	8.58	-1862.64	8.58	-829.582	8.58	203.895	8.58	1383.1	8.58	2531.67
8.78667	5927.12	8.58667	3928.16	8.58667	-1785.82	8.58667	-774.316	8.58667	236.395	8.58667	1400.77	8.58667	2532.03
8.79333	5882.98	8.59333	3928.71	8.59333	-1707.25	8.59333	-718.431	8.59333	270.208	8.59333	1417.59	8.59333	2532.34
8.8	5841.39	8.6	3929.07	8.6	-1628.45	8.6	-663.055	8.6	304.745	8.6	1433.2	8.6	2532.61
8.80667	5802.29	8.60667	3929.26	8.60667	-1551.04	8.60667	-609.367	8.60667	339.347	8.60667	1447.26	8.60667	2532.81
8.81333	5765.59	8.61333	3929.27	8.61333	-1476.68	8.61333	-558.545	8.61333	373.317	8.61333	1459.47	8.61333	2532.95
8.82	5731.21	8.62	3929.12	8.62	-1406.96	8.62	-511.718	8.62	405.935	8.62	1469.59	8.62	2533.04
8.82667	5699.06	8.62667	3928.82	8.62667	-1343.39	8.62667	-469.9	8.62667	436.505	8.62667	1477.46	8.62667	2533.07
8.83333	5669.04	8.63333	3928.38	8.63333	-1287.28	8.63333	-433.949	8.63333	464.376	8.63333	1482.98	8.63333	2533.05
8.84	5641.07	8.64	3927.81	8.64	-1239.72	8.64	-404.547	8.64	488.974	8.64	1486.12	8.64	2532.97
8.84667	5615.05	8.64667	3927.14	8.64667	-1201.54	8.64667	-382.167	8.64667	509.819	8.64667	1486.92	8.64667	2532.84
8.85333	5590.89	8.65333	3926.38	8.65333	-1173.25	8.65333	-367.063	8.65333	526.539	8.65333	1485.48	8.65333	2532.67
8.86	5568.49	8.66	3925.56	8.66	-1155.12	8.66	-359.255	8.66	538.896	8.66	1481.97	8.66	2532.46
8.86667	5547.78	8.66667	3924.69	8.66667	-1147.07	8.66667	-358.568	8.66667	546.78	8.66667	1476.55	8.66667	2532.21
8.87333	5528.66	8.67333	3923.8	8.67333	-1148.79	8.67333	-364.644	8.67333	550.21	8.67333	1469.46	8.67333	2531.94
8.88	5511.05	8.68	3922.89	8.68	-1159.73	8.68	-376.983	8.68	549.325	8.68	1460.94	8.68	2531.65
8.88667	5494.87	8.68667	3921.98	8.68667	-1179.13	8.68667	-394.974	8.68667	544.367	8.68667	1451.24	8.68667	2531.35
8.89333	5480.05	8.69333	3921.09	8.69333	-1206.09	8.69333	-417.907	8.69333	535.67	8.69333	1440.59	8.69333	2531.05
8.9	5466.5	8.7	3920.21	8.7	-1239.63	8.7	-445.02	8.7	523.635	8.7	1429.26	8.7	2530.74
8.90667	5454.15	8.70667	3919.36	8.70667	-1278.7	8.70667	-475.536	8.70667	508.706	8.70667	1417.45	8.70667	2530.45
8.91333	5442.92	8.71333	3918.54	8.71333	-1322.26	8.71333	-508.707	8.71333	491.344	8.71333	1405.37	8.71333	2530.15
8.92	5432.73	8.72	3917.75	8.72	-1369.31	8.72	-543.808	8.72	472.015	8.72	1393.21	8.72	2529.86
8.92667	5423.5	8.72667	3917	8.72667	-1418.88	8.72667	-580.155	8.72667	451.173	8.72667	1381.11	8.72667	2529.57
8.93333	5415.15	8.73333	3916.29	8.73333	-1470.09	8.73333	-617.147	8.73333	429.247	8.73333	1369.19	8.73333	2529.29
8.94	5407.61	8.74	3915.62	8.74	-1522.15	8.74	-654.275	8.74	406.631	8.74	1357.55	8.74	2529.02
8.94667	5400.81	8.74667	3915	8.74667	-1574.35	8.74667	-691.107	8.74667	383.673	8.74667	1346.28	8.74667	2528.77
8.95333	5394.69	8.75333	3914.43	8.75333	-1626.09	8.75333	-727.277	8.75333	360.677	8.75333	1335.44	8.75333	2528.53
8.96	5389.2	8.76	3913.89	8.76	-1676.86	8.76	-762.487	8.76	337.898	8.76	1325.05	8.76	2528.31
8.96667	5384.28	8.76667	3913.4	8.76667	-1726.27	8.76667	-796.509	8.76667	315.552	8.76667	1315.16	8.76667	2528.1
8.97333	5379.87	8.77333	3912.93	8.77333	-1774.01	8.77333	-829.181	8.77333	293.805	8.77333	1305.79	8.77333	2527.91
8.98	5375.92	8.78	3912.5	8.78	-1819.87	8.78	-860.393	8.78	272.787	8.78	1296.93	8.78	2527.72
8.98667	5372.39	8.78667	3912.09	8.78667	-1863.69	8.78667	-890.078	8.78667	252.59	8.78667	1288.58	8.78667	2527.55
8.99333	5369.22	8.79333	3911.72	8.79333	-1905.38	8.79333	-918.198	8.79333	233.283	8.79333	1280.74	8.79333	2527.38
9	5366.37	8.8	3911.38	8.8	-1944.9	8.8	-944.751	8.8	214.91	8.8	1273.38	8.8	2527.22
9.00667	5363.82	8.80667	3911.06	8.80667	-1982.23	8.80667	-969.76	8.80667	197.489	8.80667	1266.5	8.80667	2527.08
9.01333	5361.52	8.81333	3910.78	8.81333	-2017.4	8.81333	-993.265	8.81333	181.024	8.81333	1260.08	8.81333	2526.95
9.02	5359.46	8.82	3910.52	8.82	-2050.44	8.82	-1015.3	8.82	165.505	8.82	1254.09	8.82	2526.83
9.02667	5357.6	8.82667	3910.29	8.82667	-2081.42	8.82667	-1035.91	8.82667	150.918	8.82667	1248.52	8.82667	2526.72
9.03333	5355.94	8.83333	3910.07	8.83333	-2110.41	8.83333	-1055.16	8.83333	137.238	8.83333	1243.36	8.83333	2526.63
9.04	5354.45	8.84	3909.88	8.84	-2137.49	8.84	-1073.08	8.84	124.435	8.84	1238.58	8.84	2526.54
9.04667	5353.11	8.84667	3909.7	8.84667	-2162.73	8.84667	-1089.76	8.84667	112.477	8.84667	1234.16	8.84667	2526.45
9.05333	5351.9	8.85333	3909.54	8.85333	-2186.22	8.85333	-1105.23	8.85333	101.33	8.85333	1230.09	8.85333	2526.38
9.06	5350.8	8.86	3909.4	8.86	-2208.03	8.86	-1119.56	8.86	90.9595	8.86	1226.33	8.86	2526.3
9.06667	5349.81	8.86667	3909.27	8.86667	-2228.24	8.86667	-1132.82	8.86667	81.3303	8.86667	1222.89	8.86667	2526.23
9.07333	5348.91	8.87333	3909.16	8.87333	-2246.92	8.87333	-1145.05	8.87333	72.4058	8.87333	1219.73	8.87333	2526.17
9.08	5348.09	8.88	3909.07	8.88	-2264.16	8.88	-1156.31	8.88	64.1556	8.88	1216.83	8.88	2526.13
9.08667	5347.34	8.88667	3909	8.88667	-2280.02	8.88667	-1166.65	8.88667	56.5486	8.88667	1214.19	8.88667	2526.09
9.09333	5346.67	8.89333	3908.94	8.89333	-2294.6	8.89333	-1176.14	8.89333	49.552	8.89333	1211.8	8.89333	2526.06
9.1	5346.05	8.9	3908.9	8.9	-2307.95	8.9	-1184.8	8.9	43.1333	8.9	1209.63	8.9	2526.05
9.10667	5345.5	8.90667	3908.86	8.90667	-2320.16	8.90667	-1192.7	8.90667	37.2596	8.90667	1207.67	8.90667	2526.04
9.11333	5344.99	8.91333	3908.84	8.91333	-2331.3	8.91333	-1199.88	8.91333	31.8961	8.91333	1205.9	8.91333	2526.04
9.12	5344.53	8.92	3908.82	8.92	-2341.44	8.92	-1206.39	8.92	27.0066	8.92	1204.32	8.92	2526.04
9.12667	5344.1	8.92667	3908.82	8.92667	-2350.65	8.92667	-1212.27	8.92667	22.5563	8.92667	1202.91	8.92667	2526.04
9.13333	5343.71	8.93333	3908.82	8.93333	-2358.99	8.93333	-1217.59	8.93333	18.5123	8.93333	1201.64	8.93333	2526.06
9.14	5343.34	8.94	3908.84	8.94	-2366.53	8.94	-1222.39	8.94	14.8473	8.94	1200.51	8.94	2526.08
9.14667	5342.99	8.94667	3908.87	8.94667	-2373.33	8.94667	-1226.7	8.94667	11.5361	8.94667	1199.5	8.94667	2526.11
9.15333	5342.67	8.95333	3908.9	8.95333	-2379.44	8.95333	-1230.58	8.95333	8.55398	8.95333	1198.6	8.95333	2526.14
9.16	5342.39	8.96	3908.93	8.96	-2384.93	8.96	-1234.06	8.96	5.87606	8.96	1197.81	8.96	2526.19
9.16667	5342.12	8.96667	3908.97	8.96667	-2389.86	8.96667	-1237.17	8.96667	3.4771	8.96667	1197.11	8.96667	2526.23
9.17333	5341.89	8.97333	3909	8.97333	-2394.28	8.97333	-1239.95	8.97333	1.33181	8.97333	1196.5	8.97333	2526.27
9.18	5341.67	8.98	3909.02	8.98	-2398.25	8.98	-1242.43	8.98	-0.58317	8.98	1195.96	8.98	2526.31
9.18667	5341.47	8.98667	3909.04	8.98667	-2401.8	8.98667	-1244.63	8.98667	-2.29263	8.98667	1195.48	8.98667	2526.34
9.19333	5341.28	8.99333	3909.06	8.99333	-2404.98	8.99333	-1246.6	8.99333	-3.81899	8.99333	1195.06	8.99333	2526.36
9.2	5341.1	9	3909.08	9	-2407.82	9	-1248.34	9	-5.18179	9	1194.68	9	2526.38
9.20667	5340.92	9.00667	3909.09	9.00667	-2410.36	9.00667	-1249.9	9.00667	-6.39534	9.00667	1194.34	9.00667	2526.4
9.21333	5340.76	9.01333	3909.11	9.01333	-2412.62	9.01333	-1251.29	9.01333	-7.47347	9.01333	1194.03	9.01333	2526.41
9.22	5340.6	9.02	3909.12	9.02	-2414.63	9.02	-1252.52	9.02	-8.42953	9.02	1193.76	9.02	2526.42
9.22667	5340.46	9.02667	3909.12	9.02667	-2416.43	9.02667	-1253.63	9.02667	-9.27544	9.02667	1193.52	9.02667	2526.43
9.23333	5340.34	9.03333	3909.11	9.03333	-2418.04	9.03333	-1254.61	9.03333	-10.025	9.03333	1193.3	9.03333	2526.43
9.24	5340.22	9.04	3909.1	9.04	-2419.48	9.04	-1255.49	9.04	-10.6897	9.04	1193.12	9.04	2526.42
9.24667	5340.12	9.04667	3909.08	9.04667	-2420.78	9.04667	-1256.27	9.04667	-11.2824	9.04667	1192.95	9.04667	2526.4
9.25333	5340.02	9.05333	3909.05	9.05333	-2421.95	9.05333	-1256.97	9.05333	-11.8146	9.05333	1192.8	9.05333	2526.38
9.26	5339.92	9.06	3909.02	9.06	-2423	9.06	-1257.6	9.06	-12.2957	9.06	1192.65	9.06	2526.36
9.26667	5339.83	9.06667	3908.99	9.06667	-2423.94	9.06667	-1258.17	9.06667	-12.7316	9.06667	1192.52	9.06667	2526.33
9.27333	5339.74	9.07333	3908.96	9.07333	-2424.79	9.07333	-1258.68	9.07333	-13.1254	9.07333	1192.39	9.07333	2526.3
9.28	5339.65	9.08	3908.93	9.08	-2425.55	9.08	-1259.15	9.08	-13.4797	9.08	1192.27	9.08	2526.28
9.28667	5339.57	9.08667	3908.9	9.08667	-2426.23	9.08667	-1259.58	9.08667	-13.7968	9.08667	1192.16	9.08667	2526.25
9.29333	5339.49	9.09333	3908.87	9.09333	-2426.85	9.09333	-1259.97	9.09333	-14.081	9.09333	1192.05	9.09333	2526.23
9.3	5339.42	9.1	3908.84	9.1	-2427.41	9.1	-1260.32	9.1	-14.3366	9.1	1191.96	9.1	2526.2
9.30667	5339.36	9.10667	3908.8	9.10667	-2427.92	9.10667	-1260.65	9.10667	-14.5683	9.10667	1191.87	9.10667	2526.17
9.31333	5339.3	9.11333	3908.76	9.11333	-2428.39	9.11333	-1260.94	9.11333	-14.7829	9.11333	1191.8	9.11333	2526.14
9.32	5339.25	9.12	3908.72	9.12	-2428.83	9.12	-1261.2	9.12	-14.9846	9.12	1191.73	9.12	2526.11
9.32667	5339.19	9.12667	3908.68	9.12667	-2429.23	9.12667	-1261.44	9.12667	-15.1753	9.12667	1191.67	9.12667	2526.08
9.33333	5339.13	9.13333	3908.65	9.13333	-2429.59	9.13333	-1261.66	9.13333	-15.3561	9.13333	1191.6	9.13333	2526.05
9.34	5339.07	9.14	3908.62	9.14	-2429.91	9.14	-1261.86	9.14	-15.5253	9.14	1191.54	9.14	2526.03
9.34667	5339.01	9.14667	3908.59	9.14667	-2430.21	9.14667	-1262.05	9.14667	-15.6808	9.14667	1191.48	9.14667	2526.01
9.35333	5338.96	9.15333	3908.56	9.15333	-2430.47	9.15333	-1262.23	9.15333	-15.8215	9.15333	1191.42	9.15333	2525.99
9.36	5338.92	9.16	3908.54	9.16	-2430.72	9.16	-1262.39	9.16	-15.9478	9.16	1191.37	9.16	2525.97
9.36667	5338.88	9.16667	3908.51	9.16667	-2430.95	9.16667	-1262.53	9.16667	-16.0613	9.16667	1191.32	9.16667	2525.96
9.37333	5338.85	9.17333	3908.48	9.17333	-2431.16	9.17333	-1262.66	9.17333	-16.1648	9.17333	1191.28	9.17333	2525.94
9.38	5338.82	9.18	3908.46	9.18	-2431.36	9.18	-1262.78	9.18	-16.2625	9.18	1191.24	9.18	2525.91
9.38667	5338.79	9.18667	3908.44	9.18667	-2431.55	9.18667	-1262.89	9.18667	-16.357	9.18667	1191.2	9.18667	2525.89
9.39333	5338.76	9.19333	3908.42	9.19333	-2431.73	9.19333	-1262.99	9.19333	-16.4494	9.19333	1191.17	9.19333	2525.86
9.4	5338.73	9.2	3908.41	9.2	-2431.89	9.2	-1263.09	9.2	-16.5377	9.2	1191.13	9.2	2525.84
9.40667	5338.7	9.20667	3908.41	9.20667	-2432.03	9.20667	-1263.18	9.20667	-16.6192	9.20667	1191.1	9.20667	2525.82
9.41333	5338.67	9.21333	3908.41	9.21333	-2432.17	9.21333	-1263.28	9.21333	-16.6931	9.21333	1191.07	9.21333	2525.8
9.42	5338.64	9.22	3908.4	9.22	-2432.29	9.22	-1263.37	9.22	-16.758	9.22	1191.04	9.22	2525.79
9.42667	5338.61	9.22667	3908.39	9.22667	-2432.41	9.22667	-1263.45	9.22667	-16.8128	9.22667	1191.02	9.22667	2525.78
9.43333	5338.6	9.23333	3908.38	9.23333	-2432.52	9.23333	-1263.53	9.23333	-16.8595	9.23333	1191	9.23333	2525.77
9.44	5338.59	9.24	3908.37	9.24	-2432.63	9.24	-1263.6	9.24	-16.901	9.24	1190.99	9.24	2525.76
9.44667	5338.57	9.24667	3908.36	9.24667	-2432.73	9.24667	-1263.67	9.24667	-16.9401	9.24667	1190.98	9.24667	2525.75
9.45333	5338.56	9.25333	3908.36	9.25333	-2432.83	9.25333	-1263.72	9.25333	-16.9783	9.25333	1190.97	9.25333	2525.73
9.46	5338.55	9.26	3908.35	9.26	-2432.92	9.26	-1263.78	9.26	-17.0159	9.26	1190.96	9.26	2525.73
9.46667	5338.53	9.26667	3908.36	9.26667	-2433	9.26667	-1263.82	9.26667	-17.0522	9.26667	1190.95	9.26667	2525.72
9.47333	5338.52	9.27333	3908.36	9.27333	-2433.08	9.27333	-1263.87	9.27333	-17.086	9.27333	1190.93	9.27333	2525.72
9.48	5338.51	9.28	3908.37	9.28	-2433.15	9.28	-1263.92	9.28	-17.1151	9.28	1190.92	9.28	2525.72
9.48667	5338.5	9.28667	3908.37	9.28667	-2433.21	9.28667	-1263.96	9.28667	-17.1361	9.28667	1190.9	9.28667	2525.73
9.49333	5338.49	9.29333	3908.37	9.29333	-2433.27	9.29333	-1264	9.29333	-17.1495	9.29333	1190.89	9.29333	2525.73
9.5	5338.49	9.3	3908.37	9.3	-2433.32	9.3	-1264.03	9.3	-17.1576	9.3	1190.89	9.3	2525.73
9.50667	5338.49	9.30667	3908.35	9.30667	-2433.37	9.30667	-1264.06	9.30667	-17.1657	9.30667	1190.89	9.30667	2525.72
9.51333	5338.49	9.31333	3908.34	9.31333	-2433.42	9.31333	-1264.08	9.31333	-17.1757	9.31333	1190.89	9.31333	2525.72
9.52	5338.48	9.32	3908.33	9.32	-2433.47	9.32	-1264.09	9.32	-17.189	9.32	1190.89	9.32	2525.71
9.52667	5338.48	9.32667	3908.32	9.32667	-2433.51	9.32667	-1264.1	9.32667	-17.2043	9.32667	1190.89	9.32667	2525.7
9.53333	5338.46	9.33333	3908.31	9.33333	-2433.55	9.33333	-1264.12	9.33333	-17.2205	9.33333	1190.88	9.33333	2525.69
9.54	5338.45	9.34	3908.3	9.34	-2433.58	9.34	-1264.13	9.34	-17.2353	9.34	1190.87	9.34	2525.69
9.54667	5338.44	9.34667	3908.3	9.34667	-2433.6	9.34667	-1264.15	9.34667	-17.2448	9.34667	1190.86	9.34667	2525.69
9.55333	5338.43	9.35333	3908.3	9.35333	-2433.62	9.35333	-1264.16	9.35333	-17.2467	9.35333	1190.86	9.35333	2525.69
9.56	5338.43	9.36	3908.3	9.36	-2433.64	9.36	-1264.18	9.36	-17.2429	9.36	1190.85	9.36	2525.69
9.56667	5338.42	9.36667	3908.29	9.36667	-2433.66	9.36667	-1264.19	9.36667	-17.2362	9.36667	1190.85	9.36667	2525.68
9.57333	5338.42	9.37333	3908.29	9.37333	-2433.69	9.37333	-1264.19	9.37333	-17.23	9.37333	1190.86	9.37333	2525.68
9.58	5338.41	9.38	3908.29	9.38	-2433.72	9.38	-1264.2	9.38	-17.2262	9.38	1190.86	9.38	2525.67
9.58667	5338.4	9.38667	3908.3	9.38667	-2433.74	9.38667	-1264.2	9.38667	-17.2257	9.38667	1190.87	9.38667	2525.66
9.59333	5338.38	9.39333	3908.31	9.39333	-2433.77	9.39333	-1264.2	9.39333	-17.2281	9.39333	1190.87	9.39333	2525.66
9.6	5338.37	9.4	3908.32	9.4	-2433.79	9.4	-1264.21	9.4	-17.2305	9.4	1190.86	9.4	2525.66
9.60667	5338.35	9.40667	3908.34	9.40667	-2433.8	9.40667	-1264.22	9.40667	-17.2315	9.40667	1190.86	9.40667	2525.66
9.61333	5338.33	9.41333	3908.35	9.41333	-2433.81	9.41333	-1264.22	9.41333	-17.231	9.41333	1190.86	9.41333	2525.65
9.62	5338.32	9.42	3908.36	9.42	-2433.82	9.42	-1264.23	9.42	-17.2272	9.42	1190.86	9.42	2525.65
9.62667	5338.31	9.42667	3908.37	9.42667	-2433.82	9.42667	-1264.24	9.42667	-17.2195	9.42667	1190.87	9.42667	2525.64
9.63333	5338.3	9.43333	3908.37	9.43333	-2433.83	9.43333	-1264.24	9.43333	-17.211	9.43333	1190.87	9.43333	2525.63
9.64	5338.29	9.44	3908.37	9.44	-2433.85	9.44	-1264.24	9.44	-17.2038	9.44	1190.88	9.44	2525.62
9.64667	5338.28	9.44667	3908.37	9.44667	-2433.86	9.44667	-1264.23	9.44667	-17.1995	9.44667	1190.89	9.44667	2525.61
9.65333	5338.26	9.45333	3908.37	9.45333	-2433.87	9.45333	-1264.22	9.45333	-17.1971	9.45333	1190.9	9.45333	2525.6
9.66	5338.25	9.46	3908.38	9.46	-2433.88	9.46	-1264.21	9.46	-17.1962	9.46	1190.9	9.46	2525.59
9.66667	5338.23	9.46667	3908.38	9.46667	-2433.88	9.46667	-1264.2	9.46667	-17.1943	9.46667	1190.89	9.46667	2525.58
9.67333	5338.22	9.47333	3908.39	9.47333	-2433.88	9.47333	-1264.19	9.47333	-17.1905	9.47333	1190.89	9.47333	2525.58
9.68	5338.21	9.48	3908.4	9.48	-2433.87	9.48	-1264.18	9.48	-17.1847	9.48	1190.88	9.48	2525.58
9.68667	5338.2	9.48667	3908.41	9.48667	-2433.86	9.48667	-1264.18	9.48667	-17.1766	9.48667	1190.88	9.48667	2525.58
9.69333	5338.2	9.49333	3908.41	9.49333	-2433.86	9.49333	-1264.17	9.49333	-17.1671	9.49333	1190.89	9.49333	2525.58
9.7	5338.2	9.5	3908.41	9.5	-2433.86	9.5	-1264.15	9.5	-17.1576	9.5	1190.9	9.5	2525.57
9.70667	5338.19	9.50667	3908.41	9.50667	-2433.86	9.50667	-1264.13	9.50667	-17.1504	9.50667	1190.9	9.50667	2525.56
9.71333	5338.17	9.51333	3908.4	9.51333	-2433.86	9.51333	-1264.11	9.51333	-17.1461	9.51333	1190.91	9.51333	2525.55
9.72	5338.16	9.52	3908.4	9.52	-2433.86	9.52	-1264.1	9.52	-17.1432	9.52	1190.91	9.52	2525.54
9.72667	5338.14	9.52667	3908.39	9.52667	-2433.86	9.52667	-1264.08	9.52667	-17.1399	9.52667	1190.91	9.52667	2525.54
9.73333	5338.12	9.53333	3908.39	9.53333	-2433.86	9.53333	-1264.07	9.53333	-17.1356	9.53333	1190.91	9.53333	2525.54
9.74	5338.1	9.54	3908.38	9.54	-2433.84	9.54	-1264.07	9.54	-17.1275	9.54	1190.9	9.54	2525.55
9.74667	5338.08	9.54667	3908.37	9.54667	-2433.83	9.54667	-1264.06	9.54667	-17.1156	9.54667	1190.9	9.54667	2525.56
9.75333	5338.07	9.55333	3908.35	9.55333	-2433.82	9.55333	-1264.05	9.55333	-17.1003	9.55333	1190.91	9.55333	2525.56
9.76	5338.06	9.56	3908.34	9.56	-2433.81	9.56	-1264.04	9.56	-17.0841	9.56	1190.92	9.56	2525.57
9.76667	5338.05	9.56667	3908.32	9.56667	-2433.81	9.56667	-1264.03	9.56667	-17.0698	9.56667	1190.93	9.56667	2525.57
9.77333	5338.04	9.57333	3908.3	9.57333	-2433.8	9.57333	-1264.01	9.57333	-17.0579	9.57333	1190.94	9.57333	2525.56
9.78	5338.03	9.58	3908.29	9.58	-2433.8	9.58	-1263.99	9.58	-17.0493	9.58	1190.95	9.58	2525.56
9.78667	5338.01	9.58667	3908.29	9.58667	-2433.8	9.58667	-1263.97	9.58667	-17.0426	9.58667	1190.96	9.58667	2525.56
9.79333	5337.99	9.59333	3908.29	9.59333	-2433.78	9.59333	-1263.95	9.59333	-17.0364	9.59333	1190.97	9.59333	2525.56
9.8	5337.97	9.6	3908.29	9.6	-2433.77	9.6	-1263.94	9.6	-17.0269	9.6	1190.97	9.6	2525.56
9.80667	5337.94	9.60667	3908.3	9.60667	-2433.75	9.60667	-1263.93	9.60667	-17.0131	9.60667	1190.98	9.60667	2525.56
9.81333	5337.92	9.61333	3908.31	9.61333	-2433.73	9.61333	-1263.92	9.61333	-16.9954	9.61333	1190.99	9.61333	2525.57
9.82	5337.9	9.62	3908.32	9.62	-2433.71	9.62	-1263.91	9.62	-16.9735	9.62	1191	9.62	2525.57
9.82667	5337.88	9.62667	3908.32	9.62667	-2433.7	9.62667	-1263.9	9.62667	-16.9506	9.62667	1191.02	9.62667	2525.57
9.83333	5337.87	9.63333	3908.33	9.63333	-2433.69	9.63333	-1263.89	9.63333	-16.9282	9.63333	1191.04	9.63333	2525.56
9.84	5337.85	9.64	3908.34	9.64	-2433.69	9.64	-1263.87	9.64	-16.9082	9.64	1191.06	9.64	2525.56
9.84667	5337.83	9.64667	3908.36	9.64667	-2433.68	9.64667	-1263.85	9.64667	-16.892	9.64667	1191.08	9.64667	2525.55
9.85333	5337.81	9.65333	3908.37	9.65333	-2433.68	9.65333	-1263.83	9.65333	-16.8767	9.65333	1191.09	9.65333	2525.54
9.86	5337.79	9.66	3908.39	9.66	-2433.67	9.66	-1263.82	9.66	-16.861	9.66	1191.1	9.66	2525.54
9.86667	5337.77	9.66667	3908.42	9.66667	-2433.67	9.66667	-1263.82	9.66667	-16.8443	9.66667	1191.11	9.66667	2525.55
9.87333	5337.75	9.67333	3908.43	9.67333	-2433.66	9.67333	-1263.81	9.67333	-16.8252	9.67333	1191.11	9.67333	2525.55
9.88	5337.73	9.68	3908.45	9.68	-2433.65	9.68	-1263.81	9.68	-16.8042	9.68	1191.12	9.68	2525.56
9.88667	5337.71	9.68667	3908.46	9.68667	-2433.65	9.68667	-1263.81	9.68667	-16.7809	9.68667	1191.14	9.68667	2525.56
9.89333	5337.7	9.69333	3908.46	9.69333	-2433.65	9.69333	-1263.8	9.69333	-16.7589	9.69333	1191.16	9.69333	2525.56
9.9	5337.68	9.7	3908.47	9.7	-2433.65	9.7	-1263.79	9.7	-16.7408	9.7	1191.18	9.7	2525.56
9.90667	5337.67	9.70667	3908.47	9.70667	-2433.65	9.70667	-1263.78	9.70667	-16.7279	9.70667	1191.2	9.70667	2525.56
9.91333	5337.64	9.71333	3908.47	9.71333	-2433.66	9.71333	-1263.77	9.71333	-16.7193	9.71333	1191.22	9.71333	2525.56
9.92	5337.62	9.72	3908.48	9.72	-2433.66	9.72	-1263.76	9.72	-16.7122	9.72	1191.23	9.72	2525.56
9.92667	5337.6	9.72667	3908.49	9.72667	-2433.66	9.72667	-1263.75	9.72667	-16.7036	9.72667	1191.24	9.72667	2525.57
9.93333	5337.58	9.73333	3908.5	9.73333	-2433.65	9.73333	-1263.75	9.73333	-16.6922	9.73333	1191.25	9.73333	2525.57
9.94	5337.56	9.74	3908.51	9.74	-2433.65	9.74	-1263.75	9.74	-16.676	9.74	1191.26	9.74	2525.58
9.94667	5337.54	9.74667	3908.51	9.74667	-2433.65	9.74667	-1263.75	9.74667	-16.6554	9.74667	1191.27	9.74667	2525.58
9.95333	5337.54	9.75333	3908.51	9.75333	-2433.65	9.75333	-1263.74	9.75333	-16.6326	9.75333	1191.29	9.75333	2525.59
9.96	5337.53	9.76	3908.51	9.76	-2433.66	9.76	-1263.74	9.76	-16.6102	9.76	1191.31	9.76	2525.58
9.96667	5337.53	9.76667	3908.51	9.76667	-2433.68	9.76667	-1263.74	9.76667	-16.5906	9.76667	1191.32	9.76667	2525.58
9.97333	5337.52	9.77333	3908.51	9.77333	-2433.69	9.77333	-1263.73	9.77333	-16.5758	9.77333	1191.34	9.77333	2525.57
9.98	5337.52	9.78	3908.51	9.78	-2433.71	9.78	-1263.73	9.78	-16.5634	9.78	1191.35	9.78	2525.57
9.98667	5337.51	9.78667	3908.52	9.78667	-2433.72	9.78667	-1263.74	9.78667	-16.5515	9.78667	1191.36	9.78667	2525.57
9.99333	5337.5	9.79333	3908.53	9.79333	-2433.73	9.79333	-1263.74	9.79333	-16.5377	9.79333	1191.37	9.79333	2525.57
10	5337.49	9.8	3908.54	9.8	-2433.74	9.8	-1263.75	9.8	-16.5219	9.8	1191.38	9.8	2525.58
10.0067	5337.48	9.80667	3908.54	9.80667	-2433.75	9.80667	-1263.76	9.80667	-16.5052	9.80667	1191.39	9.80667	2525.59
10.0133	5337.48	9.81333	3908.55	9.81333	-2433.76	9.81333	-1263.76	9.81333	-16.4876	9.81333	1191.4	9.81333	2525.6
10.02	5337.48	9.82	3908.55	9.82	-2433.77	9.82	-1263.77	9.82	-16.4723	9.82	1191.41	9.82	2525.6
10.0267	5337.49	9.82667	3908.55	9.82667	-2433.79	9.82667	-1263.77	9.82667	-16.4618	9.82667	1191.43	9.82667	2525.6
10.0333	5337.49	9.83333	3908.55	9.83333	-2433.81	9.83333	-1263.77	9.83333	-16.4576	9.83333	1191.44	9.83333	2525.6
10.04	5337.5	9.84	3908.56	9.84	-2433.83	9.84	-1263.76	9.84	-16.4585	9.84	1191.45	9.84	2525.61
10.0467	5337.5	9.84667	3908.56	9.84667	-2433.85	9.84667	-1263.76	9.84667	-16.4633	9.84667	1191.46	9.84667	2525.61
10.0533	5337.5	9.85333	3908.57	9.85333	-2433.86	9.85333	-1263.77	9.85333	-16.47	9.85333	1191.46	9.85333	2525.61
10.06	5337.5	9.86	3908.57	9.86	-2433.87	9.86	-1263.78	9.86	-16.4766	9.86	1191.47	9.86	2525.62
10.0667	5337.5	9.86667	3908.58	9.86667	-2433.88	9.86667	-1263.79	9.86667	-16.4809	9.86667	1191.47	9.86667	2525.63
10.0733	5337.5	9.87333	3908.58	9.87333	-2433.88	9.87333	-1263.8	9.87333	-16.4824	9.87333	1191.47	9.87333	2525.64
10.08	5337.51	9.88	3908.58	9.88	-2433.9	9.88	-1263.81	9.88	-16.4814	9.88	1191.48	9.88	2525.64
10.0867	5337.52	9.88667	3908.57	9.88667	-2433.91	9.88667	-1263.82	9.88667	-16.48	9.88667	1191.49	9.88667	2525.64
10.0933	5337.52	9.89333	3908.56	9.89333	-2433.93	9.89333	-1263.82	9.89333	-16.4809	9.89333	1191.5	9.89333	2525.64
10.1	5337.52	9.9	3908.55	9.9	-2433.96	9.9	-1263.81	9.9	-16.4847	9.9	1191.51	9.9	2525.64
10.1067	5337.52	9.90667	3908.55	9.90667	-2433.98	9.90667	-1263.81	9.90667	-16.49	9.90667	1191.52	9.90667	2525.63
10.1133	5337.52	9.91333	3908.54	9.91333	-2433.99	9.91333	-1263.81	9.91333	-16.4952	9.91333	1191.52	9.91333	2525.64
10.12	5337.51	9.92	3908.55	9.92	-2434.01	9.92	-1263.81	9.92	-16.5005	9.92	1191.51	9.92	2525.64
10.1267	5337.51	9.92667	3908.55	9.92667	-2434.02	9.92667	-1263.82	9.92667	-16.5038	9.92667	1191.51	9.92667	2525.65
10.1333	5337.51	9.93333	3908.56	9.93333	-2434.03	9.93333	-1263.82	9.93333	-16.5024	9.93333	1191.51	9.93333	2525.66
10.14	5337.51	9.94	3908.56	9.94	-2434.04	9.94	-1263.83	9.94	-16.4967	9.94	1191.51	9.94	2525.67
10.1467	5337.52	9.94667	3908.56	9.94667	-2434.05	9.94667	-1263.83	9.94667	-16.4886	9.94667	1191.52	9.94667	2525.68
10.1533	5337.53	9.95333	3908.55	9.95333	-2434.06	9.95333	-1263.82	9.95333	-16.4805	9.95333	1191.53	9.95333	2525.68
10.16	5337.53	9.96	3908.55	9.96	-2434.08	9.96	-1263.81	9.96	-16.4752	9.96	1191.54	9.96	2525.68
10.1667	5337.54	9.96667	3908.54	9.96667	-2434.09	9.96667	-1263.8	9.96667	-16.4743	9.96667	1191.55	9.96667	2525.67
10.1733	5337.54	9.97333	3908.54	9.97333	-2434.1	9.97333	-1263.78	9.97333	-16.4757	9.97333	1191.56	9.97333	2525.67
10.18	5337.55	9.98	3908.54	9.98	-2434.11	9.98	-1263.78	9.98	-16.4795	9.98	1191.57	9.98	2525.68
10.1867	5337.55	9.98667	3908.55	9.98667	-2434.11	9.98667	-1263.77	9.98667	-16.4838	9.98667	1191.57	9.98667	2525.68
10.1933	5337.56	9.99333	3908.55	9.99333	-2434.1	9.99333	-1263.77	9.99333	-16.4866	9.99333	1191.57	9.99333	2525.69
10.2	5337.57	10	3908.55	10	-2434.1	10	-1263.78	10	-16.4866	10	1191.57	10	2525.7
10.2067	5337.58	10.0067	3908.54	10.0067	-2434.1	10.0067	-1263.78	10.0067	-16.4828	10.0067	1191.58	10.0067	2525.7
10.2133	5337.6	10.0133	3908.53	10.0133	-2434.1	10.0133	-1263.78	10.0133	-16.4766	10.0133	1191.59	10.0133	2525.7
10.22	5337.61	10.02	3908.51	10.02	-2434.1	10.02	-1263.78	10.02	-16.4719	10.02	1191.6	10.02	2525.7
10.2267	5337.63	10.0267	3908.49	10.0267	-2434.1	10.0267	-1263.77	10.0267	-16.4695	10.0267	1191.61	10.0267	2525.69
10.2333	5337.64	10.0333	3908.48	10.0333	-2434.11	10.0333	-1263.76	10.0333	-16.4704	10.0333	1191.62	10.0333	2525.68
10.24	5337.64	10.04	3908.46	10.04	-2434.1	10.04	-1263.75	10.04	-16.4723	10.04	1191.62	10.04	2525.68
10.2467	5337.65	10.0467	3908.46	10.0467	-2434.1	10.0467	-1263.74	10.0467	-16.4733	10.0467	1191.63	10.0467	2525.68
10.2533	5337.65	10.0533	3908.45	10.0533	-2434.09	10.0533	-1263.74	10.0533	-16.4709	10.0533	1191.63	10.0533	2525.69
10.26	5337.67	10.06	3908.44	10.06	-2434.07	10.06	-1263.73	10.06	-16.4647	10.06	1191.64	10.06	2525.69
10.2667	5337.69	10.0667	3908.43	10.0667	-2434.05	10.0667	-1263.73	10.0667	-16.4547	10.0667	1191.64	10.0667	2525.7
10.2733	5337.71	10.0733	3908.42	10.0733	-2434.03	10.0733	-1263.73	10.0733	-16.4409	10.0733	1191.65	10.0733	2525.7
10.28	5337.74	10.08	3908.4	10.08	-2434.02	10.08	-1263.72	10.08	-16.4266	10.08	1191.66	10.08	2525.7
10.2867	5337.78	10.0867	3908.39	10.0867	-2434.01	10.0867	-1263.71	10.0867	-16.4156	10.0867	1191.68	10.0867	2525.69
10.2933	5337.82	10.0933	3908.37	10.0933	-2434	10.0933	-1263.69	10.0933	-16.4089	10.0933	1191.69	10.0933	2525.69
10.3	5337.86	10.1	3908.36	10.1	-2433.99	10.1	-1263.68	10.1	-16.4051	10.1	1191.7	10.1	2525.69
10.3067	5337.89	10.1067	3908.36	10.1067	-2433.98	10.1067	-1263.66	10.1067	-16.4022	10.1067	1191.71	10.1067	2525.69
10.3133	5337.93	10.1133	3908.36	10.1133	-2433.97	10.1133	-1263.65	10.1133	-16.3975	10.1133	1191.71	10.1133	2525.69
10.32	5337.97	10.12	3908.36	10.12	-2433.95	10.12	-1263.64	10.12	-16.3894	10.12	1191.72	10.12	2525.7
10.3267	5338.01	10.1267	3908.37	10.1267	-2433.94	10.1267	-1263.63	10.1267	-16.3765	10.1267	1191.72	10.1267	2525.71
10.3333	5338.06	10.1333	3908.37	10.1333	-2433.92	10.1333	-1263.63	10.1333	-16.3593	10.1333	1191.73	10.1333	2525.71
10.34	5338.12	10.14	3908.38	10.14	-2433.91	10.14	-1263.61	10.14	-16.3393	10.14	1191.74	10.14	2525.72
10.3467	5338.19	10.1467	3908.38	10.1467	-2433.9	10.1467	-1263.6	10.1467	-16.3183	10.1467	1191.75	10.1467	2525.73
10.3533	5338.26	10.1533	3908.39	10.1533	-2433.9	10.1533	-1263.59	10.1533	-16.2988	10.1533	1191.76	10.1533	2525.73
10.36	5338.33	10.16	3908.4	10.16	-2433.89	10.16	-1263.57	10.16	-16.2821	10.16	1191.77	10.16	2525.73
10.3667	5338.4	10.1667	3908.41	10.1667	-2433.89	10.1667	-1263.56	10.1667	-16.2678	10.1667	1191.78	10.1667	2525.73
10.3733	5338.47	10.1733	3908.43	10.1733	-2433.89	10.1733	-1263.55	10.1733	-16.2539	10.1733	1191.78	10.1733	2525.73
10.38	5338.54	10.18	3908.46	10.18	-2433.89	10.18	-1263.54	10.18	-16.2396	10.18	1191.79	10.18	2525.74
10.3867	5338.62	10.1867	3908.48	10.1867	-2433.88	10.1867	-1263.53	10.1867	-16.2249	10.1867	1191.79	10.1867	2525.74
10.3933	5338.7	10.1933	3908.51	10.1933	-2433.87	10.1933	-1263.53	10.1933	-16.2082	10.1933	1191.8	10.1933	2525.75
10.4	5338.78	10.2	3908.53	10.2	-2433.86	10.2	-1263.52	10.2	-16.1896	10.2	1191.81	10.2	2525.76
10.4067	5338.87	10.2067	3908.55	10.2067	-2433.86	10.2067	-1263.52	10.2067	-16.171	10.2067	1191.83	10.2067	2525.76
10.4133	5338.95	10.2133	3908.56	10.2133	-2433.87	10.2133	-1263.51	10.2133	-16.1557	10.2133	1191.84	10.2133	2525.76
10.42	5339.04	10.22	3908.56	10.22	-2433.88	10.22	-1263.49	10.22	-16.1452	10.22	1191.86	10.22	2525.75
10.4267	5339.12	10.2267	3908.57	10.2267	-2433.89	10.2267	-1263.48	10.2267	-16.1395	10.2267	1191.88	10.2267	2525.75
10.4333	5339.19	10.2333	3908.58	10.2333	-2433.91	10.2333	-1263.47	10.2333	-16.1376	10.2333	1191.89	10.2333	2525.75
10.44	5339.27	10.24	3908.59	10.24	-2433.92	10.24	-1263.47	10.24	-16.1385	10.24	1191.89	10.24	2525.75
10.4467	5339.34	10.2467	3908.6	10.2467	-2433.92	10.2467	-1263.48	10.2467	-16.1419	10.2467	1191.9	10.2467	2525.76
10.4533	5339.41	10.2533	3908.62	10.2533	-2433.93	10.2533	-1263.49	10.2533	-16.1452	10.2533	1191.9	10.2533	2525.77
10.46	5339.49	10.26	3908.63	10.26	-2433.93	10.26	-1263.49	10.26	-16.1471	10.26	1191.9	10.26	2525.77
10.4667	5339.57	10.2667	3908.64	10.2667	-2433.93	10.2667	-1263.5	10.2667	-16.1481	10.2667	1191.91	10.2667	2525.78
10.4733	5339.66	10.2733	3908.64	10.2733	-2433.93	10.2733	-1263.5	10.2733	-16.1495	10.2733	1191.92	10.2733	2525.78
10.48	5339.74	10.28	3908.65	10.28	-2433.93	10.28	-1263.5	10.28	-16.1533	10.28	1191.94	10.28	2525.78
10.4867	5339.83	10.2867	3908.65	10.2867	-2433.94	10.2867	-1263.5	10.2867	-16.1591	10.2867	1191.95	10.2867	2525.78
10.4933	5339.92	10.2933	3908.66	10.2933	-2433.95	10.2933	-1263.49	10.2933	-16.1657	10.2933	1191.97	10.2933	2525.79
10.5	5340.01	10.3	3908.67	10.3	-2433.96	10.3	-1263.49	10.3	-16.171	10.3	1191.98	10.3	2525.79
10.5067	5340.11	10.3067	3908.68	10.3067	-2433.97	10.3067	-1263.5	10.3067	-16.1748	10.3067	1191.99	10.3067	2525.81
10.5133	5340.22	10.3133	3908.7	10.3133	-2433.97	10.3133	-1263.5	10.3133	-16.1758	10.3133	1192.01	10.3133	2525.82
10.52	5340.34	10.32	3908.72	10.32	-2433.97	10.32	-1263.51	10.32	-16.1719	10.32	1192.02	10.32	2525.84
10.5267	5340.48	10.3267	3908.74	10.3267	-2433.97	10.3267	-1263.52	10.3267	-16.1638	10.3267	1192.04	10.3267	2525.85
10.5333	5340.65	10.3333	3908.76	10.3333	-2433.97	10.3333	-1263.52	10.3333	-16.1529	10.3333	1192.06	10.3333	2525.87
10.54	5340.83	10.34	3908.78	10.34	-2433.98	10.34	-1263.52	10.34	-16.1419	10.34	1192.08	10.34	2525.88
10.5467	5341.05	10.3467	3908.8	10.3467	-2433.99	10.3467	-1263.51	10.3467	-16.1333	10.3467	1192.11	10.3467	2525.89
10.5533	5341.29	10.3533	3908.83	10.3533	-2434	10.3533	-1263.5	10.3533	-16.1281	10.3533	1192.13	10.3533	2525.9
10.56	5341.58	10.36	3908.87	10.36	-2434.01	10.36	-1263.49	10.36	-16.1252	10.36	1192.15	10.36	2525.92
10.5667	5341.9	10.3667	3908.92	10.3667	-2434.02	10.3667	-1263.48	10.3667	-16.1228	10.3667	1192.18	10.3667	2525.95
10.5733	5342.27	10.3733	3908.97	10.3733	-2434.01	10.3733	-1263.47	10.3733	-16.1181	10.3733	1192.2	10.3733	2525.98
10.58	5342.71	10.38	3909.04	10.38	-2434	10.38	-1263.46	10.38	-16.1085	10.38	1192.22	10.38	2526.03
10.5867	5343.2	10.3867	3909.11	10.3867	-2433.99	10.3867	-1263.46	10.3867	-16.0937	10.3867	1192.24	10.3867	2526.08
10.5933	5343.76	10.3933	3909.2	10.3933	-2433.98	10.3933	-1263.45	10.3933	-16.0713	10.3933	1192.28	10.3933	2526.13
10.6	5344.38	10.4	3909.29	10.4	-2433.96	10.4	-1263.43	10.4	-16.0432	10.4	1192.32	10.4	2526.2
10.6067	5345.08	10.4067	3909.41	10.4067	-2433.95	10.4067	-1263.41	10.4067	-16.0117	10.4067	1192.37	10.4067	2526.27
10.6133	5345.84	10.4133	3909.54	10.4133	-2433.94	10.4133	-1263.38	10.4133	-15.9802	10.4133	1192.43	10.4133	2526.36
10.62	5346.67	10.42	3909.71	10.42	-2433.92	10.42	-1263.35	10.42	-15.9492	10.42	1192.49	10.42	2526.47
10.6267	5347.56	10.4267	3909.91	10.4267	-2433.91	10.4267	-1263.31	10.4267	-15.9168	10.4267	1192.56	10.4267	2526.61
10.6333	5348.51	10.4333	3910.18	10.4333	-2433.89	10.4333	-1263.27	10.4333	-15.8806	10.4333	1192.64	10.4333	2526.78
10.64	5349.5	10.44	3910.51	10.44	-2433.86	10.44	-1263.23	10.44	-15.8391	10.44	1192.73	10.44	2527.01
10.6467	5350.53	10.4467	3910.95	10.4467	-2433.82	10.4467	-1263.19	10.4467	-15.7909	10.4467	1192.84	10.4467	2527.3
10.6533	5351.59	10.4533	3911.5	10.4533	-2433.79	10.4533	-1263.15	10.4533	-15.7337	10.4533	1192.96	10.4533	2527.68
10.66	5352.66	10.46	3912.21	10.46	-2433.75	10.46	-1263.1	10.46	-15.6684	10.46	1193.11	10.46	2528.16
10.6667	5353.72	10.4667	3913.14	10.4667	-2433.72	10.4667	-1263.03	10.4667	-15.5954	10.4667	1193.3	10.4667	2528.78
10.6733	5354.77	10.4733	3914.35	10.4733	-2433.68	10.4733	-1262.96	10.4733	-15.5172	10.4733	1193.52	10.4733	2529.59
10.68	5355.77	10.48	3915.91	10.48	-2433.64	10.48	-1262.87	10.48	-15.4338	10.48	1193.8	10.48	2530.64
10.6867	5356.7	10.4867	3917.95	10.4867	-2433.59	10.4867	-1262.76	10.4867	-15.3422	10.4867	1194.14	10.4867	2532.01
10.6933	5357.56	10.4933	3920.56	10.4933	-2433.54	10.4933	-1262.64	10.4933	-15.2373	10.4933	1194.56	10.4933	2533.78
10.7	5358.32	10.5	3923.9	10.5	-2433.47	10.5	-1262.5	10.5	-15.1138	10.5	1195.1	10.5	2536.06
10.7067	5358.99	10.5067	3928.14	10.5067	-2433.4	10.5067	-1262.34	10.5067	-14.9646	10.5067	1195.78	10.5067	2538.99
10.7133	5359.53	10.5133	3933.46	10.5133	-2433.3	10.5133	-1262.14	10.5133	-14.78	10.5133	1196.67	10.5133	2542.71
10.72	5359.96	10.52	3940.08	10.52	-2433.2	10.52	-1261.88	10.52	-14.5497	10.52	1197.82	10.52	2547.39
10.7267	5360.27	10.5267	3948.24	10.5267	-2433.08	10.5267	-1261.56	10.5267	-14.2641	10.5267	1199.29	10.5267	2553.25
10.7333	5360.44	10.5333	3958.21	10.5333	-2432.93	10.5333	-1261.15	10.5333	-13.9084	10.5333	1201.18	10.5333	2560.49
10.74	5360.49	10.54	3970.26	10.54	-2432.76	10.54	-1260.62	10.54	-13.463	10.54	1203.58	10.54	2569.37
10.7467	5360.4	10.5467	3984.69	10.5467	-2432.55	10.5467	-1259.95	10.5467	-12.9032	10.5467	1206.62	10.5467	2580.16
10.7533	5360.19	10.5533	4001.78	10.5533	-2432.29	10.5533	-1259.09	10.5533	-12.1946	10.5533	1210.43	10.5533	2593.13
10.76	5359.86	10.56	4021.79	10.56	-2431.96	10.56	-1258	10.56	-11.2925	10.56	1215.18	10.56	2608.56
10.7667	5359.41	10.5667	4044.97	10.5667	-2431.55	10.5667	-1256.63	10.5667	-10.1409	10.5667	1221.04	10.5667	2626.73
10.7733	5358.87	10.5733	4071.51	10.5733	-2431.04	10.5733	-1254.91	10.5733	-8.67367	10.5733	1228.22	10.5733	2647.86
10.78	5358.25	10.58	4101.54	10.58	-2430.4	10.58	-1252.77	10.58	-6.8121	10.58	1236.92	10.58	2672.19
10.7867	5357.55	10.5867	4135.14	10.5867	-2429.62	10.5867	-1250.11	10.5867	-4.4651	10.5867	1247.36	10.5867	2699.87
10.7933	5356.79	10.5933	4172.31	10.5933	-2428.66	10.5933	-1246.84	10.5933	-1.52826	10.5933	1259.78	10.5933	2731.01
10.8	5355.99	10.6	4212.92	10.6	-2427.5	10.6	-1242.87	10.6	2.11573	10.6	1274.38	10.6	2765.63
10.8067	5355.15	10.6067	4256.78	10.6067	-2426.1	10.6067	-1238.07	10.6067	6.59752	10.6067	1291.36	10.6067	2803.69
10.8133	5354.28	10.6133	4303.58	10.6133	-2424.41	10.6133	-1232.33	10.6133	12.0625	10.6133	1310.9	10.6133	2845.04
10.82	5353.4	10.62	4352.88	10.62	-2422.4	10.62	-1225.56	10.62	18.6672	10.62	1333.13	10.62	2889.43
10.8267	5352.5	10.6267	4404.15	10.6267	-2420.03	10.6267	-1217.64	10.6267	26.5799	10.6267	1358.15	10.6267	2936.49
10.8333	5351.61	10.6333	4456.76	10.6333	-2417.26	10.6333	-1208.46	10.6333	35.9688	10.6333	1385.98	10.6333	2985.76
10.84	5350.73	10.64	4510.01	10.64	-2414.05	10.64	-1197.94	10.64	46.9985	10.64	1416.59	10.64	3036.67
10.8467	5349.87	10.6467	4563.13	10.6467	-2410.37	10.6467	-1186	10.6467	59.8187	10.6467	1449.86	10.6467	3088.57
10.8533	5349.04	10.6533	4615.31	10.6533	-2406.22	10.6533	-1172.61	10.6533	74.5611	10.6533	1485.61	10.6533	3140.73
10.86	5348.23	10.66	4665.71	10.66	-2401.57	10.66	-1157.75	10.66	91.3286	10.66	1523.54	10.66	3192.37
10.8667	5347.46	10.6667	4713.53	10.6667	-2396.42	10.6667	-1141.46	10.6667	110.186	10.6667	1563.31	10.6667	3242.68
10.8733	5346.72	10.6733	4758	10.6733	-2390.78	10.6733	-1123.8	10.6733	131.155	10.6733	1604.46	10.6733	3290.87
10.88	5346.01	10.68	4798.42	10.68	-2384.66	10.68	-1104.9	10.68	154.212	10.68	1646.48	10.68	3336.16
10.8867	5345.33	10.6867	4834.17	10.6867	-2378.11	10.6867	-1084.91	10.6867	179.274	10.6867	1688.8	10.6867	3377.83
10.8933	5344.68	10.6933	4864.71	10.6933	-2371.17	10.6933	-1064.02	10.6933	206.204	10.6933	1730.81	10.6933	3415.25
10.9	5344.05	10.7	4889.67	10.7	-2363.91	10.7	-1042.48	10.7	234.798	10.7	1771.89	10.7	3447.86
10.9067	5343.47	10.7067	4908.76	10.7067	-2356.39	10.7067	-1020.56	10.7067	264.79	10.7067	1811.38	10.7067	3475.19
10.9133	5342.91	10.7133	4921.85	10.7133	-2348.73	10.7133	-998.55	10.7133	295.854	10.7133	1848.66	10.7133	3496.93
10.92	5342.39	10.72	4928.93	10.72	-2341.04	10.72	-976.776	10.72	327.612	10.72	1883.14	10.72	3512.87
10.9267	5341.9	10.7267	4930.11	10.7267	-2333.41	10.7267	-955.572	10.7267	359.648	10.7267	1914.3	10.7267	3522.93
10.9333	5341.43	10.7333	4925.61	10.7333	-2325.97	10.7333	-935.274	10.7333	391.506	10.7333	1941.67	10.7333	3527.16
10.94	5340.98	10.74	4915.77	10.74	-2318.83	10.74	-916.208	10.74	422.712	10.74	1964.86	10.74	3525.73
10.9467	5340.56	10.7467	4900.98	10.7467	-2312.1	10.7467	-898.675	10.7467	452.785	10.7467	1983.59	10.7467	3518.92
10.9533	5340.16	10.7533	4881.71	10.7533	-2305.89	10.7533	-882.948	10.7533	481.261	10.7533	1997.65	10.7533	3507.09
10.96	5339.78	10.76	4858.51	10.76	-2300.29	10.76	-869.262	10.76	507.692	10.76	2006.98	10.76	3490.68
10.9667	5339.42	10.7667	4831.89	10.7667	-2295.38	10.7667	-857.806	10.7667	531.667	10.7667	2011.58	10.7667	3470.17
10.9733	5339.09	10.7733	4802.42	10.7733	-2291.24	10.7733	-848.714	10.7733	552.827	10.7733	2011.57	10.7733	3446.08
10.98	5338.77	10.78	4770.65	10.78	-2287.92	10.78	-842.07	10.78	570.881	10.78	2007.13	10.78	3418.96
10.9867	5338.47	10.7867	4737.1	10.7867	-2285.45	10.7867	-837.909	10.7867	585.608	10.7867	1998.55	10.7867	3389.35
10.9933	5338.19	10.7933	4702.28	10.7933	-2283.86	10.7933	-836.213	10.7933	596.852	10.7933	1986.16	10.7933	3357.76
11	5337.93	10.8	4666.65	10.8	-2283.14	10.8	-836.914	10.8	604.529	10.8	1970.32	10.8	3324.71
11.0067	5337.67	10.8067	4630.63	10.8067	-2283.26	10.8067	-839.9	10.8067	608.639	10.8067	1951.46	10.8067	3290.67
11.0133	5337.43	10.8133	4594.59	10.8133	-2284.2	10.8133	-845.027	10.8133	609.249	10.8133	1929.99	10.8133	3256.05
11.02	5337.2	10.82	4558.86	10.82	-2285.9	10.82	-852.119	10.82	606.492	10.82	1906.33	10.82	3221.24
11.0267	5336.98	10.8267	4523.71	10.8267	-2288.3	10.8267	-860.97	10.8267	600.551	10.8267	1880.92	10.8267	3186.58
11.0333	5336.78	10.8333	4489.34	10.8333	-2291.34	10.8333	-871.357	10.8333	591.667	10.8333	1854.16	10.8333	3152.35
11.04	5336.6	10.84	4455.94	10.84	-2294.93	10.84	-883.059	10.84	580.123	10.84	1826.43	10.84	3118.77
11.0467	5336.44	10.8467	4423.64	10.8467	-2299.01	10.8467	-895.85	10.8467	566.221	10.8467	1798.1	10.8467	3086.03
11.0533	5336.3	10.8533	4392.53	10.8533	-2303.5	10.8533	-909.503	10.8533	550.279	10.8533	1769.49	10.8533	3054.28
11.06	5336.17	10.86	4362.69	10.86	-2308.32	10.86	-923.801	10.86	532.617	10.86	1740.88	10.86	3023.61
11.0667	5336.05	10.8667	4334.16	10.8667	-2313.39	10.8667	-938.548	10.8667	513.556	10.8667	1712.52	10.8667	2994.11
11.0733	5335.94	10.8733	4306.96	10.8733	-2318.63	10.8733	-953.562	10.8733	493.406	10.8733	1684.61	10.8733	2965.83
11.08	5335.84	10.88	4281.08	10.88	-2323.99	10.88	-968.682	10.88	472.456	10.88	1657.32	10.88	2938.79
11.0867	5335.75	10.8867	4256.5	10.8867	-2329.4	10.8867	-983.757	10.8867	450.984	10.8867	1630.79	10.8867	2913.01
11.0933	5335.66	10.8933	4233.21	10.8933	-2334.81	10.8933	-998.664	10.8933	429.24	10.8933	1605.12	10.8933	2888.46
11.1	5335.59	10.9	4211.14	10.9	-2340.17	10.9	-1013.3	10.9	407.455	10.9	1580.39	10.9	2865.14
11.1067	5335.53	10.9067	4190.26	10.9067	-2345.45	10.9067	-1027.58	10.9067	385.82	10.9067	1556.64	10.9067	2843
11.1133	5335.48	10.9133	4170.53	10.9133	-2350.61	10.9133	-1041.43	10.9133	364.492	10.9133	1533.9	10.9133	2822
11.12	5335.44	10.92	4151.9	10.92	-2355.64	10.92	-1054.81	10.92	343.604	10.92	1512.2	10.92	2802.1
11.1267	5335.4	10.9267	4134.33	10.9267	-2360.5	10.9267	-1067.67	10.9267	323.259	10.9267	1491.52	10.9267	2783.26
11.1333	5335.37	10.9333	4117.79	10.9333	-2365.19	10.9333	-1080	10.9333	303.536	10.9333	1471.85	10.9333	2765.45
11.14	5335.34	10.94	4102.22	10.94	-2369.68	10.94	-1091.78	10.94	284.493	10.94	1453.17	10.94	2748.63
11.1467	5335.31	10.9467	4087.61	10.9467	-2373.98	10.9467	-1103.01	10.9467	266.175	10.9467	1435.45	10.9467	2732.77
11.1533	5335.28	10.9533	4073.9	10.9533	-2378.08	10.9533	-1113.7	10.9533	248.616	10.9533	1418.68	10.9533	2717.82
11.16	5335.25	10.96	4061.06	10.96	-2381.98	10.96	-1123.85	10.96	231.834	10.96	1402.81	10.96	2703.75
11.1667	5335.23	10.9667	4049.04	10.9667	-2385.68	10.9667	-1133.48	10.9667	215.835	10.9667	1387.82	10.9667	2690.53
11.1733	5335.21	10.9733	4037.82	10.9733	-2389.2	10.9733	-1142.6	10.9733	200.614	10.9733	1373.68	10.9733	2678.11
11.18	5335.2	10.98	4027.36	10.98	-2392.53	10.98	-1151.22	10.98	186.156	10.98	1360.35	10.98	2666.46
11.1867	5335.19	10.9867	4017.62	10.9867	-2395.69	10.9867	-1159.36	10.9867	172.439	10.9867	1347.81	10.9867	2655.54
11.1933	5335.17	10.9933	4008.56	10.9933	-2398.67	10.9933	-1167.05	10.9933	159.441	10.9933	1336.01	10.9933	2645.33
11.2	5335.16	11	4000.17	11	-2401.5	11	-1174.29	11	147.138	11	1324.92	11	2635.8
11.2067	5335.14	11.0067	3992.39	11.0067	-2404.16	11.0067	-1181.12	11.0067	135.507	11.0067	1314.51	11.0067	2626.92
11.2133	5335.11	11.0133	3985.22	11.0133	-2406.66	11.0133	-1187.54	11.0133	124.523	11.0133	1304.77	11.0133	2618.66
11.22	5335.08	11.02	3978.61	11.02	-2409.01	11.02	-1193.59	11.02	114.163	11.02	1295.65	11.02	2611
11.2267	5335.04	11.0267	3972.53	11.0267	-2411.22	11.0267	-1199.27	11.0267	104.403	11.0267	1287.13	11.0267	2603.9
11.2333	5335.01	11.0333	3966.96	11.0333	-2413.29	11.0333	-1204.59	11.0333	95.222	11.0333	1279.2	11.0333	2597.34
11.24	5334.98	11.04	3961.85	11.04	-2415.23	11.04	-1209.57	11.04	86.5946	11.04	1271.83	11.04	2591.29
11.2467	5334.95	11.0467	3957.17	11.0467	-2417.05	11.0467	-1214.22	11.0467	78.4965	11.0467	1264.99	11.0467	2585.72
11.2533	5334.92	11.0533	3952.9	11.0533	-2418.75	11.0533	-1218.56	11.0533	70.9038	11.0533	1258.65	11.0533	2580.59
11.26	5334.89	11.06	3949	11.06	-2420.35	11.06	-1222.59	11.06	63.796	11.06	1252.79	11.06	2575.88
11.2667	5334.85	11.0667	3945.45	11.0667	-2421.84	11.0667	-1226.33	11.0667	57.1537	11.0667	1247.37	11.0667	2571.56
11.2733	5334.82	11.0733	3942.22	11.0733	-2423.23	11.0733	-1229.81	11.0733	50.9596	11.0733	1242.38	11.0733	2567.61
11.28	5334.78	11.08	3939.29	11.08	-2424.52	11.08	-1233.04	11.08	45.1946	11.08	1237.78	11.08	2564.01
11.2867	5334.75	11.0867	3936.63	11.0867	-2425.72	11.0867	-1236.03	11.0867	39.8388	11.0867	1233.56	11.0867	2560.72
11.2933	5334.72	11.0933	3934.21	11.0933	-2426.83	11.0933	-1238.79	11.0933	34.874	11.0933	1229.68	11.0933	2557.74
11.3	5334.71	11.1	3932.03	11.1	-2427.85	11.1	-1241.33	11.1	30.2787	11.1	1226.14	11.1	2555.02
11.3067	5334.69	11.1067	3930.04	11.1067	-2428.8	11.1067	-1243.66	11.1067	26.0329	11.1067	1222.91	11.1067	2552.56
11.3133	5334.68	11.1133	3928.24	11.1133	-2429.67	11.1133	-1245.8	11.1133	22.1129	11.1133	1219.97	11.1133	2550.31
11.32	5334.68	11.12	3926.61	11.12	-2430.48	11.12	-1247.76	11.12	18.4979	11.12	1217.29	11.12	2548.27
11.3267	5334.67	11.1267	3925.13	11.1267	-2431.22	11.1267	-1249.55	11.1267	15.171	11.1267	1214.85	11.1267	2546.42
11.3333	5334.66	11.1333	3923.8	11.1333	-2431.9	11.1333	-1251.18	11.1333	12.116	11.1333	1212.63	11.1333	2544.75
11.34	5334.65	11.14	3922.6	11.14	-2432.52	11.14	-1252.66	11.14	9.31597	11.14	1210.61	11.14	2543.23
11.3467	5334.64	11.1467	3921.53	11.1467	-2433.09	11.1467	-1254.01	11.1467	6.75631	11.1467	1208.78	11.1467	2541.87
11.3533	5334.64	11.1533	3920.55	11.1533	-2433.6	11.1533	-1255.25	11.1533	4.42314	11.1533	1207.12	11.1533	2540.64
11.36	5334.64	11.16	3919.67	11.16	-2434.06	11.16	-1256.37	11.16	2.30169	11.16	1205.62	11.16	2539.53
11.3667	5334.66	11.1667	3918.87	11.1667	-2434.48	11.1667	-1257.38	11.1667	0.37575	11.1667	1204.26	11.1667	2538.52
11.3733	5334.67	11.1733	3918.15	11.1733	-2434.87	11.1733	-1258.3	11.1733	-1.37234	11.1733	1203.04	11.1733	2537.61
11.38	5334.69	11.18	3917.49	11.18	-2435.22	11.18	-1259.13	11.18	-2.95877	11.18	1201.93	11.18	2536.78
11.3867	5334.71	11.1867	3916.88	11.1867	-2435.55	11.1867	-1259.87	11.1867	-4.39835	11.1867	1200.94	11.1867	2536.03
11.3933	5334.72	11.1933	3916.34	11.1933	-2435.84	11.1933	-1260.54	11.1933	-5.70536	11.1933	1200.03	11.1933	2535.34
11.4	5334.73	11.2	3915.85	11.2	-2436.11	11.2	-1261.14	11.2	-6.8922	11.2	1199.21	11.2	2534.72
11.4067	5334.74	11.2067	3915.4	11.2067	-2436.35	11.2067	-1261.69	11.2067	-7.96843	11.2067	1198.47	11.2067	2534.16
11.4133	5334.74	11.2133	3915	11.2133	-2436.57	11.2133	-1262.18	11.2133	-8.94117	11.2133	1197.79	11.2133	2533.65
11.42	5334.75	11.22	3914.64	11.22	-2436.76	11.22	-1262.63	11.22	-9.81998	11.22	1197.18	11.22	2533.19
11.4267	5334.75	11.2267	3914.3	11.2267	-2436.93	11.2267	-1263.05	11.2267	-10.612	11.2267	1196.62	11.2267	2532.77
11.4333	5334.76	11.2333	3913.99	11.2333	-2437.08	11.2333	-1263.42	11.2333	-11.3263	11.2333	1196.12	11.2333	2532.39
11.44	5334.77	11.24	3913.71	11.24	-2437.22	11.24	-1263.76	11.24	-11.9705	11.24	1195.67	11.24	2532.03
11.4467	5334.78	11.2467	3913.44	11.2467	-2437.36	11.2467	-1264.07	11.2467	-12.5547	11.2467	1195.27	11.2467	2531.7
11.4533	5334.78	11.2533	3913.19	11.2533	-2437.49	11.2533	-1264.34	11.2533	-13.0858	11.2533	1194.9	11.2533	2531.39
11.46	5334.78	11.26	3912.96	11.26	-2437.61	11.26	-1264.58	11.26	-13.5703	11.26	1194.56	11.26	2531.11
11.4667	5334.78	11.2667	3912.75	11.2667	-2437.73	11.2667	-1264.81	11.2667	-14.0133	11.2667	1194.24	11.2667	2530.85
11.4733	5334.77	11.2733	3912.55	11.2733	-2437.83	11.2733	-1265.02	11.2733	-14.4172	11.2733	1193.95	11.2733	2530.62
11.48	5334.76	11.28	3912.37	11.28	-2437.93	11.28	-1265.21	11.28	-14.7839	11.28	1193.68	11.28	2530.4
11.4867	5334.74	11.2867	3912.2	11.2867	-2438.01	11.2867	-1265.39	11.2867	-15.1162	11.2867	1193.43	11.2867	2530.21
11.4933	5334.74	11.2933	3912.03	11.2933	-2438.09	11.2933	-1265.55	11.2933	-15.4171	11.2933	1193.2	11.2933	2530.02
11.5	5334.73	11.3	3911.87	11.3	-2438.16	11.3	-1265.7	11.3	-15.6908	11.3	1192.99	11.3	2529.85
11.5067	5334.73	11.3067	3911.72	11.3067	-2438.22	11.3067	-1265.83	11.3067	-15.9411	11.3067	1192.8	11.3067	2529.69
11.5133	5334.73	11.3133	3911.57	11.3133	-2438.28	11.3133	-1265.94	11.3133	-16.1729	11.3133	1192.63	11.3133	2529.54
11.52	5334.72	11.32	3911.43	11.32	-2438.34	11.32	-1266.04	11.32	-16.3898	11.32	1192.46	11.32	2529.39
11.5267	5334.71	11.3267	3911.3	11.3267	-2438.39	11.3267	-1266.14	11.3267	-16.5944	11.3267	1192.31	11.3267	2529.25
11.5333	5334.7	11.3333	3911.18	11.3333	-2438.43	11.3333	-1266.22	11.3333	-16.7842	11.3333	1192.17	11.3333	2529.12
11.54	5334.68	11.34	3911.07	11.34	-2438.47	11.34	-1266.31	11.34	-16.9587	11.34	1192.03	11.34	2529.01
11.5467	5334.67	11.3467	3910.97	11.3467	-2438.5	11.3467	-1266.39	11.3467	-17.1175	11.3467	1191.9	11.3467	2528.89
11.5533	5334.66	11.3533	3910.88	11.3533	-2438.53	11.3533	-1266.48	11.3533	-17.2605	11.3533	1191.78	11.3533	2528.79
11.56	5334.65	11.36	3910.79	11.36	-2438.55	11.36	-1266.55	11.36	-17.3898	11.36	1191.67	11.36	2528.69
11.5667	5334.65	11.3667	3910.7	11.3667	-2438.56	11.3667	-1266.63	11.3667	-17.5075	11.3667	1191.57	11.3667	2528.6
11.5733	5334.65	11.3733	3910.62	11.3733	-2438.58	11.3733	-1266.7	11.3733	-17.6163	11.3733	1191.48	11.3733	2528.51
11.58	5334.65	11.38	3910.53	11.38	-2438.6	11.38	-1266.76	11.38	-17.7198	11.38	1191.4	11.38	2528.41
11.5867	5334.64	11.3867	3910.46	11.3867	-2438.62	11.3867	-1266.81	11.3867	-17.8184	11.3867	1191.33	11.3867	2528.33
11.5933	5334.63	11.3933	3910.39	11.3933	-2438.64	11.3933	-1266.86	11.3933	-17.9133	11.3933	1191.25	11.3933	2528.24
11.6	5334.62	11.4	3910.32	11.4	-2438.66	11.4	-1266.91	11.4	-18.0035	11.4	1191.18	11.4	2528.17
11.6067	5334.61	11.4067	3910.26	11.4067	-2438.67	11.4067	-1266.95	11.4067	-18.0874	11.4067	1191.11	11.4067	2528.1
11.6133	5334.6	11.4133	3910.21	11.4133	-2438.68	11.4133	-1267	11.4133	-18.1632	11.4133	1191.04	11.4133	2528.04
11.62	5334.59	11.42	3910.16	11.42	-2438.68	11.42	-1267.05	11.42	-18.2295	11.42	1190.98	11.42	2527.98
11.6267	5334.59	11.4267	3910.1	11.4267	-2438.68	11.4267	-1267.09	11.4267	-18.2872	11.4267	1190.92	11.4267	2527.93
11.6333	5334.59	11.4333	3910.05	11.4333	-2438.69	11.4333	-1267.13	11.4333	-18.3382	11.4333	1190.87	11.4333	2527.88
11.64	5334.59	11.44	3909.99	11.44	-2438.7	11.44	-1267.16	11.44	-18.3845	11.44	1190.82	11.44	2527.82
11.6467	5334.6	11.4467	3909.93	11.4467	-2438.71	11.4467	-1267.19	11.4467	-18.4298	11.4467	1190.78	11.4467	2527.77
11.6533	5334.6	11.4533	3909.88	11.4533	-2438.72	11.4533	-1267.22	11.4533	-18.476	11.4533	1190.74	11.4533	2527.72
11.66	5334.6	11.46	3909.83	11.46	-2438.73	11.46	-1267.25	11.46	-18.5242	11.46	1190.69	11.46	2527.67
11.6667	5334.6	11.4667	3909.78	11.4667	-2438.75	11.4667	-1267.27	11.4667	-18.5728	11.4667	1190.65	11.4667	2527.62
11.6733	5334.59	11.4733	3909.74	11.4733	-2438.76	11.4733	-1267.31	11.4733	-18.6195	11.4733	1190.6	11.4733	2527.58
11.68	5334.59	11.48	3909.7	11.48	-2438.76	11.48	-1267.34	11.48	-18.662	11.48	1190.55	11.48	2527.54
11.6867	5334.6	11.4867	3909.65	11.4867	-2438.77	11.4867	-1267.37	11.4867	-18.6996	11.4867	1190.51	11.4867	2527.51
11.6933	5334.61	11.4933	3909.61	11.4933	-2438.77	11.4933	-1267.4	11.4933	-18.734	11.4933	1190.47	11.4933	2527.47
11.7	5334.61	11.5	3909.57	11.5	-2438.78	11.5	-1267.42	11.5	-18.7669	11.5	1190.43	11.5	2527.43
11.7067	5334.62	11.5067	3909.52	11.5067	-2438.8	11.5067	-1267.44	11.5067	-18.7998	11.5067	1190.4	11.5067	2527.39
11.7133	5334.63	11.5133	3909.48	11.5133	-2438.82	11.5133	-1267.46	11.5133	-18.836	11.5133	1190.37	11.5133	2527.34
11.72	5334.63	11.52	3909.44	11.52	-2438.83	11.52	-1267.48	11.52	-18.8756	11.52	1190.34	11.52	2527.3
11.7267	5334.64	11.5267	3909.4	11.5267	-2438.85	11.5267	-1267.5	11.5267	-18.9171	11.5267	1190.3	11.5267	2527.27
11.7333	5334.64	11.5333	3909.37	11.5333	-2438.86	11.5333	-1267.52	11.5333	-18.9586	11.5333	1190.26	11.5333	2527.24
11.74	5334.64	11.54	3909.34	11.54	-2438.87	11.54	-1267.55	11.54	-18.9972	11.54	1190.22	11.54	2527.21
11.7467	5334.65	11.5467	3909.3	11.5467	-2438.87	11.5467	-1267.58	11.5467	-19.033	11.5467	1190.19	11.5467	2527.18
11.7533	5334.66	11.5533	3909.27	11.5533	-2438.88	11.5533	-1267.6	11.5533	-19.0663	11.5533	1190.15	11.5533	2527.16
11.76	5334.67	11.56	3909.24	11.56	-2438.89	11.56	-1267.62	11.56	-19.0978	11.56	1190.12	11.56	2527.13
11.7667	5334.68	11.5667	3909.2	11.5667	-2438.91	11.5667	-1267.64	11.5667	-19.1302	11.5667	1190.1	11.5667	2527.1
11.7733	5334.69	11.5733	3909.17	11.5733	-2438.93	11.5733	-1267.65	11.5733	-19.1655	11.5733	1190.07	11.5733	2527.07
11.78	5334.7	11.58	3909.14	11.58	-2438.95	11.58	-1267.66	11.58	-19.2061	11.58	1190.05	11.58	2527.04
11.7867	5334.71	11.5867	3909.1	11.5867	-2438.97	11.5867	-1267.67	11.5867	-19.2499	11.5867	1190.02	11.5867	2527.01
11.7933	5334.71	11.5933	3909.08	11.5933	-2438.99	11.5933	-1267.68	11.5933	-19.2952	11.5933	1189.99	11.5933	2526.99
11.8	5334.72	11.6	3909.05	11.6	-2439.01	11.6	-1267.69	11.6	-19.3381	11.6	1189.96	11.6	2526.97
11.8067	5334.72	11.6067	3909.02	11.6067	-2439.02	11.6067	-1267.7	11.6067	-19.3763	11.6067	1189.92	11.6067	2526.95
11.8133	5334.73	11.6133	3908.98	11.6133	-2439.02	11.6133	-1267.71	11.6133	-19.4068	11.6133	1189.9	11.6133	2526.93
11.82	5334.73	11.62	3908.95	11.62	-2439.03	11.62	-1267.73	11.62	-19.4297	11.62	1189.87	11.62	2526.91
11.8267	5334.74	11.6267	3908.91	11.6267	-2439.03	11.6267	-1267.73	11.6267	-19.4488	11.6267	1189.85	11.6267	2526.88
11.8333	5334.75	11.6333	3908.87	11.6333	-2439.04	11.6333	-1267.74	11.6333	-19.4659	11.6333	1189.83	11.6333	2526.85
11.84	5334.77	11.64	3908.84	11.64	-2439.05	11.64	-1267.74	11.64	-19.484	11.64	1189.81	11.64	2526.82
11.8467	5334.78	11.6467	3908.8	11.6467	-2439.06	11.6467	-1267.74	11.6467	-19.5055	11.6467	1189.79	11.6467	2526.79
11.8533	5334.78	11.6533	3908.77	11.6533	-2439.07	11.6533	-1267.74	11.6533	-19.5303	11.6533	1189.77	11.6533	2526.76
11.86	5334.78	11.66	3908.75	11.66	-2439.08	11.66	-1267.74	11.66	-19.5565	11.66	1189.74	11.66	2526.74
11.8667	5334.78	11.6667	3908.73	11.6667	-2439.08	11.6667	-1267.74	11.6667	-19.5813	11.6667	1189.71	11.6667	2526.72
11.8733	5334.78	11.6733	3908.7	11.6733	-2439.08	11.6733	-1267.75	11.6733	-19.6028	11.6733	1189.68	11.6733	2526.7
11.88	5334.78	11.68	3908.68	11.68	-2439.08	11.68	-1267.76	11.68	-19.619	11.68	1189.65	11.68	2526.68
11.8867	5334.79	11.6867	3908.66	11.6867	-2439.08	11.6867	-1267.78	11.6867	-19.6314	11.6867	1189.63	11.6867	2526.67
11.8933	5334.79	11.6933	3908.63	11.6933	-2439.09	11.6933	-1267.78	11.6933	-19.64	11.6933	1189.61	11.6933	2526.64
11.9	5334.8	11.7	3908.6	11.7	-2439.1	11.7	-1267.79	11.7	-19.649	11.7	1189.59	11.7	2526.62
11.9067	5334.8	11.7067	3908.57	11.7067	-2439.11	11.7067	-1267.79	11.7067	-19.6609	11.7067	1189.58	11.7067	2526.6
11.9133	5334.8	11.7133	3908.55	11.7133	-2439.13	11.7133	-1267.8	11.7133	-19.6752	11.7133	1189.56	11.7133	2526.57
11.92	5334.78	11.72	3908.53	11.72	-2439.14	11.72	-1267.8	11.72	-19.6915	11.72	1189.54	11.72	2526.55
11.9267	5334.77	11.7267	3908.51	11.7267	-2439.16	11.7267	-1267.81	11.7267	-19.7077	11.7267	1189.52	11.7267	2526.53
11.9333	5334.75	11.7333	3908.49	11.7333	-2439.16	11.7333	-1267.82	11.7333	-19.7229	11.7333	1189.5	11.7333	2526.51
11.94	5334.73	11.74	3908.48	11.74	-2439.17	11.74	-1267.83	11.74	-19.7349	11.74	1189.48	11.74	2526.49
11.9467	5334.72	11.7467	3908.46	11.7467	-2439.17	11.7467	-1267.84	11.7467	-19.743	11.7467	1189.47	11.7467	2526.47
11.9533	5334.7	11.7533	3908.44	11.7533	-2439.17	11.7533	-1267.85	11.7533	-19.7477	11.7533	1189.46	11.7533	2526.46
11.96	5334.69	11.76	3908.42	11.76	-2439.17	11.76	-1267.86	11.76	-19.7525	11.76	1189.45	11.76	2526.43
11.9667	5334.67	11.7667	3908.4	11.7667	-2439.17	11.7667	-1267.86	11.7667	-19.7592	11.7667	1189.44	11.7667	2526.41
11.9733	5334.65	11.7733	3908.38	11.7733	-2439.18	11.7733	-1267.86	11.7733	-19.7687	11.7733	1189.43	11.7733	2526.39
11.98	5334.63	11.78	3908.36	11.78	-2439.19	11.78	-1267.85	11.78	-19.7816	11.78	1189.42	11.78	2526.37
11.9867	5334.61	11.7867	3908.34	11.7867	-2439.2	11.7867	-1267.85	11.7867	-19.7964	11.7867	1189.41	11.7867	2526.34
11.9933	5334.59	11.7933	3908.32	11.7933	-2439.2	11.7933	-1267.86	11.7933	-19.8121	11.7933	1189.4	11.7933	2526.33
12	5334.56	11.8	3908.31	11.8	-2439.21	11.8	-1267.86	11.8	-19.825	11.8	1189.38	11.8	2526.31
12.0067	5334.54	11.8067	3908.29	11.8067	-2439.2	11.8067	-1267.87	11.8067	-19.834	11.8067	1189.37	11.8067	2526.29
12.0133	5334.52	11.8133	3908.27	11.8133	-2439.2	11.8133	-1267.88	11.8133	-19.8383	11.8133	1189.36	11.8133	2526.28
12.02	5334.51	11.82	3908.25	11.82	-2439.21	11.82	-1267.89	11.82	-19.8398	11.82	1189.35	11.82	2526.26
12.0267	5334.5	11.8267	3908.23	11.8267	-2439.21	11.8267	-1267.9	11.8267	-19.8393	11.8267	1189.34	11.8267	2526.24
12.0333	5334.48	11.8333	3908.2	11.8333	-2439.22	11.8333	-1267.9	11.8333	-19.8417	11.8333	1189.33	11.8333	2526.21
12.04	5334.47	11.84	3908.18	11.84	-2439.23	11.84	-1267.9	11.84	-19.8488	11.84	1189.32	11.84	2526.19
12.0467	5334.45	11.8467	3908.16	11.8467	-2439.24	11.8467	-1267.9	11.8467	-19.8603	11.8467	1189.3	11.8467	2526.17
12.0533	5334.43	11.8533	3908.15	11.8533	-2439.25	11.8533	-1267.9	11.8533	-19.8746	11.8533	1189.28	11.8533	2526.15
12.06	5334.42	11.86	3908.14	11.86	-2439.26	11.86	-1267.9	11.86	-19.8894	11.86	1189.25	11.86	2526.14
12.0667	5334.4	11.8667	3908.13	11.8667	-2439.26	11.8667	-1267.91	11.8667	-19.9017	11.8667	1189.22	11.8667	2526.12
12.0733	5334.39	11.8733	3908.12	11.8733	-2439.26	11.8733	-1267.92	11.8733	-19.9089	11.8733	1189.2	11.8733	2526.11
12.08	5334.39	11.88	3908.11	11.88	-2439.26	11.88	-1267.92	11.88	-19.9094	11.88	1189.18	11.88	2526.09
12.0867	5334.39	11.8867	3908.09	11.8867	-2439.27	11.8867	-1267.93	11.8867	-19.9065	11.8867	1189.17	11.8867	2526.08
12.0933	5334.4	11.8933	3908.07	11.8933	-2439.28	11.8933	-1267.93	11.8933	-19.9022	11.8933	1189.16	11.8933	2526.06
12.1	5334.41	11.9	3908.05	11.9	-2439.29	11.9	-1267.92	11.9	-19.9008	11.9	1189.15	11.9	2526.04
12.1067	5334.41	11.9067	3908.03	11.9067	-2439.3	11.9067	-1267.92	11.9067	-19.9022	11.9067	1189.14	11.9067	2526.02
12.1133	5334.42	11.9133	3908.02	11.9133	-2439.31	11.9133	-1267.91	11.9133	-19.906	11.9133	1189.13	11.9133	2526.01
12.12	5334.41	11.92	3908	11.92	-2439.31	11.92	-1267.92	11.92	-19.9137	11.92	1189.12	11.92	2526
12.1267	5334.41	11.9267	3907.99	11.9267	-2439.31	11.9267	-1267.92	11.9267	-19.9213	11.9267	1189.1	11.9267	2525.99
12.1333	5334.41	11.9333	3907.98	11.9333	-2439.31	11.9333	-1267.93	11.9333	-19.9256	11.9333	1189.09	11.9333	2525.99
12.14	5334.41	11.94	3907.97	11.94	-2439.3	11.94	-1267.94	11.94	-19.9256	11.94	1189.08	11.94	2525.98
12.1467	5334.42	11.9467	3907.96	11.9467	-2439.3	11.9467	-1267.96	11.9467	-19.9223	11.9467	1189.08	11.9467	2525.98
12.1533	5334.43	11.9533	3907.95	11.9533	-2439.3	11.9533	-1267.97	11.9533	-19.9175	11.9533	1189.08	11.9533	2525.97
12.16	5334.44	11.96	3907.93	11.96	-2439.31	11.96	-1267.97	11.96	-19.9137	11.96	1189.08	11.96	2525.96
12.1667	5334.45	11.9667	3907.92	11.9667	-2439.32	11.9667	-1267.98	11.9667	-19.9127	11.9667	1189.08	11.9667	2525.95
12.1733	5334.45	11.9733	3907.9	11.9733	-2439.34	11.9733	-1267.99	11.9733	-19.917	11.9733	1189.08	11.9733	2525.94
12.18	5334.44	11.98	3907.89	11.98	-2439.35	11.98	-1268	11.98	-19.9265	11.98	1189.07	11.98	2525.94
12.1867	5334.44	11.9867	3907.89	11.9867	-2439.36	11.9867	-1268.01	11.9867	-19.938	11.9867	1189.06	11.9867	2525.93
12.1933	5334.44	11.9933	3907.88	11.9933	-2439.36	11.9933	-1268.02	11.9933	-19.9494	11.9933	1189.05	11.9933	2525.93
12.2	5334.43	12	3907.87	12	-2439.37	12	-1268.04	12	-19.9571	12	1189.04	12	2525.93
12.2067	5334.44	12.0067	3907.86	12.0067	-2439.37	12.0067	-1268.06	12.0067	-19.9609	12.0067	1189.04	12.0067	2525.93
12.2133	5334.44	12.0133	3907.85	12.0133	-2439.38	12.0133	-1268.07	12.0133	-19.9604	12.0133	1189.03	12.0133	2525.92
12.22	5334.45	12.02	3907.83	12.02	-2439.39	12.02	-1268.09	12.02	-19.9571	12.02	1189.04	12.02	2525.92
12.2267	5334.45	12.0267	3907.81	12.0267	-2439.41	12.0267	-1268.1	12.0267	-19.9542	12.0267	1189.04	12.0267	2525.92
12.2333	5334.46	12.0333	3907.79	12.0333	-2439.43	12.0333	-1268.1	12.0333	-19.9528	12.0333	1189.05	12.0333	2525.91
12.24	5334.45	12.04	3907.78	12.04	-2439.44	12.04	-1268.11	12.04	-19.9537	12.04	1189.05	12.04	2525.9
12.2467	5334.45	12.0467	3907.77	12.0467	-2439.46	12.0467	-1268.12	12.0467	-19.9556	12.0467	1189.05	12.0467	2525.9
12.2533	5334.44	12.0533	3907.76	12.0533	-2439.47	12.0533	-1268.14	12.0533	-19.9575	12.0533	1189.05	12.0533	2525.9
12.26	5334.43	12.06	3907.76	12.06	-2439.47	12.06	-1268.16	12.06	-19.9585	12.06	1189.05	12.06	2525.9
12.2667	5334.43	12.0667	3907.75	12.0667	-2439.47	12.0667	-1268.18	12.0667	-19.958	12.0667	1189.04	12.0667	2525.91
12.2733	5334.43	12.0733	3907.74	12.0733	-2439.47	12.0733	-1268.19	12.0733	-19.9556	12.0733	1189.04	12.0733	2525.91
12.28	5334.43	12.08	3907.72	12.08	-2439.47	12.08	-1268.21	12.08	-19.9523	12.08	1189.05	12.08	2525.91
12.2867	5334.43	12.0867	3907.7	12.0867	-2439.48	12.0867	-1268.23	12.0867	-19.9504	12.0867	1189.05	12.0867	2525.91
12.2933	5334.43	12.0933	3907.69	12.0933	-2439.48	12.0933	-1268.23	12.0933	-19.9518	12.0933	1189.05	12.0933	2525.9
12.3	5334.43	12.1	3907.67	12.1	-2439.49	12.1	-1268.24	12.1	-19.9575	12.1	1189.05	12.1	2525.9
12.3067	5334.43	12.1067	3907.66	12.1067	-2439.5	12.1067	-1268.25	12.1067	-19.968	12.1067	1189.05	12.1067	2525.89
12.3133	5334.43	12.1133	3907.65	12.1133	-2439.5	12.1133	-1268.26	12.1133	-19.9799	12.1133	1189.04	12.1133	2525.89
12.32	5334.42	12.12	3907.65	12.12	-2439.5	12.12	-1268.27	12.12	-19.99	12.12	1189.03	12.12	2525.89
12.3267	5334.42	12.1267	3907.65	12.1267	-2439.5	12.1267	-1268.29	12.1267	-19.9966	12.1267	1189.02	12.1267	2525.9
12.3333	5334.42	12.1333	3907.64	12.1333	-2439.5	12.1333	-1268.31	12.1333	-19.9986	12.1333	1189.01	12.1333	2525.9
12.34	5334.43	12.14	3907.63	12.14	-2439.49	12.14	-1268.32	12.14	-19.9947	12.14	1189.01	12.14	2525.91
12.3467	5334.44	12.1467	3907.61	12.1467	-2439.49	12.1467	-1268.34	12.1467	-19.9857	12.1467	1189	12.1467	2525.9
12.3533	5334.45	12.1533	3907.6	12.1533	-2439.49	12.1533	-1268.34	12.1533	-19.9761	12.1533	1189.01	12.1533	2525.9
12.36	5334.46	12.16	3907.58	12.16	-2439.49	12.16	-1268.34	12.16	-19.9709	12.16	1189.01	12.16	2525.89
12.3667	5334.46	12.1667	3907.57	12.1667	-2439.5	12.1667	-1268.35	12.1667	-19.9709	12.1667	1189.01	12.1667	2525.88
12.3733	5334.46	12.1733	3907.56	12.1733	-2439.5	12.1733	-1268.35	12.1733	-19.9757	12.1733	1189	12.1733	2525.88
12.38	5334.45	12.18	3907.56	12.18	-2439.5	12.18	-1268.35	12.18	-19.9828	12.18	1188.99	12.18	2525.88
12.3867	5334.44	12.1867	3907.56	12.1867	-2439.5	12.1867	-1268.36	12.1867	-19.9914	12.1867	1188.98	12.1867	2525.88
12.3933	5334.43	12.1933	3907.56	12.1933	-2439.49	12.1933	-1268.36	12.1933	-19.9976	12.1933	1188.97	12.1933	2525.88
12.4	5334.43	12.2	3907.56	12.2	-2439.49	12.2	-1268.37	12.2	-20	12.2	1188.96	12.2	2525.88
12.4067	5334.42	12.2067	3907.55	12.2067	-2439.49	12.2067	-1268.38	12.2067	-19.999	12.2067	1188.96	12.2067	2525.88
12.4133	5334.42	12.2133	3907.54	12.2133	-2439.49	12.2133	-1268.38	12.2133	-19.9971	12.2133	1188.96	12.2133	2525.87
12.42	5334.41	12.22	3907.53	12.22	-2439.5	12.22	-1268.38	12.22	-19.9971	12.22	1188.96	12.22	2525.86
12.4267	5334.41	12.2267	3907.53	12.2267	-2439.51	12.2267	-1268.38	12.2267	-20.0005	12.2267	1188.97	12.2267	2525.84
12.4333	5334.4	12.2333	3907.53	12.2333	-2439.53	12.2333	-1268.37	12.2333	-20.0062	12.2333	1188.97	12.2333	2525.83
12.44	5334.39	12.24	3907.53	12.24	-2439.54	12.24	-1268.37	12.24	-20.0143	12.24	1188.96	12.24	2525.81
12.4467	5334.38	12.2467	3907.54	12.2467	-2439.55	12.2467	-1268.38	12.2467	-20.021	12.2467	1188.96	12.2467	2525.8
12.4533	5334.36	12.2533	3907.54	12.2533	-2439.56	12.2533	-1268.38	12.2533	-20.0248	12.2533	1188.95	12.2533	2525.8
12.46	5334.35	12.26	3907.55	12.26	-2439.56	12.26	-1268.39	12.26	-20.0243	12.26	1188.94	12.26	2525.79
12.4667	5334.34	12.2667	3907.55	12.2667	-2439.56	12.2667	-1268.4	12.2667	-20.0195	12.2667	1188.94	12.2667	2525.79
12.4733	5334.33	12.2733	3907.54	12.2733	-2439.56	12.2733	-1268.41	12.2733	-20.0119	12.2733	1188.94	12.2733	2525.78
12.48	5334.33	12.28	3907.53	12.28	-2439.56	12.28	-1268.41	12.28	-20.0043	12.28	1188.94	12.28	2525.77
12.4867	5334.32	12.2867	3907.52	12.2867	-2439.56	12.2867	-1268.41	12.2867	-19.9995	12.2867	1188.95	12.2867	2525.76
12.4933	5334.31	12.2933	3907.51	12.2933	-2439.56	12.2933	-1268.41	12.2933	-19.9976	12.2933	1188.96	12.2933	2525.75
12.5	5334.3	12.3	3907.51	12.3	-2439.56	12.3	-1268.4	12.3	-19.999	12.3	1188.96	12.3	2525.74
12.5067	5334.28	12.3067	3907.51	12.3067	-2439.56	12.3067	-1268.4	12.3067	-20.0005	12.3067	1188.96	12.3067	2525.74
12.5133	5334.27	12.3133	3907.5	12.3133	-2439.55	12.3133	-1268.4	12.3133	-20.0019	12.3133	1188.96	12.3133	2525.74
12.52	5334.25	12.32	3907.5	12.32	-2439.54	12.32	-1268.41	12.32	-20.0005	12.32	1188.96	12.32	2525.74
12.5267	5334.25	12.3267	3907.5	12.3267	-2439.54	12.3267	-1268.41	12.3267	-19.9947	12.3267	1188.96	12.3267	2525.75
12.5333	5334.24	12.3333	3907.49	12.3333	-2439.53	12.3333	-1268.42	12.3333	-19.9857	12.3333	1188.97	12.3333	2525.75
12.54	5334.24	12.34	3907.47	12.34	-2439.53	12.34	-1268.42	12.34	-19.9747	12.34	1188.97	12.34	2525.75
12.5467	5334.25	12.3467	3907.46	12.3467	-2439.53	12.3467	-1268.42	12.3467	-19.9666	12.3467	1188.98	12.3467	2525.74
12.5533	5334.25	12.3533	3907.44	12.3533	-2439.54	12.3533	-1268.42	12.3533	-19.9623	12.3533	1188.99	12.3533	2525.73
12.56	5334.25	12.36	3907.42	12.36	-2439.54	12.36	-1268.42	12.36	-19.9633	12.36	1188.99	12.36	2525.72
12.5667	5334.24	12.3667	3907.42	12.3667	-2439.54	12.3667	-1268.42	12.3667	-19.9685	12.3667	1188.99	12.3667	2525.72
12.5733	5334.23	12.3733	3907.41	12.3733	-2439.54	12.3733	-1268.42	12.3733	-19.9766	12.3733	1188.98	12.3733	2525.71
12.58	5334.22	12.38	3907.41	12.38	-2439.54	12.38	-1268.42	12.38	-19.9852	12.38	1188.97	12.38	2525.71
12.5867	5334.22	12.3867	3907.41	12.3867	-2439.53	12.3867	-1268.42	12.3867	-19.9919	12.3867	1188.96	12.3867	2525.71
12.5933	5334.22	12.3933	3907.41	12.3933	-2439.52	12.3933	-1268.43	12.3933	-19.9943	12.3933	1188.96	12.3933	2525.71
12.6	5334.22	12.4	3907.4	12.4	-2439.51	12.4	-1268.43	12.4	-19.9928	12.4	1188.96	12.4	2525.71
12.6067	5334.23	12.4067	3907.39	12.4067	-2439.51	12.4067	-1268.43	12.4067	-19.9909	12.4067	1188.95	12.4067	2525.71
12.6133	5334.23	12.4133	3907.38	12.4133	-2439.51	12.4133	-1268.43	12.4133	-19.99	12.4133	1188.96	12.4133	2525.71
12.62	5334.24	12.42	3907.37	12.42	-2439.52	12.42	-1268.42	12.42	-19.9919	12.42	1188.96	12.42	2525.7
12.6267	5334.23	12.4267	3907.37	12.4267	-2439.52	12.4267	-1268.42	12.4267	-19.9962	12.4267	1188.95	12.4267	2525.69
12.6333	5334.23	12.4333	3907.37	12.4333	-2439.53	12.4333	-1268.42	12.4333	-20.0033	12.4333	1188.94	12.4333	2525.68
12.64	5334.22	12.44	3907.38	12.44	-2439.53	12.44	-1268.42	12.44	-20.0129	12.44	1188.93	12.44	2525.68
12.6467	5334.21	12.4467	3907.38	12.4467	-2439.53	12.4467	-1268.42	12.4467	-20.0234	12.4467	1188.92	12.4467	2525.68
12.6533	5334.2	12.4533	3907.39	12.4533	-2439.53	12.4533	-1268.43	12.4533	-20.0319	12.4533	1188.91	12.4533	2525.68
12.66	5334.19	12.46	3907.39	12.46	-2439.52	12.46	-1268.43	12.46	-20.0376	12.46	1188.9	12.46	2525.68
12.6667	5334.19	12.4667	3907.38	12.4667	-2439.52	12.4667	-1268.43	12.4667	-20.0396	12.4667	1188.89	12.4667	2525.68
12.6733	5334.19	12.4733	3907.37	12.4733	-2439.52	12.4733	-1268.43	12.4733	-20.0391	12.4733	1188.89	12.4733	2525.67
12.68	5334.19	12.48	3907.36	12.48	-2439.52	12.48	-1268.42	12.48	-20.0381	12.48	1188.89	12.48	2525.66
12.6867	5334.19	12.4867	3907.35	12.4867	-2439.53	12.4867	-1268.41	12.4867	-20.0367	12.4867	1188.89	12.4867	2525.65
12.6933	5334.19	12.4933	3907.34	12.4933	-2439.54	12.4933	-1268.4	12.4933	-20.0367	12.4933	1188.89	12.4933	2525.65
12.7	5334.19	12.5	3907.33	12.5	-2439.54	12.5	-1268.4	12.5	-20.0396	12.5	1188.88	12.5	2525.65
12.7067	5334.19	12.5067	3907.33	12.5067	-2439.55	12.5067	-1268.4	12.5067	-20.0443	12.5067	1188.87	12.5067	2525.65
12.7133	5334.19	12.5133	3907.32	12.5133	-2439.54	12.5133	-1268.4	12.5133	-20.05	12.5133	1188.86	12.5133	2525.65
12.72	5334.19	12.52	3907.32	12.52	-2439.54	12.52	-1268.41	12.52	-20.0548	12.52	1188.85	12.52	2525.66
12.7267	5334.19	12.5267	3907.31	12.5267	-2439.53	12.5267	-1268.42	12.5267	-20.0577	12.5267	1188.85	12.5267	2525.66
12.7333	5334.2	12.5333	3907.3	12.5333	-2439.52	12.5333	-1268.43	12.5333	-20.0596	12.5333	1188.85	12.5333	2525.66
12.74	5334.21	12.54	3907.29	12.54	-2439.52	12.54	-1268.43	12.54	-20.0634	12.54	1188.85	12.54	2525.66
12.7467	5334.22	12.5467	3907.28	12.5467	-2439.52	12.5467	-1268.43	12.5467	-20.0696	12.5467	1188.85	12.5467	2525.65
12.7533	5334.22	12.5533	3907.28	12.5533	-2439.52	12.5533	-1268.43	12.5533	-20.0791	12.5533	1188.85	12.5533	2525.65
12.76	5334.22	12.56	3907.27	12.56	-2439.52	12.56	-1268.43	12.56	-20.0892	12.56	1188.85	12.56	2525.65
12.7667	5334.21	12.5667	3907.27	12.5667	-2439.51	12.5667	-1268.43	12.5667	-20.0987	12.5667	1188.84	12.5667	2525.65
12.7733	5334.21	12.5733	3907.27	12.5733	-2439.51	12.5733	-1268.43	12.5733	-20.1058	12.5733	1188.83	12.5733	2525.65
12.78	5334.2	12.58	3907.27	12.58	-2439.5	12.58	-1268.44	12.58	-20.1082	12.58	1188.83	12.58	2525.66
12.7867	5334.19	12.5867	3907.26	12.5867	-2439.49	12.5867	-1268.44	12.5867	-20.1058	12.5867	1188.82	12.5867	2525.66
12.7933	5334.19	12.5933	3907.25	12.5933	-2439.48	12.5933	-1268.45	12.5933	-20.0992	12.5933	1188.82	12.5933	2525.66
12.8	5334.19	12.6	3907.24	12.6	-2439.48	12.6	-1268.45	12.6	-20.0901	12.6	1188.82	12.6	2525.66
12.8067	5334.19	12.6067	3907.23	12.6067	-2439.49	12.6067	-1268.46	12.6067	-20.0834	12.6067	1188.83	12.6067	2525.66
12.8133	5334.19	12.6133	3907.22	12.6133	-2439.49	12.6133	-1268.46	12.6133	-20.0815	12.6133	1188.83	12.6133	2525.65
12.82	5334.18	12.62	3907.21	12.62	-2439.5	12.62	-1268.46	12.62	-20.0834	12.62	1188.83	12.62	2525.64
12.8267	5334.17	12.6267	3907.2	12.6267	-2439.5	12.6267	-1268.46	12.6267	-20.0892	12.6267	1188.83	12.6267	2525.64
12.8333	5334.16	12.6333	3907.2	12.6333	-2439.51	12.6333	-1268.47	12.6333	-20.0968	12.6333	1188.83	12.6333	2525.65
12.84	5334.14	12.64	3907.2	12.64	-2439.51	12.64	-1268.48	12.64	-20.1044	12.64	1188.83	12.64	2525.65
12.8467	5334.13	12.6467	3907.2	12.6467	-2439.5	12.6467	-1268.49	12.6467	-20.1087	12.6467	1188.83	12.6467	2525.67
12.8533	5334.12	12.6533	3907.2	12.6533	-2439.5	12.6533	-1268.51	12.6533	-20.1092	12.6533	1188.83	12.6533	2525.68
12.86	5334.12	12.66	3907.2	12.66	-2439.5	12.66	-1268.52	12.66	-20.1073	12.66	1188.83	12.66	2525.69
12.8667	5334.12	12.6667	3907.2	12.6667	-2439.5	12.6667	-1268.53	12.6667	-20.1044	12.6667	1188.84	12.6667	2525.7
12.8733	5334.12	12.6733	3907.19	12.6733	-2439.5	12.6733	-1268.54	12.6733	-20.1039	12.6733	1188.84	12.6733	2525.7
12.88	5334.12	12.68	3907.18	12.68	-2439.51	12.68	-1268.54	12.68	-20.1077	12.68	1188.85	12.68	2525.7
12.8867	5334.12	12.6867	3907.17	12.6867	-2439.52	12.6867	-1268.54	12.6867	-20.1154	12.6867	1188.85	12.6867	2525.71
12.8933	5334.11	12.6933	3907.17	12.6933	-2439.52	12.6933	-1268.54	12.6933	-20.1249	12.6933	1188.84	12.6933	2525.72
12.9	5334.11	12.7	3907.17	12.7	-2439.53	12.7	-1268.55	12.7	-20.1345	12.7	1188.83	12.7	2525.73
12.9067	5334.11	12.7067	3907.18	12.7067	-2439.53	12.7067	-1268.56	12.7067	-20.1421	12.7067	1188.82	12.7067	2525.74
12.9133	5334.12	12.7133	3907.18	12.7133	-2439.52	12.7133	-1268.57	12.7133	-20.1459	12.7133	1188.82	12.7133	2525.75
12.92	5334.12	12.72	3907.19	12.72	-2439.52	12.72	-1268.58	12.72	-20.1454	12.72	1188.82	12.72	2525.75
12.9267	5334.13	12.7267	3907.19	12.7267	-2439.52	12.7267	-1268.58	12.7267	-20.1421	12.7267	1188.82	12.7267	2525.75
12.9333	5334.15	12.7333	3907.19	12.7333	-2439.52	12.7333	-1268.58	12.7333	-20.1392	12.7333	1188.82	12.7333	2525.75
12.94	5334.15	12.74	3907.19	12.74	-2439.52	12.74	-1268.58	12.74	-20.1378	12.74	1188.83	12.74	2525.74
12.9467	5334.16	12.7467	3907.19	12.7467	-2439.52	12.7467	-1268.57	12.7467	-20.1392	12.7467	1188.84	12.7467	2525.73
12.9533	5334.16	12.7533	3907.19	12.7533	-2439.52	12.7533	-1268.56	12.7533	-20.1421	12.7533	1188.84	12.7533	2525.73
12.96	5334.16	12.76	3907.2	12.76	-2439.52	12.76	-1268.55	12.76	-20.1459	12.76	1188.83	12.76	2525.72
12.9667	5334.16	12.7667	3907.21	12.7667	-2439.51	12.7667	-1268.55	12.7667	-20.1483	12.7667	1188.83	12.7667	2525.73
12.9733	5334.16	12.7733	3907.22	12.7733	-2439.5	12.7733	-1268.55	12.7733	-20.1469	12.7733	1188.82	12.7733	2525.73
12.98	5334.16	12.78	3907.22	12.78	-2439.49	12.78	-1268.55	12.78	-20.1407	12.78	1188.82	12.78	2525.74
12.9867	5334.17	12.7867	3907.23	12.7867	-2439.49	12.7867	-1268.55	12.7867	-20.1306	12.7867	1188.82	12.7867	2525.75
12.9933	5334.18	12.7933	3907.23	12.7933	-2439.48	12.7933	-1268.55	12.7933	-20.1182	12.7933	1188.83	12.7933	2525.75
13	5334.19	12.8	3907.23	12.8	-2439.47	12.8	-1268.54	12.8	-20.1063	12.8	1188.83	12.8	2525.74
13.0067	5334.2	12.8067	3907.23	12.8067	-2439.47	12.8067	-1268.53	12.8067	-20.0977	12.8067	1188.84	12.8067	2525.74
13.0133	5334.2	12.8133	3907.23	12.8133	-2439.46	12.8133	-1268.53	12.8133	-20.0934	12.8133	1188.84	12.8133	2525.73
13.02	5334.19	12.82	3907.23	12.82	-2439.46	12.82	-1268.52	12.82	-20.093	12.82	1188.84	12.82	2525.73
13.0267	5334.19	12.8267	3907.24	12.8267	-2439.45	12.8267	-1268.52	12.8267	-20.0939	12.8267	1188.83	12.8267	2525.73
13.0333	5334.18	12.8333	3907.25	12.8333	-2439.43	12.8333	-1268.52	12.8333	-20.0934	12.8333	1188.83	12.8333	2525.73
13.04	5334.17	12.84	3907.26	12.84	-2439.42	12.84	-1268.52	12.84	-20.0911	12.84	1188.82	12.84	2525.73
13.0467	5334.17	12.8467	3907.27	12.8467	-2439.41	12.8467	-1268.53	12.8467	-20.0858	12.8467	1188.82	12.8467	2525.73
13.0533	5334.17	12.8533	3907.27	12.8533	-2439.4	12.8533	-1268.53	12.8533	-20.0791	12.8533	1188.82	12.8533	2525.73
13.06	5334.18	12.86	3907.28	12.86	-2439.39	12.86	-1268.53	12.86	-20.072	12.86	1188.82	12.86	2525.72
13.0667	5334.19	12.8667	3907.28	12.8667	-2439.39	12.8667	-1268.53	12.8667	-20.0682	12.8667	1188.83	12.8667	2525.71
13.0733	5334.2	12.8733	3907.28	12.8733	-2439.4	12.8733	-1268.53	12.8733	-20.0682	12.8733	1188.83	12.8733	2525.7
13.08	5334.2	12.88	3907.28	12.88	-2439.4	12.88	-1268.52	12.88	-20.071	12.88	1188.84	12.88	2525.69
13.0867	5334.2	12.8867	3907.28	12.8867	-2439.41	12.8867	-1268.52	12.8867	-20.0744	12.8867	1188.83	12.8867	2525.69
13.0933	5334.21	12.8933	3907.28	12.8933	-2439.41	12.8933	-1268.52	12.8933	-20.0758	12.8933	1188.83	12.8933	2525.69
13.1	5334.21	12.9	3907.28	12.9	-2439.41	12.9	-1268.53	12.9	-20.0739	12.9	1188.83	12.9	2525.7
13.1067	5334.21	12.9067	3907.28	12.9067	-2439.4	12.9067	-1268.54	12.9067	-20.0687	12.9067	1188.82	12.9067	2525.71
13.1133	5334.21	12.9133	3907.28	12.9133	-2439.4	12.9133	-1268.55	12.9133	-20.0591	12.9133	1188.82	12.9133	2525.71
13.12	5334.21	12.92	3907.27	12.92	-2439.39	12.92	-1268.55	12.92	-20.0472	12.92	1188.82	12.92	2525.71
13.1267	5334.22	12.9267	3907.25	12.9267	-2439.39	12.9267	-1268.56	12.9267	-20.0367	12.9267	1188.83	12.9267	2525.7
13.1333	5334.22	12.9333	3907.24	12.9333	-2439.4	12.9333	-1268.56	12.9333	-20.0295	12.9333	1188.83	12.9333	2525.7
13.14	5334.22	12.94	3907.23	12.94	-2439.4	12.94	-1268.56	12.94	-20.0257	12.94	1188.83	12.94	2525.69
13.1467	5334.22	12.9467	3907.21	12.9467	-2439.4	12.9467	-1268.56	12.9467	-20.0248	12.9467	1188.84	12.9467	2525.69
13.1533	5334.22	12.9533	3907.2	12.9533	-2439.41	12.9533	-1268.56	12.9533	-20.0252	12.9533	1188.83	12.9533	2525.69
13.16	5334.21	12.96	3907.19	12.96	-2439.4	12.96	-1268.56	12.96	-20.0257	12.96	1188.83	12.96	2525.69
13.1667	5334.21	12.9667	3907.18	12.9667	-2439.4	12.9667	-1268.57	12.9667	-20.0248	12.9667	1188.83	12.9667	2525.69
13.1733	5334.2	12.9733	3907.17	12.9733	-2439.39	12.9733	-1268.58	12.9733	-20.0214	12.9733	1188.83	12.9733	2525.69
13.18	5334.2	12.98	3907.16	12.98	-2439.38	12.98	-1268.58	12.98	-20.0167	12.98	1188.83	12.98	2525.69
13.1867	5334.21	12.9867	3907.15	12.9867	-2439.38	12.9867	-1268.59	12.9867	-20.0129	12.9867	1188.84	12.9867	2525.68
13.1933	5334.21	12.9933	3907.14	12.9933	-2439.38	12.9933	-1268.59	12.9933	-20.0129	12.9933	1188.85	12.9933	2525.66
13.2	5334.22	13	3907.12	13	-2439.39	13	-1268.59	13	-20.0195	13	1188.86	13	2525.65
13.2067	5334.22	13.0067	3907.12	13.0067	-2439.4	13.0067	-1268.58	13.0067	-20.03	13.0067	1188.86	13.0067	2525.63
13.2133	5334.22	13.0133	3907.11	13.0133	-2439.4	13.0133	-1268.58	13.0133	-20.0424	13.0133	1188.87	13.0133	2525.61
13.22	5334.22	13.02	3907.11	13.02	-2439.4	13.02	-1268.58	13.02	-20.0553	13.02	1188.87	13.02	2525.61
13.2267	5334.22	13.0267	3907.12	13.0267	-2439.4	13.0267	-1268.58	13.0267	-20.0672	13.0267	1188.87	13.0267	2525.6
13.2333	5334.23	13.0333	3907.12	13.0333	-2439.4	13.0333	-1268.58	13.0333	-20.0763	13.0333	1188.87	13.0333	2525.6
13.24	5334.23	13.04	3907.13	13.04	-2439.4	13.04	-1268.59	13.04	-20.0787	13.04	1188.87	13.04	2525.6
13.2467	5334.24	13.0467	3907.13	13.0467	-2439.4	13.0467	-1268.59	13.0467	-20.0782	13.0467	1188.87	13.0467	2525.59
13.2533	5334.25	13.0533	3907.13	13.0533	-2439.4	13.0533	-1268.59	13.0533	-20.0777	13.0533	1188.88	13.0533	2525.58
13.26	5334.26	13.06	3907.13	13.06	-2439.4	13.06	-1268.59	13.06	-20.0801	13.06	1188.89	13.06	2525.57
13.2667	5334.27	13.0667	3907.13	13.0667	-2439.41	13.0667	-1268.58	13.0667	-20.0849	13.0667	1188.89	13.0667	2525.56
13.2733	5334.27	13.0733	3907.14	13.0733	-2439.42	13.0733	-1268.57	13.0733	-20.0939	13.0733	1188.9	13.0733	2525.55
13.28	5334.26	13.08	3907.14	13.08	-2439.42	13.08	-1268.57	13.08	-20.1082	13.08	1188.9	13.08	2525.54
13.2867	5334.26	13.0867	3907.15	13.0867	-2439.43	13.0867	-1268.56	13.0867	-20.1249	13.0867	1188.9	13.0867	2525.54
13.2933	5334.25	13.0933	3907.16	13.0933	-2439.43	13.0933	-1268.56	13.0933	-20.1392	13.0933	1188.9	13.0933	2525.54
13.3	5334.25	13.1	3907.17	13.1	-2439.43	13.1	-1268.57	13.1	-20.1492	13.1	1188.9	13.1	2525.55
13.3067	5334.25	13.1067	3907.17	13.1067	-2439.44	13.1067	-1268.57	13.1067	-20.1545	13.1067	1188.9	13.1067	2525.55
13.3133	5334.26	13.1133	3907.17	13.1133	-2439.44	13.1133	-1268.56	13.1133	-20.1564	13.1133	1188.91	13.1133	2525.54
13.32	5334.27	13.12	3907.17	13.12	-2439.45	13.12	-1268.56	13.12	-20.1545	13.12	1188.92	13.12	2525.53
13.3267	5334.27	13.1267	3907.16	13.1267	-2439.46	13.1267	-1268.54	13.1267	-20.1516	13.1267	1188.93	13.1267	2525.51
13.3333	5334.28	13.1333	3907.16	13.1333	-2439.46	13.1333	-1268.53	13.1333	-20.1492	13.1333	1188.94	13.1333	2525.5
13.34	5334.28	13.14	3907.15	13.14	-2439.47	13.14	-1268.52	13.14	-20.1497	13.14	1188.95	13.14	2525.48
13.3467	5334.28	13.1467	3907.15	13.1467	-2439.48	13.1467	-1268.51	13.1467	-20.1511	13.1467	1188.95	13.1467	2525.47
13.3533	5334.27	13.1533	3907.16	13.1533	-2439.48	13.1533	-1268.51	13.1533	-20.1531	13.1533	1188.95	13.1533	2525.47
13.36	5334.27	13.16	3907.16	13.16	-2439.48	13.16	-1268.51	13.16	-20.1545	13.16	1188.95	13.16	2525.47
13.3667	5334.26	13.1667	3907.17	13.1667	-2439.48	13.1667	-1268.51	13.1667	-20.1545	13.1667	1188.95	13.1667	2525.47
13.3733	5334.26	13.1733	3907.17	13.1733	-2439.48	13.1733	-1268.52	13.1733	-20.154	13.1733	1188.95	13.1733	2525.47
13.38	5334.26	13.18	3907.17	13.18	-2439.49	13.18	-1268.52	13.18	-20.1531	13.18	1188.96	13.18	2525.47
13.3867	5334.25	13.1867	3907.17	13.1867	-2439.5	13.1867	-1268.53	13.1867	-20.1526	13.1867	1188.97	13.1867	2525.46
13.3933	5334.25	13.1933	3907.16	13.1933	-2439.51	13.1933	-1268.53	13.1933	-20.154	13.1933	1188.98	13.1933	2525.46
13.4	5334.25	13.2	3907.16	13.2	-2439.52	13.2	-1268.52	13.2	-20.1578	13.2	1188.98	13.2	2525.45
13.4067	5334.24	13.2067	3907.15	13.2067	-2439.53	13.2067	-1268.52	13.2067	-20.1635	13.2067	1188.98	13.2067	2525.44
13.4133	5334.24	13.2133	3907.15	13.2133	-2439.54	13.2133	-1268.52	13.2133	-20.1688	13.2133	1188.98	13.2133	2525.44
13.42	5334.23	13.22	3907.15	13.22	-2439.54	13.22	-1268.53	13.22	-20.1721	13.22	1188.98	13.22	2525.44
13.4267	5334.22	13.2267	3907.15	13.2267	-2439.54	13.2267	-1268.53	13.2267	-20.1731	13.2267	1188.97	13.2267	2525.44
13.4333	5334.22	13.2333	3907.15	13.2333	-2439.53	13.2333	-1268.54	13.2333	-20.1712	13.2333	1188.97	13.2333	2525.44
13.44	5334.22	13.24	3907.15	13.24	-2439.53	13.24	-1268.55	13.24	-20.1673	13.24	1188.97	13.24	2525.44
13.4467	5334.22	13.2467	3907.14	13.2467	-2439.52	13.2467	-1268.55	13.2467	-20.1626	13.2467	1188.97	13.2467	2525.45
13.4533	5334.22	13.2533	3907.13	13.2533	-2439.52	13.2533	-1268.55	13.2533	-20.1592	13.2533	1188.97	13.2533	2525.45
13.46	5334.22	13.26	3907.13	13.26	-2439.52	13.26	-1268.54	13.26	-20.1592	13.26	1188.97	13.26	2525.45
13.4667	5334.21	13.2667	3907.12	13.2667	-2439.51	13.2667	-1268.54	13.2667	-20.1631	13.2667	1188.97	13.2667	2525.45
13.4733	5334.2	13.2733	3907.12	13.2733	-2439.51	13.2733	-1268.54	13.2733	-20.1688	13.2733	1188.96	13.2733	2525.45
13.48	5334.19	13.28	3907.12	13.28	-2439.49	13.28	-1268.54	13.28	-20.175	13.28	1188.96	13.28	2525.46
13.4867	5334.18	13.2867	3907.11	13.2867	-2439.48	13.2867	-1268.54	13.2867	-20.1802	13.2867	1188.95	13.2867	2525.46
13.4933	5334.18	13.2933	3907.11	13.2933	-2439.46	13.2933	-1268.55	13.2933	-20.1831	13.2933	1188.95	13.2933	2525.47
13.5	5334.17	13.3	3907.11	13.3	-2439.45	13.3	-1268.57	13.3	-20.1836	13.3	1188.95	13.3	2525.48
13.5067	5334.17	13.3067	3907.1	13.3067	-2439.44	13.3067	-1268.58	13.3067	-20.1826	13.3067	1188.95	13.3067	2525.49
13.5133	5334.17	13.3133	3907.09	13.3133	-2439.43	13.3133	-1268.58	13.3133	-20.1812	13.3133	1188.95	13.3133	2525.49
[truncated: 1,004 more rows]
[truncated: 3 more columns]
