# Supplementary material for: Spatial engineering of single-atom Fe adjacent to Cu-assisted nanozymes for biomimetic O2 activation
Source: Nat Commun. 2024 Mar 12;15:2239. doi: 10.1038/s41467-024-46528-w (PMC10933453; doi:10.1038/s41467-024-46528-w)
Supplement: Supplementary file 4 — Source Data [file 41467_2024_46528_MOESM4_ESM.zip › Source data/Supplementary Information.xlsx]

## Sheet: Supplementary Figure 1
Supplementary Figure 1b			Supplementary Figure 1d
5	8240.07		0	297
5.01	8204.13		0.01	313
5.02	8169.86		0.02	376
5.03	8164.57		0.03	425
5.04	8213.75		0.04	464
5.05	8421.67		0.05	482
5.06	8322.84		0.06	505
5.07	7498.63		0.07	525
5.08	6979.48		0.08	545
5.09	7018.4		0.09	564
5.1	7000.74		0.1	572
5.11	6903.72		0.11	578
5.12	6620.27		0.12	525
5.13	6185.68		0.13	499
5.14	6306.32		0.14	433
5.15	6757.22		0.15	407
5.16	6658.91		0.16	416
5.17	6337.98		0.17	339
5.18	6161.78		0.18	309
5.19	6074.76		0.19	286
5.2	6365.64		0.2	238
5.21	6680.33		0.21	217
5.22	6575		0.22	222
5.23	6395.96		0.23	218
5.24	6211.16		0.24	199
5.25	5965.36		0.25	198
5.26	5526.95		0.26	179
5.27	5197.79		0.27	174
5.28	5158.83		0.28	164
5.29	5161.21		0.29	188
5.3	5214.04		0.3	179
5.31	5242.58		0.31	170
5.32	5239.69		0.32	171
5.33	5067.05		0.33	161
5.34	4748.21		0.34	145
5.35	4654.65		0.35	130
5.36	4698.81		0.36	97
5.37	4594.31		0.37	99
5.38	4426.52		0.38	93
5.39	4347.86		0.39	85
5.4	4311.32		0.4	80
5.41	4386.21		0.41	62
5.42	4392.43		0.42	55
5.43	3778.83		0.43	43
5.44	3245.51		0.44	32
5.45	3576.61		0.45	28
5.46	3848.18		0.46	24
5.47	3576.59		0.47	27
5.48	3357.23		0.48	24
5.49	3366.79		0.49	24
5.5	3379.47		0.5	19
5.51	3288.73		0.51	17
5.52	3307.69		0.52	17
5.53	3438.26		0.53	13
5.54	3459.9		0.54	10
5.55	3381.55		0.55	11
5.56	3261.26		0.56	10
5.57	3116.45		0.57	12
5.58	3062.16		0.58	9
5.59	3038.74		0.59	5
5.6	2812.82		0.6	7
5.61	2569.65		0.61	9
5.62	2864.5		0.62	7
5.63	3179.88		0.63	8
5.64	2711.57		0.64	5
5.65	2219.95		0.65	4
5.66	2294.17		0.66	3
5.67	2408.92		0.67	7
5.68	2419.18		0.68	4
5.69	2403.53		0.69	1
5.7	2345.61		0.7	2
5.71	2309.18		0.71	3
5.72	2315.67		0.72	5
5.73	2370.87		0.73	4
5.74	2489.52		0.74	4
5.75	2289.52		0.75	6
5.76	1794.79		0.76	3
5.77	1860.36		0.77	5
5.78	2289.11		0.78	5
5.79	2245.31		0.79	13
5.8	1968.35		0.8	12
5.81	1679.25		0.81	8
5.82	1416.26		0.82	12
5.83	1470.23		0.83	10
5.84	1593.19		0.84	7
5.85	1730.18		0.85	8
5.86	1878.45		0.86	11
5.87	2156.18		0.87	10
5.88	2359.88		0.88	11
5.89	2246.02		0.89	14
5.9	2055.47		0.9	18
5.91	1738.41		0.91	20
5.92	1417.85		0.92	17
5.93	1102.61		0.93	21
5.94	974.564		0.94	17
5.95	1102.95		0.95	22
5.96	1187.82		0.96	20
5.97	1227.19		0.97	17
5.98	1055.65		0.98	13
5.99	744.621		0.99	12
6	684.116		1	11
6.01	747.901		1.01	10
6.02	1059.63		1.02	9
6.03	1427.57		1.03	8
6.04	1678.97		1.04	11
6.05	1887.94		1.05	13
6.06	2021.03		1.06	11
6.07	2087.61		1.07	7
6.08	1897.03		1.08	4
6.09	1603.35		1.09	6
6.1	1065.63		1.1	6
6.11	719.648		1.11	4
6.12	936.064		1.12	2
6.13	1143.36		1.13	4
6.14	1275.3		1.14	3
6.15	1206.97		1.15	4
6.16	858.291		1.16	6
6.17	816.657		1.17	6
6.18	1084.77		1.18	4
6.19	1018.15		1.19	2
6.2	725.003		1.2	3
6.21	830.804		1.21	3
6.22	1124.41		1.22	6
6.23	1030.82		1.23	5
6.24	830.883		1.24	4
6.25	1108.02		1.25	3
6.26	1441.58		1.26	4
6.27	1199.43		1.27	5
6.28	927.172		1.28	4
6.29	1100.87		1.29	1
6.3	1254.89		1.3	2
6.31	1102.28		1.31	5
6.32	972.392		1.32	1
6.33	981.807		1.33	2
6.34	927.036		1.34	1
6.35	728.706		1.35	2
6.36	608.338		1.36	4
6.37	789.574		1.37	4
6.38	978.29		1.38	1
6.39	1226.4		1.39	2
6.4	1210.66		1.4	1
6.41	1000.03		1.41	2
6.42	770.816		1.42	1
6.43	558.996		1.43	2
6.44	905.564		1.44	3
6.45	1396.01		1.45	3
6.46	981.111		1.46	4
6.47	340.283		1.47	3
6.48	-21.4263		1.48	3
6.49	-271.351		1.49	2
6.5	-237.898		1.5	3
6.51	-257.935		1.51	2
6.52	-640.51		1.52	2
6.53	-952.75		1.53	2
6.54	-1429.51		1.54	2
6.55	-1637.44		1.55	3
6.56	-1493.75		1.56	3
6.57	-1495.91		1.57	4
6.58	-1732.84		1.58	3
6.59	-1692.37		1.59	2
6.6	-1353.08		1.6	6
6.61	-1421.7		1.61	7
6.62	-1796.83		1.62	3
6.63	-1994.83		1.63	1
6.64	-2093.94		1.64	1
6.65	-2169.94		1.65	3
6.66	-2257.94		1.66	2
6.67	-2610.85		1.67	3
6.68	-2964.77		1.68	5
6.69	-2696.65		1.69	6
6.7	-2349.06		1.7	3
6.71	-2412.96		1.71	4
6.72	-2548.18		1.72	4
6.73	-2792.77		1.73	4
6.74	-2821.91		1.74	3
6.75	-2200.69		1.75	3
6.76	-1911.1		1.76	6
6.77	-2407.68		1.77	8
6.78	-2648.28		1.78	7
6.79	-2453.6		1.79	6
6.8	-2320.47		1.8	2
6.81	-2261.75		1.81	4
6.82	-2356.2		1.82	1
6.83	-2568.9		1.83	1
6.84	-2682.73		1.84	3
6.85	-2749.39		1.85	4
6.86	-3024.62		1.86	3
6.87	-3366.83		1.87	3
6.88	-3272.75		1.88	2
6.89	-3051.6		1.89	1
6.9	-2732.31		1.9	2
6.91	-2443.5		1.91	3
6.92	-2451.89		1.92	3
6.93	-2485.06		1.93	3
6.94	-2429.15		1.94	4
6.95	-2479.77		1.95	3
6.96	-2873.02		1.96	1
6.97	-3132.16		1.97	1
6.98	-3050.86		1.98	2
6.99	-3050.05		1.99	1
7	-3196.37		2	3
7.01	-3315.63		2.01	3
7.02	-3400.7		2.02	4
7.03	-3134.77		2.03	3
7.04	-2590.64		2.04	4
7.05	-2723.08		2.05	2
7.06	-3223.62		2.06	2
7.07	-3322.77		2.07	1
7.08	-3247.15		2.08	0
7.09	-3142.88		2.09	3
7.1	-3038.57		2.1	3
7.11	-3012.01		2.11	1
7.12	-3027.89		2.12	2
7.13	-3187.95		2.13	2
7.14	-3349.87		2.14	3
7.15	-3421.51		2.15	1
7.16	-3518.6		2.16	2
7.17	-3723.33		2.17	3
7.18	-3842.02		2.18	2
7.19	-3751.57		2.19	4
7.2	-3667.32		2.2	1
7.21	-3606.03		2.21	2
7.22	-3572.95		2.22	2
7.23	-3560.74		2.23	3
7.24	-3474.23		2.24	2
7.25	-3326.19		2.25	1
7.26	-3425.14		2.26	3
7.27	-3671.73		2.27	3
7.28	-3883.06		2.28	2
7.29	-4054.44		2.29	1
7.3	-3878.28		2.3	2
7.31	-3575.48		2.31	4
7.32	-3152.17		2.32	1
7.33	-2799.46		2.33	2
7.34	-3048.52		2.34	6
7.35	-3392.66		2.35	3
7.36	-3709.39		2.36	2
7.37	-3907.52		2.37	1
7.38	-3744.18		2.38	2
7.39	-3610.49		2.39	3
7.4	-3347.34		2.4	1
7.41	-3306.22		2.41	4
7.42	-3539.75		2.42	4
7.43	-3685.22		2.43	3
7.44	-3717.23		2.44	5
7.45	-3539.25		2.45	2
7.46	-3184.79		2.46	3
7.47	-3154.97		2.47	2
7.48	-3327.33		2.48	3
7.49	-3513.6		2.49	3
7.5	-3684.95		2.5	1
7.51	-3537.47		2.51	3
7.52	-3341.91		2.52	2
7.53	-3694.01		2.53	1
7.54	-4080.82		2.54	1
7.55	-3844.88		2.55	2
7.56	-3558.11		2.56	3
7.57	-3958.02		2.57	3
7.58	-4274.65		2.58	2
7.59	-4325.71		2.59	6
7.6	-4294.04		2.6	3
7.61	-4114.09		2.61	2
7.62	-3979.88		2.62	1
7.63	-3936.27		2.63	6
7.64	-3891.18		2.64	7
7.65	-3842.18		2.65	6
7.66	-3844.76		2.66	3
7.67	-3890.87		2.67	4
7.68	-3733.85		2.68	3
7.69	-3463.66		2.69	7
7.7	-3703.23		2.7	5
7.71	-4147.43		2.71	3
7.72	-4049.43		2.72	4
7.73	-3786		2.73	1
7.74	-3823.52		2.74	1
7.75	-3912.66		2.75	1
7.76	-3920.03		2.76	3
7.77	-3940.94		2.77	3
7.78	-4091.36		2.78	5
7.79	-4164.44		2.79	2
7.8	-3927.59		2.8	1
7.81	-3822.41		2.81	3
7.82	-4098.48		2.82	2
7.83	-4313.77		2.83	0
7.84	-4389.16		2.84	0
7.85	-4296.75		2.85	1
7.86	-3989.64		2.86	0
7.87	-3997.22		2.87	2
7.88	-4291.09		2.88	1
7.89	-4187.27		2.89	2
7.9	-3828.6		2.9	2
7.91	-3897.77		2.91	1
7.92	-4146.38		2.92	1
7.93	-4121.39		2.93	0
7.94	-4017.79		2.94	1
7.95	-4101.83		2.95	1
7.96	-4198		2.96	2
7.97	-4047.76		2.97	1
7.98	-3925.26		2.98	0
7.99	-4150.63		2.99	2
8	-4272.17		3	1
8.01	-3885.85		3.01	0
8.02	-3703.65		3.02	0
8.03	-4139.87		3.03	2
8.04	-4443.79		3.04	3
8.05	-4448.62		3.05	2
8.06	-4373.93		3.06	4
8.07	-4201.29		3.07	3
8.08	-4199.41		3.08	1
8.09	-4359.33		3.09	2
8.1	-4400.08		3.1	1
8.11	-4361.35		3.11	0
8.12	-4375.87		3.12	0
8.13	-4414.14		3.13	1
8.14	-4405.05		3.14	1
8.15	-4368.62		3.15	1
8.16	-4226.32		3.16	2
8.17	-4101.59		3.17	3
8.18	-4296.91		3.18	2
8.19	-4524.45		3.19	1
8.2	-4608.95		3.2	3
8.21	-4630.26		3.21	2
8.22	-4496.28		3.22	2
8.23	-4427.99		3.23	1
8.24	-4564.25		3.24	1
8.25	-4661.16		3.25	1
8.26	-4990.88		3.26	1
8.27	-4948.55		3.27	0
8.28	-4505.08		3.28	2
8.29	-4264.64		3.29	1
8.3	-4225.81		3.3	0
8.31	-4113.82		3.31	0
8.32	-3956.78		3.32	1
8.33	-4036.9		3.33	1
8.34	-4230.47		3.34	0
8.35	-4279.47		3.35	0
8.36	-4274.79		3.36	2
8.37	-4277.84		3.37	4
8.38	-4277.62		3.38	2
8.39	-4238.38		3.39	1
8.4	-4217.6		3.4	1
8.41	-4328.75		3.41	1
8.42	-4432.05		3.42	0
8.43	-4719.56		3.43	2
8.44	-4928.91		3.44	1
8.45	-5041.7		3.45	2
8.46	-4949.59		3.46	1
8.47	-4466.84		3.47	0
8.48	-4129.69		3.48	0
8.49	-4015		3.49	1
8.5	-4167.22		3.5	2
8.51	-4588.11		3.51	1
8.52	-4841.67		3.52	1
8.53	-4967.42		3.53	3
8.54	-4802.63		3.54	1
8.55	-4504.48		3.55	1
8.56	-4589.61		3.56	1
8.57	-4792.59		3.57	1
8.58	-4644.32		3.58	0
8.59	-4421.02		3.59	0
8.6	-4529.09		3.6	0
8.61	-4685.54		3.61	1
8.62	-4853.1		3.62	1
8.63	-4966.01		3.63	1
8.64	-4868.77		3.64	0
8.65	-4866.31		3.65	0
8.66	-5177.72		3.66	1
8.67	-5224.52		3.67	1
8.68	-4702.48		3.68	3
8.69	-4505.48		3.69	4
8.7	-4810.6		3.7	1
8.71	-4992.75		3.71	1
8.72	-5040.22		3.72	0
8.73	-4965.32		3.73	1
8.74	-4798.95		3.74	2
8.75	-4616.12		3.75	2
8.76	-4430.74		3.76	1
8.77	-4265.91		3.77	1
8.78	-4142.04		3.78	1
8.79	-4305.99		3.79	3
8.8	-4551.84		3.8	1
8.81	-4779.9		3.81	0
8.82	-4947.79		3.82	0
8.83	-4812.69		3.83	0
8.84	-4700.37		3.84	1
8.85	-4849.12		3.85	1
8.86	-4931.12		3.86	1
8.87	-4752.39		3.87	1
8.88	-4645.73		3.88	1
8.89	-4720.92		3.89	1
8.9	-4752.82		3.9	0
8.91	-4710.6		3.91	0
8.92	-4690.16		3.92	1
8.93	-4694.22		3.93	0
8.94	-4690.53		3.94	2
8.95	-4676.66		3.95	2
8.96	-4448.6		3.96	0
8.97	-4119.81		3.97	1
8.98	-4205.45		3.98	1
8.99	-4462.94		3.99	0
9	-4744.24		4	0
9.01	-4981.06		4.01	1
9.02	-4800.79		4.02	0
9.03	-4581.38		4.03	0
9.04	-4650.27		4.04	0
9.05	-4762.97		4.05	2
9.06	-4873.46		4.06	2
9.07	-4954.66		4.07	1
9.08	-4951.62		4.08	2
9.09	-4849.93		4.09	1
9.1	-4549.23		4.1	1
9.11	-4361		4.11	3
9.12	-5117.13		4.12	1
9.13	-5364.43		4.13	2
9.14	-5272.74		4.14	1
9.15	-5263.33		4.15	3
9.16	-5314.19		4.16	1
9.17	-5080.44		4.17	2
9.18	-4702.68		4.18	1
9.19	-4783.29		4.19	1
9.2	-5033.12		4.2	1
9.21	-4963.96		4.21	0
9.22	-4788.04		4.22	0
9.23	-4546.74		4.23	0
9.24	-4332.82		4.24	2
9.25	-4360.44		4.25	1
9.26	-4472.06		4.26	2
9.27	-4769.88		4.27	1
9.28	-5011.71		4.28	1
9.29	-4729.35		4.29	1
9.3	-4590.15		4.3	2
9.31	-4693.47		4.31	1
9.32	-4818.36		4.32	0
9.33	-4964.11		4.33	1
9.34	-4896.64		4.34	0
9.35	-4582.22		4.35	1
9.36	-4535.29		4.36	1
9.37	-4707.14		4.37	1
9.38	-4864.69		4.38	2
9.39	-5014.99		4.39	3
9.4	-5195.75		4.4	1
9.41	-5365.01		4.41	0
9.42	-5192.65		4.42	0
9.43	-4928.15		4.43	1
9.44	-4811.64		4.44	1
9.45	-4739.89		4.45	1
9.46	-4939.73		4.46	1
9.47	-5129.07		4.47	0
9.48	-5233.77		4.48	0
9.49	-5317.93		4.49	1
9.5	-5368.07		4.5	0
9.51	-5371.63		4.51	0
9.52	-5275.33		4.52	2
9.53	-5186.83		4.53	1
9.54	-5117.54		4.54	2
9.55	-5011.86		4.55	1
9.56	-4862.84		4.56	1
9.57	-5038.42		4.57	3
9.58	-5481.33		4.58	3
9.59	-5460.19		4.59	2
9.6	-5154.57		4.6	2
9.61	-4800.31		4.61	1
9.62	-4442.87		4.62	0
9.63	-4686.61		4.63	1
9.64	-5064.81		4.64	1
9.65	-5172.21		4.65	2
9.66	-5218.61		4.66	1
9.67	-5288.76		4.67	2
9.68	-5304.25		4.68	1
9.69	-5064.42		4.69	3
9.7	-4819.01		4.7	4
9.71	-4649.72		4.71	3
9.72	-4638.27		4.72	2
9.73	-4980.79		4.73	1
9.74	-5186.91		4.74	0
9.75	-5135.51		4.75	1
9.76	-5172.56		4.76	1
9.77	-5324.08		4.77	0
9.78	-5271.99		4.78	1
9.79	-5043.95		4.79	0
9.8	-4959.1		4.8	2
9.81	-4965.15		4.81	1
9.82	-5004.3		4.82	0
9.83	-5065.89		4.83	1
9.84	-5237.79		4.84	1
9.85	-5417.64		4.85	1
9.86	-5320.13		4.86	0
9.87	-5141.09		4.87	1
9.88	-4879.34		4.88	3
9.89	-4690.3		4.89	1
9.9	-4892.81		4.9	1
9.91	-5120.25		4.91	0
9.92	-5274.89		4.92	2
9.93	-5242.68		4.93	1
9.94	-4776.86		4.94	1
9.95	-4677.08		4.95	2
9.96	-5254.08		4.96	1
9.97	-5585.11		4.97	0
9.98	-4926.79		4.98	1
9.99	-4815.65		4.99	3
10	-5014.26		5	2
10.01	-4906.99		5.01	3
10.02	-4619.55		5.02	2
10.03	-4876.64		5.03	0
10.04	-5355.37		5.04	1
10.05	-5254.14		5.05	0
10.06	-4987.11		5.06	1
10.07	-5076.71		5.07	1
10.08	-5242.02		5.08	1
10.09	-5308.13		5.09	0
10.1	-5370.58		5.1	1
10.11	-5499.71		5.11	1
10.12	-5572.42		5.12	4
10.13	-5427.93		5.13	1
10.14	-5311.21		5.14	2
10.15	-5126.81		5.15	2
10.16	-5171.11		5.16	2
10.17	-5555.67		5.17	1
10.18	-5539.91		5.18	2
10.19	-4988.36		5.19	1
10.2	-4943.75		5.2	1
10.21	-5369.04		5.21	1
10.22	-5387.18		5.22	2
10.23	-5135.2		5.23	1
10.24	-4919.19		5.24	3
10.25	-4738.98		5.25	2
10.26	-4867.76		5.26	3
10.27	-5090.76		5.27	2
10.28	-5143.66		5.28	2
10.29	-5142.01		5.29	1
10.3	-5072.7		5.3	1
10.31	-5003.48		5.31	2
10.32	-4857.59		5.32	1
10.33	-4842.74		5.33	2
10.34	-5226.2		5.34	1
10.35	-5476.71		5.35	2
10.36	-5305.02		5.36	2
10.37	-5175.64		5.37	3
10.38	-5163.71		5.38	2
10.39	-5269.28		5.39	0
10.4	-5530.64		5.4	3
10.41	-5496.19		5.41	2
10.42	-5179.11		5.42	0
10.43	-5178.18		5.43	2
10.44	-5394.47		5.44	1
10.45	-5617.07		5.45	0
10.46	-5823.69		5.46	3
10.47	-5688.38		5.47	3
10.48	-5444.79		5.48	2
10.49	-5361.94		5.49	2
10.5	-5329.78		5.5	1
10.51	-5322.07		5.51	1
10.52	-5254.09		5.52	2
10.53	-4865.66		5.53	1
10.54	-4592.31		5.54	3
10.55	-4882.12		5.55	1
10.56	-5211.9		5.56	1
10.57	-5516.15		5.57	0
10.58	-5719.89		5.58	2
10.59	-5733.31		5.59	2
10.6	-5514.21		5.6	0
10.61	-4976.38		5.61	2
10.62	-4807.13		5.62	2
10.63	-5007.03		5.63	1
10.64	-5271.68		5.64	2
10.65	-5577.02		5.65	1
10.66	-5487.63		5.66	1
10.67	-5220.37		5.67	1
10.68	-5262.59		5.68	2
10.69	-5395.01		5.69	1
10.7	-5221.91		5.7	1
10.71	-4998.5		5.71	0
10.72	-5029.48		5.72	2
10.73	-5165.73		5.73	1
10.74	-5577.78		5.74	3
10.75	-5880.6		5.75	2
10.76	-5641.73		5.76	2
10.77	-5483.35		5.77	1
10.78	-5675.09		5.78	1
10.79	-5686.52		5.79	0
10.8	-5303.76		5.8	0
10.81	-5164.61		5.81	1
10.82	-5392.12		5.82	0
10.83	-5508.98		5.83	2
10.84	-5514.37		5.84	1
10.85	-5390.66		5.85	3
10.86	-5180.67		5.86	1
10.87	-5245.46		5.87	2
10.88	-5447.04		5.88	2
10.89	-5464.02		5.89	1
10.9	-5420.22		5.9	2
10.91	-5509.45		5.91	1
10.92	-5607.37		5.92	2
10.93	-5481.74		5.93	3
10.94	-5358.7		5.94	4
10.95	-5492.87		5.95	1
10.96	-5595.08		5.96	1
10.97	-5435.75		5.97	2
10.98	-5231.64		5.98	2
10.99	-4973.44		5.99	1
11	-4796.61		6	0
11.01	-5488.76		6.01	0
11.02	-5733.26		6.02	1
11.03	-5546.62		6.03	1
11.04	-5396.1		6.04	1
11.05	-5288.16		6.05	3
11.06	-5148.64		6.06	1
11.07	-4990.7		6.07	2
11.08	-5083.8		6.08	1
11.09	-5302.48		6.09	0
11.1	-5271.15		6.1	2
11.11	-5151.06		6.11	1
11.12	-5175.11		6.12	1
11.13	-5260.8		6.13	0
11.14	-5496.57		6.14	1
11.15	-5709.51		6.15	2
11.16	-5624.16		6.16	1
11.17	-5518.62		6.17	1
11.18	-5754.96		6.18	1
11.19	-5899.89		6.19	1
11.2	-5830		6.2	0
11.21	-5698.39		6.21	1
11.22	-5465.17		6.22	2
11.23	-5369.9		6.23	1
11.24	-5490.85		6.24	0
11.25	-5432.73		6.25	2
11.26	-5175.4		6.26	1
11.27	-4949.37		6.27	0
11.28	-4754.53		6.28	0
11.29	-4911.77		6.29	4
11.3	-5258.05		6.3	3
11.31	-5394.94		6.31	1
11.32	-5441.03		6.32	0
11.33	-5434.81		6.33	1
11.34	-5414.68		6.34	1
11.35	-5489.47		6.35	2
11.36	-5509.7		6.36	1
11.37	-5168.54		6.37	1
11.38	-4945.07		6.38	1
11.39	-5418.89		6.39	0
11.4	-5741.88		6.4	1
11.41	-5410.17		6.41	3
11.42	-5202.24		6.42	4
11.43	-5351.83		6.43	3
11.44	-5511.93		6.44	1
11.45	-5669.5		6.45	2
11.46	-5789.31		6.46	3
11.47	-5865.6		6.47	2
11.48	-5703.96		6.48	4
11.49	-5358.37		6.49	3
11.5	-5388.22		6.5	3
11.51	-5628.79		6.51	2
11.52	-5717.4		6.52	3
11.53	-5725.68		6.53	1
11.54	-5541.38		6.54	2
11.55	-5311.42		6.55	1
11.56	-5206.12		6.56	0
11.57	-5148.97		6.57	2
11.58	-5206.56		6.58	2
11.59	-5344.29		6.59	3
11.6	-5736.79		6.6	2
11.61	-6015.47		6.61	1
11.62	-5867.76		6.62	2
11.63	-5784.17		6.63	1
11.64	-5906.8		6.64	1
11.65	-6025.58		6.65	0
11.66	-6125.93		6.66	0
11.67	-6106.3		6.67	2
11.68	-5946.52		6.68	2
11.69	-5839.69		6.69	2
11.7	-5775.14		6.7	2
11.71	-5591.71		6.71	3
11.72	-5356.57		6.72	2
11.73	-5617.09		6.73	1
11.74	-6060.94		6.74	0
11.75	-6026.99		6.75	2
11.76	-5831.46		6.76	1
11.77	-5570.02		6.77	2
11.78	-5331.17		6.78	1
11.79	-5320.7		6.79	0
11.8	-5323.27		6.8	0
11.81	-5219.12		6.81	0
11.82	-5175.43		6.82	1
11.83	-5356.67		6.83	0
11.84	-5454.15		6.84	2
11.85	-5324.04		6.85	2
11.86	-5236.52		6.86	1
11.87	-5168.69		6.87	1
11.88	-5267.89		6.88	1
11.89	-5546.06		6.89	2
11.9	-5683.4		6.9	3
11.91	-5698.01		6.91	2
11.92	-5554.3		6.92	2
11.93	-5319.2		6.93	5
11.94	-5249.83		6.94	3
11.95	-5256.38		6.95	1
11.96	-5279.84		6.96	2
11.97	-5331.87		6.97	1
11.98	-5594.93		6.98	2
11.99	-5870.87		6.99	1
12	-5909.64		7	1
12.01	-5914.87		7.01	2
12.02	-5952.4		7.02	2
12.03	-5984.41		7.03	1
12.04	-5766.16		7.04	0
12.05	-5620.85		7.05	2
12.06	-5576.07		7.06	1
12.07	-5554.52		7.07	1
12.08	-5565.78		7.08	2
12.09	-5537.1		7.09	2
12.1	-5457.88		7.1	1
12.11	-5468.86		7.11	3
12.12	-5560.63		7.12	1
12.13	-5748.4		7.13	2
12.14	-5993.21		7.14	3
12.15	-6125.21		7.15	2
12.16	-6198.2		7.16	4
12.17	-6168.36		7.17	4
12.18	-6096.86		7.18	3
12.19	-5963.01		7.19	2
12.2	-5831.04		7.2	5
12.21	-5708.9		7.21	7
12.22	-5633.68		7.22	6
12.23	-5688.68		7.23	5
12.24	-5721.36		7.24	6
12.25	-5628.34		7.25	6
12.26	-5453.15		7.26	9
12.27	-5103.25		7.27	12
12.28	-5056.6		7.28	17
12.29	-5562.23		7.29	17
12.3	-5736.3		7.3	26
12.31	-5469.47		7.31	25
12.32	-5463.15		7.32	26
12.33	-5694.12		7.33	34
12.34	-5795.1		7.34	45
12.35	-5816.13		7.35	48
12.36	-5993.85		7.36	46
12.37	-6235.51		7.37	64
12.38	-6126.17		7.38	80
12.39	-5934.06		7.39	85
12.4	-5988.31		7.4	78
12.41	-6072.02		7.41	87
12.42	-5930.17		7.42	100
12.43	-5774.26		7.43	100
12.44	-5746.92		7.44	98
12.45	-5685.94		7.45	100
12.46	-5455.83		7.46	105
12.47	-5388.06		7.47	118
12.48	-5758.37		7.48	122
12.49	-5950		7.49	125
12.5	-5777.22		7.5	114
12.51	-5661.29		7.51	111
12.52	-5631.26		7.52	100
12.53	-5670.66		7.53	98
12.54	-5774.41		7.54	99
12.55	-5744.29		7.55	87
12.56	-5624.49		7.56	81
12.57	-5465.08		7.57	73
12.58	-5308.01		7.58	66
12.59	-5526.91		7.59	67
12.6	-5850.37		7.6	60
12.61	-5845.37		7.61	42
12.62	-5750.77		7.62	39
12.63	-5638.47		7.63	27
12.64	-5537.85		7.64	23
12.65	-5509.87		7.65	22
12.66	-5494.8		7.66	19
12.67	-5491.37		7.67	13
12.68	-5471.78		7.68	13
12.69	-5408.27		7.69	8
12.7	-5555.82		7.7	5
12.71	-6104.77		7.71	4
12.72	-6428.42		7.72	7
12.73	-5862.82		7.73	3
12.74	-5554.89		7.74	4
12.75	-5339.54		7.75	4
12.76	-5438.08		7.76	5
12.77	-5744.5		7.77	6
12.78	-5686.04		7.78	4
12.79	-5470.08		7.79	3
12.8	-5750.53		7.8	4
12.81	-6175.74		7.81	1
12.82	-6164.53		7.82	2
12.83	-6054.78		7.83	2
12.84	-6092.18		7.84	2
12.85	-6137.71		7.85	2
12.86	-6079.66		7.86	4
12.87	-5979.71		7.87	4
12.88	-5780.05		7.88	6
12.89	-5626.76		7.89	8
12.9	-5743.64		7.9	10
12.91	-5882.36		7.91	15
12.92	-6093.3		7.92	15
12.93	-6074.72		7.93	12
12.94	-5729.12		7.94	14
12.95	-5722.66		7.95	14
12.96	-6057.19		7.96	10
12.97	-6029.08		7.97	14
12.98	-5749.66		7.98	22
12.99	-5792.1		7.99	19
13	-5993.77		8	25
13.01	-6031.45		8.01	20
13.02	-5991.69		8.02	13
13.03	-5787.22		8.03	16
13.04	-5572.54		8.04	16
13.05	-5625.36		8.05	15
13.06	-5716.88		8.06	20
13.07	-5810.29		8.07	20
13.08	-5822.37		8.08	19
13.09	-5587.05		8.09	19
13.1	-5417.72		8.1	21
13.11	-5489.95		8.11	16
13.12	-5637.37		8.12	13
13.13	-5907.78		8.13	17
13.14	-5977.53		8.14	23
13.15	-5749.99		8.15	11
13.16	-5768.56		8.16	10
13.17	-6044.56		8.17	22
13.18	-6111.88		8.18	17
13.19	-6025.96		8.19	17
13.2	-5967.27		8.2	20
13.21	-5920.58		8.21	27
13.22	-5820.58		8.22	16
13.23	-5706.97		8.23	21
13.24	-5450.58		8.24	18
13.25	-5210.63		8.25	16
13.26	-5212.23		8.26	12
13.27	-5274.84		8.27	18
13.28	-5392.8		8.28	17
13.29	-5488.58		8.29	15
13.3	-5468.85		8.3	14
13.31	-5500.86		8.31	23
13.32	-5708.64		8.32	22
13.33	-5809.27		8.33	13
13.34	-5668.63		8.34	11
13.35	-5571.67		8.35	10
13.36	-5551.13		8.36	9
13.37	-5703.67		8.37	11
13.38	-6039.88		8.38	8
13.39	-6023.24		8.39	3
13.4	-5742.05		8.4	5
13.41	-5694.25		8.41	8
13.42	-5769.99		8.42	5
13.43	-5776.35		8.43	6
13.44	-5745.81		8.44	3
13.45	-5607.22		8.45	7
13.46	-5463.07		8.46	3
13.47	-5531.81		8.47	2
13.48	-5649.94		8.48	2
13.49	-5786.71		8.49	1
13.5	-5843.04		8.5	0
13.51	-5572.16		8.51	2
13.52	-5378.27		8.52	1
13.53	-5500.93		8.53	3
13.54	-5712.85		8.54	1
13.55	-6071.67		8.55	2
13.56	-6178.25		8.56	1
13.57	-5887.22		8.57	0
13.58	-5731.63		8.58	0
13.59	-5924.19		8.59	0
13.6	-5892.12		8.6	0
13.61	-5729.76		8.61	0
13.62	-5422.27		8.62	0
13.63	-5052.28		8.63	1
13.64	-5144.76		8.64	1
13.65	-5439.31		8.65	0
13.66	-5847.22		8.66	1
13.67	-6224.12		8.67	1
13.68	-6055.63		8.68	1
13.69	-5809.23		8.69	0
13.7	-5810.87		8.7	1
13.71	-5825.67		8.71	1
13.72	-5735.64		8.72	2
13.73	-5662.42		8.73	1
13.74	-5671.7		8.74	1
13.75	-5681.87		8.75	2
13.76	-5614.78		8.76	1
13.77	-5571.98		8.77	2
13.78	-5544.64		8.78	1
13.79	-5641.35		8.79	1
13.8	-5879.99		8.8	2
13.81	-6054.13		8.81	3
13.82	-6171.56		8.82	2
13.83	-6029.12		8.83	2
13.84	-5741.01		8.84	3
13.85	-5613.86		8.85	2
13.86	-5563.43		8.86	1
13.87	-5614.59		8.87	1
13.88	-5701.09		8.88	3
13.89	-5815.21		8.89	2
13.9	-5886.89		8.9	4
13.91	-5672.22		8.91	4
13.92	-5457.25		8.92	4
13.93	-5592.5		8.93	6
13.94	-5718.01		8.94	5
13.95	-5790.61		8.95	2
13.96	-5686.92		8.96	2
13.97	-5196.88		8.97	2
13.98	-5084.35		8.98	4
13.99	-5615.32		8.99	3
14	-5763.47		9	5
14.01	-5447.43		9.01	4
14.02	-5382.07		9.02	2
14.03	-5525		9.03	2
14.04	-5549.77		9.04	1
14.05	-5509.24		9.05	1
14.06	-5625.36		9.06	1
14.07	-5782.86		9.07	0
14.08	-5541.22		9.08	0
14.09	-5200.36		9.09	0
14.1	-5182.83		9.1	1
14.11	-5271.54		9.11	2
14.12	-5578.72		9.12	1
14.13	-5821.55		9.13	2
14.14	-5628.83		9.14	1
14.15	-5497.12		9.15	1
14.16	-5712.89		9.16	1
14.17	-5918.71		9.17	0
14.18	-6043.67		9.18	0
14.19	-5926.09		9.19	0
14.2	-5403.82		9.2	0
14.21	-5223.03		9.21	0
14.22	-5467.89		9.22	0
14.23	-5650		9.23	0
14.24	-5774.72		9.24	0
14.25	-5724.61		9.25	1
14.26	-5569.64		9.26	1
14.27	-5501.87		9.27	0
14.28	-5483.81		9.28	1
14.29	-5597.31		9.29	0
14.3	-5710.26		9.3	0
14.31	-5407.37		9.31	0
14.32	-5081.13		9.32	0
14.33	-5246.76		9.33	2
14.34	-5486.63		9.34	1
14.35	-5675.37		9.35	0
14.36	-5832.29		9.36	1
14.37	-5906.27		9.37	0
14.38	-5906.22		9.38	0
14.39	-5745.66		9.39	1
14.4	-5597.8		9.4	2
14.41	-5483.95		9.41	1
14.42	-5409.75		9.42	1
14.43	-5384.82		9.43	0
14.44	-5450.42		9.44	0
14.45	-5593.44		9.45	2
14.46	-5491.4		9.46	1
14.47	-5239.94		9.47	0
14.48	-5214.23		9.48	2
14.49	-5289.51		9.49	1
14.5	-5288.09		9.5	0
14.51	-5261.82		9.51	1
14.52	-5251.48		9.52	1
14.53	-5242.88		9.53	0
14.54	-5219.61		9.54	2
14.55	-5235.5		9.55	1
14.56	-5442.88		9.56	1
14.57	-5660		9.57	0
14.58	-5830.77		9.58	0
14.59	-5874.85		9.59	2
14.6	-5618.93		9.6	1
14.61	-5444.69		9.61	0
14.62	-5847.19		9.62	1
14.63	-5853.23		9.63	1
14.64	-5472.98		9.64	2
14.65	-5285.5		9.65	1
14.66	-5277.42		9.66	1
14.67	-5316.79		9.67	0
14.68	-5383.49		9.68	1
14.69	-5320.83		9.69	1
14.7	-5203.22		9.7	0
14.71	-5209.79		9.71	0
14.72	-5264.97		9.72	0
14.73	-5365.47		9.73	1
14.74	-5469.51		9.74	2
14.75	-5518.1		9.75	1
14.76	-5580.59		9.76	2
14.77	-5757.59		9.77	1
14.78	-5908.55		9.78	1
14.79	-5800.91		9.79	1
14.8	-5712.25		9.8	1
14.81	-5660.87		9.81	0
14.82	-5645.66		9.82	2
14.83	-5693.95		9.83	1
14.84	-5825.94		9.84	0
14.85	-6068.42		9.85	2
14.86	-6004.02		9.86	1
14.87	-5649.43		9.87	1
14.88	-5548.19		9.88	0
14.89	-5620.65		9.89	1
14.9	-5746.01		9.9	0
14.91	-5882.29		9.91	2
14.92	-5748.82		9.92	1
14.93	-5539.03		9.93	1
14.94	-5564.4		9.94	0
14.95	-5643.23		9.95	0
14.96	-5396.14		9.96	0
14.97	-5175.52		9.97	1
14.98	-5194.32		9.98	0
14.99	-5214.07		9.99	0
15	-5124.67		10	0
15.01	-5159.26		10.01	0
15.02	-5538.64		10.02	0
15.03	-5748.92		10.03	0
15.04	-5604.38		10.04	1
15.05	-5628.72		10.05	0
15.06	-5898.74		10.06	1
15.07	-5914.87		10.07	0
15.08	-5680.52		10.08	0
15.09	-5549.74		10.09	2
15.1	-5493.75		10.1	2
15.11	-5523.42		10.11	1
15.12	-5594.1		10.12	0
15.13	-5645.17		10.13	0
15.14	-5663.82		10.14	0
15.15	-5436.96		10.15	0
15.16	-5226.52		10.16	1
15.17	-5624.18		10.17	0
15.18	-6003.31		10.18	0
15.19	-5680.8		10.19	0
15.2	-5355.11		10.2	0
15.21	-5370.09		10.21	0
15.22	-5457.33		10.22	2
15.23	-5654.3		10.23	1
15.24	-5820.49		10.24	2
15.25	-5914.84		10.25	1
15.26	-5887.98		10.26	1
15.27	-5690.74		10.27	0
15.28	-5475.36		10.28	1
15.29	-5243.71		10.29	1
15.3	-5397.03		10.3	0
15.31	-5818.41		10.31	0
15.32	-5984.98		10.32	0
15.33	-6002.5		10.33	1
15.34	-5726.66		10.34	0
15.35	-5378.88		10.35	1
15.36	-5510.04		10.36	1
15.37	-5755.04		10.37	0
15.38	-5833.48		10.38	0
15.39	-5839.27		10.39	0
15.4	-5644.88		10.4	2
15.41	-5479.15		10.41	1
15.42	-5527.77		10.42	0
15.43	-5517.72		10.43	1
15.44	-5291.51		10.44	0
15.45	-5295.54		10.45	0
15.46	-5788.08		10.46	0
15.47	-6090.7		10.47	0
15.48	-5514.49		10.48	0
15.49	-5406.75		10.49	0
15.5	-5620.91		10.5	1
15.51	-5731.22		10.51	0
15.52	-5764.18		10.52	0
15.53	-5799.32		10.53	1
15.54	-5825.36		10.54	0
15.55	-5637.19		10.55	1
15.56	-5407.77		10.56	0
15.57	-5708.55		10.57	0
15.58	-6094.13		10.58	0
15.59	-5932.69		10.59	0
15.6	-5703.6		10.6	2
15.61	-5733.14		10.61	1
15.62	-5779.65		10.62	0
15.63	-5743.5		10.63	2
15.64	-5710.3		10.64	1
15.65	-5799.9		10.65	0
15.66	-5659.69		10.66	0
15.67	-5071.94		10.67	0
15.68	-4813.16		10.68	2
15.69	-5074.18		10.69	1
15.7	-5293.05		10.7	1
15.71	-5459.24		10.71	0
15.72	-5381.5		10.72	0
15.73	-5119.51		10.73	0
15.74	-5012.67		10.74	0
15.75	-4997.79		10.75	2
15.76	-5102.26		10.76	1
15.77	-5261.95		10.77	0
15.78	-5500.5		10.78	0
15.79	-5718.89		10.79	0
15.8	-5582.49		10.8	0
15.81	-5397.49		10.81	0
15.82	-5357.5		10.82	0
15.83	-5339.66		10.83	0
15.84	-5310.62		10.84	0
15.85	-5243.63		10.85	1
15.86	-5069.97		10.86	0
15.87	-4994.5		10.87	0
15.88	-5142.91		10.88	1
15.89	-5325.69		10.89	0
15.9	-5550.64		10.9	0
15.91	-5623.42		10.91	1
15.92	-5524.97		10.92	1
15.93	-5494.15		10.93	2
15.94	-5519.77		10.94	1
15.95	-5696.04		10.95	1
15.96	-5937.15		10.96	0
15.97	-5667.47		10.97	0
15.98	-5208.77		10.98	0
15.99	-5189.92		10.99	0
16	-5304.11		11	0
16.01	-5470.01		11.01	0
16.02	-5582.75		11.02	0
16.03	-5323.65		11.03	0
16.04	-5067.66		11.04	0
16.05	-5066.7		11.05	0
16.06	-5163.12		11.06	0
16.07	-5468.39		11.07	0
16.08	-5659.81		11.08	1
16.09	-5570.68		11.09	0
16.1	-5582.33		11.1	0
16.11	-5772.3		11.11	0
16.12	-5749.41		11.12	0
16.13	-5477.27		11.13	1
16.14	-5375.05		11.14	1
16.15	-5411.69		11.15	1
16.16	-5503.22		11.16	0
16.17	-5610.82		11.17	0
16.18	-5373.39		11.18	1
16.19	-5025.72		11.19	1
16.2	-5225.37		11.2	1
16.21	-5559.02		11.21	3
16.22	-5536.44		11.22	2
16.23	-5412.4		11.23	0
16.24	-5177.49		11.24	0
16.25	-5006.53		11.25	0
16.26	-5182.39		11.26	0
16.27	-5375.95		11.27	0
16.28	-5504.82		11.28	2
16.29	-5585.92		11.29	1
16.3	-5569.35		11.3	0
16.31	-5508.05		11.31	0
16.32	-5378.76		11.32	0
16.33	-5307.68		11.33	0
16.34	-5481.94		11.34	0
16.35	-5575.23		11.35	1
16.36	-5645.39		11.36	1
16.37	-5674.77		11.37	0
16.38	-5676.05		11.38	1
16.39	-5589.99		11.39	1
16.4	-5462.4		11.4	0
16.41	-5298.83		11.41	1
16.42	-5151.97		11.42	2
16.43	-5264.1		11.43	1
16.44	-5433.09		11.44	1
16.45	-5570.19		11.45	0
16.46	-5650.88		11.46	1
16.47	-5509.85		11.47	2
16.48	-5376.35		11.48	1
16.49	-5348.21		11.49	2
16.5	-5333.77		11.5	2
16.51	-5548.87		11.51	3
16.52	-5569.72		11.52	1
16.53	-5334.97		11.53	2
16.54	-5320.41		11.54	1
16.55	-5583.07		11.55	1
16.56	-5583.65		11.56	5
16.57	-5357.4		11.57	2
16.58	-5310.78		11.58	0
16.59	-5373.2		11.59	0
16.6	-5329.12		11.6	0
16.61	-5246.87		11.61	1
16.62	-5329.61		11.62	1
16.63	-5462.45		11.63	1
16.64	-5540.92		11.64	2
16.65	-5567.78		11.65	2
16.66	-5352.11		11.66	1
16.67	-5136.56		11.67	0
16.68	-5459.39		11.68	2
16.69	-5683.69		11.69	1
16.7	-5591.11		11.7	0
16.71	-5491.33		11.71	1
16.72	-5432.83		11.72	2
16.73	-5390.33		11.73	1
16.74	-5372.83		11.74	0
16.75	-5333.15		11.75	1
16.76	-5264.62		11.76	0
16.77	-5254.12		11.77	1
16.78	-5296.98		11.78	1
16.79	-5429.59		11.79	1
16.8	-5609.15		11.8	0
16.81	-5445.17		11.81	1
16.82	-5139.04		11.82	2
16.83	-5161.83		11.83	1
16.84	-5288.93		11.84	1
16.85	-5277.35		11.85	2
16.86	-5213.39		11.86	1
16.87	-5005.87		11.87	0
16.88	-4858.25		11.88	0
16.89	-5108.96		11.89	0
16.9	-5321.21		11.9	0
16.91	-5237.02		11.91	0
16.92	-5152.78		11.92	2
16.93	-5127.43		11.93	2
16.94	-5151.79		11.94	1
16.95	-5261.24		11.95	0
16.96	-5491.09		11.96	0
16.97	-5876.93		11.97	1
16.98	-5910.38		11.98	1
16.99	-5618.31		11.99	0
17	-5634.97		12	1
17.01	-5852.93		12.01	0
17.02	-5817.22		12.02	0
17.03	-5671.71		12.03	0
17.04	-5658.66		12.04	0
17.05	-5676.13		12.05	0
17.06	-5519.4		12.06	1
17.07	-5359.97		12.07	0
17.08	-5493.54		12.08	0
17.09	-5604.77		12.09	0
17.1	-5345.82		12.1	0
17.11	-5088.65		12.11	0
17.12	-5004.05		12.12	0
17.13	-5001.98		12.13	0
17.14	-5172.06		12.14	1
17.15	-5373.05		12.15	0
17.16	-5615.94		12.16	0
17.17	-5692.68		12.17	1
17.18	-5542.66		12.18	1
17.19	-5422.81		12.19	0
17.2	-5333.83		12.2	1
17.21	-5319.06		12.21	0
17.22	-5352.1		12.22	0
17.23	-5271.47		12.23	2
17.24	-5145.38		12.24	1
17.25	-5225.61		12.25	1
17.26	-5359.53		12.26	0
17.27	-5253.22		12.27	1
17.28	-5116.24		12.28	0
17.29	-5221.26		12.29	0
17.3	-5358.28		12.3	1
17.31	-5421.04		12.31	0
17.32	-5480.11		12.32	1
17.33	-5561.7		12.33	0
17.34	-5570.15		12.34	0
17.35	-5382.63		12.35	1
17.36	-5251.58		12.36	0
17.37	-5443.25		12.37	0
17.38	-5482.62		12.38	1
17.39	-5370.71		12.39	0
17.4	-5188.79		12.4	1
17.41	-4941.1		12.41	0
17.42	-5085.17		12.42	0
17.43	-5496.69		12.43	0
17.44	-5522.07		12.44	2
17.45	-5353.11		12.45	1
17.46	-5278.91		12.46	1
17.47	-5246.07		12.47	0
17.48	-5272.92		12.48	2
17.49	-5324.09		12.49	1
17.5	-5431.55		12.5	0
17.51	-5520.01		12.51	0
17.52	-5454.22		12.52	1
17.53	-5384.29		12.53	2
17.54	-5409.08		12.54	1
17.55	-5330.91		12.55	0
17.56	-4970.15		12.56	0
17.57	-4800.98		12.57	1
17.58	-5040.95		12.58	0
17.59	-5106.96		12.59	1
17.6	-4906.16		12.6	1
17.61	-4924		12.61	0
17.62	-5167.6		12.62	1
17.63	-5182.01		12.63	0
17.64	-5029.29		12.64	1
17.65	-4881.41		12.65	2
17.66	-4745.2		12.66	1
17.67	-4791.08		12.67	0
17.68	-4893.63		12.68	0
17.69	-4826.84		12.69	0
17.7	-4722.83		12.7	0
17.71	-4725.46		12.71	0
17.72	-4769.69		12.72	0
17.73	-4932.36		12.73	0
17.74	-5068.25		12.74	0
17.75	-5038.14		12.75	1
17.76	-4991.75		12.76	0
17.77	-4944.47		12.77	0
17.78	-4894.96		12.78	1
17.79	-4841		12.79	1
17.8	-4681.12		12.8	0
17.81	-4363.98		12.81	0
17.82	-4427.3		12.82	0
17.83	-4894.59		12.83	0
17.84	-4912.41		12.84	1
17.85	-4595.68		12.85	0
17.86	-4455		12.86	0
17.87	-4412.08		12.87	0
17.88	-4804.03		12.88	1
17.89	-5289.6		12.89	1
17.9	-5165.64		12.9	1
17.91	-4888.23		12.91	0
17.92	-4820.7		12.92	0
17.93	-4829.95		12.93	1
17.94	-5012.42		12.94	0
17.95	-5165.8		12.95	0
17.96	-5104.66		12.96	0
17.97	-5096.98		12.97	0
17.98	-5302.48		12.98	0
17.99	-5394.09		12.99	0
18	-5220.02		13	0
18.01	-4939.98		13.01	0
18.02	-4510.42		13.02	0
18.03	-4454.66		13.03	1
18.04	-4810.69		13.04	1
18.05	-5139.8		13.05	0
18.06	-5438.23		13.06	1
18.07	-5327.71		13.07	1
18.08	-4997.38		13.08	0
18.09	-4905.65		13.09	1
18.1	-4903.75		13.1	0
18.11	-4787.09		13.11	0
18.12	-4687.96		13.12	0
18.13	-5017.88		13.13	1
18.14	-5341.13		13.14	1
18.15	-5095.43		13.15	0
18.16	-4833.25		13.16	2
18.17	-4860.13		13.17	1
18.18	-4885.83		13.18	1
18.19	-4819.61		13.19	1
18.2	-4797.96		13.2	0
18.21	-4885.11		13.21	0
18.22	-4940.97		13.22	0
18.23	-4695.4		13.23	0
18.24	-4612.29		13.24	1
18.25	-4637.71		13.25	0
18.26	-4635.8		13.26	1
18.27	-4615.79		13.27	0
18.28	-4818.28		13.28	1
18.29	-5138.75		13.29	1
18.3	-5192.21		13.3	2
18.31	-5127.3		13.31	1
18.32	-5000.73		13.32	0
18.33	-4860.16		13.33	2
18.34	-4764.77		13.34	1
18.35	-4715.53		13.35	2
18.36	-4874.37		13.36	1
18.37	-5032.76		13.37	0
18.38	-5050.67		13.38	1
18.39	-5052.67		13.39	0
18.4	-5069.13		13.4	0
18.41	-4963.71		13.41	0
18.42	-4594.17		13.42	1
18.43	-4513.68		13.43	2
18.44	-4918.8		13.44	1
18.45	-5241.43		13.45	0
18.46	-5458.53		13.46	1
18.47	-5292.16		13.47	1
18.48	-4814.83		13.48	1
18.49	-4712.17		13.49	0
18.5	-4827.36		13.5	0
18.51	-4789.1		13.51	1
18.52	-4688.56		13.52	0
18.53	-4658.38		13.53	2
18.54	-4671.47		13.54	2
18.55	-4866.19		13.55	1
18.56	-5073.89		13.56	0
18.57	-4882.56		13.57	0
18.58	-4735.86		13.58	1
18.59	-4905.89		13.59	0
18.6	-5074.38		13.6	0
18.61	-5126.8		13.61	2
18.62	-5049.05		13.62	1
18.63	-4693.2		13.63	0
18.64	-4541.66		13.64	0
18.65	-4750.44		13.65	0
18.66	-4974.12		13.66	0
18.67	-5208.57		13.67	2
18.68	-5169.35		13.68	1
18.69	-4898.83		13.69	0
18.7	-4790.53		13.7	1
18.71	-4783.72		13.71	0
18.72	-4822.75		13.72	1
18.73	-4879.58		13.73	0
18.74	-4790.34		13.74	0
18.75	-4680.84		13.75	0
18.76	-4736.48		13.76	0
18.77	-4788.95		13.77	0
18.78	-4573.44		13.78	2
18.79	-4342.73		13.79	1
18.8	-4248.27		13.8	1
18.81	-4201.43		13.81	0
18.82	-4255.37		13.82	0
18.83	-4390.33		13.83	0
18.84	-4697.81		13.84	1
18.85	-4962.31		13.85	0
18.86	-5140.31		13.86	1
18.87	-5182.72		13.87	0
18.88	-5057.55		13.88	0
18.89	-4838.46		13.89	0
18.9	-4539.31		13.9	0
18.91	-4604.56		13.91	0
18.92	-4889.94		13.92	1
18.93	-5001.6		13.93	1
18.94	-5017.82		13.94	0
18.95	-4805.18		13.95	0
18.96	-4554.79		13.96	0
18.97	-4691.66		13.97	0
18.98	-4894.99		13.98	0
18.99	-4904.46		13.99	1
19	-4870.44		14	0
19.01	-4795.96		14.01	0
19.02	-4729.72		14.02	0
19.03	-4706.84		14.03	1
19.04	-4709.54		14.04	3
19.05	-4765.82		14.05	2
19.06	-4767.11		14.06	0
19.07	-4666.53		14.07	0
19.08	-4608.68		14.08	0
19.09	-4731.84		14.09	1
19.1	-4678.37		14.1	1
19.11	-4499.54		14.11	1
19.12	-4471.84		14.12	0
19.13	-4543.79		14.13	0
19.14	-4646.52		14.14	1
19.15	-4750.78		14.15	0
19.16	-4639.89		14.16	0
19.17	-4481.18		14.17	0
19.18	-4600.53		14.18	1
19.19	-4747.85		14.19	0
19.2	-4605.38		14.2	1
19.21	-4448.53		14.21	1
19.22	-4474.05		14.22	0
19.23	-4521.89		14.23	0
19.24	-4566.83		14.24	1
19.25	-4599.13		14.25	0
19.26	-4496.54		14.26	0
19.27	-4573.85		14.27	1
19.28	-4945.31		14.28	0
19.29	-5117.09		14.29	0
19.3	-5014.99		14.3	1
19.31	-4706.14		14.31	0
19.32	-4207.91		14.32	1
19.33	-4121.48		14.33	3
19.34	-4310.93		14.34	2
19.35	-4458.08		14.35	0
19.36	-4570.21		14.36	2
19.37	-4437.52		14.37	1
19.38	-4242.88		14.38	0
19.39	-4325.9		14.39	0
19.4	-4464.8		14.4	1
19.41	-4481.54		14.41	0
19.42	-4476.05		14.42	0
19.43	-4472.89		14.43	0
19.44	-4457.17		14.44	1
19.45	-4394.89		14.45	0
19.46	-4411.27		14.46	0
19.47	-4639.15		14.47	1
19.48	-4880.94		14.48	0
19.49	-5129		14.49	0
19.5	-5133.11		14.5	1
19.51	-4802.53		14.51	2
19.52	-4583.77		14.52	1
19.53	-4476.01		14.53	0
19.54	-4402.95		14.54	1
19.55	-4355.29		14.55	0
19.56	-4356.68		14.56	0
19.57	-4383.74		14.57	0
19.58	-4425.86		14.58	1
19.59	-4470.38		14.59	0
19.6	-4222.26		14.6	2
19.61	-3993.99		14.61	1
19.62	-4256.74		14.62	0
19.63	-4536.12		14.63	1
19.64	-4417.54		14.64	0
19.65	-4286.56		14.65	0
19.66	-4306.5		14.66	0
19.67	-4262.75		14.67	1
19.68	-4015.62		14.68	2
19.69	-4018.41		14.69	1
19.7	-4526.37		14.7	1
19.71	-4848.95		14.71	1
19.72	-4891.29		14.72	1
19.73	-4817.49		14.73	1
19.74	-4629.93		14.74	0
19.75	-4595.37		14.75	0
19.76	-4669.02		14.76	3
19.77	-4608.45		14.77	1
19.78	-4495.31		14.78	0
19.79	-4637.61		14.79	0
19.8	-4849.14		14.8	1
19.81	-4735.11		14.81	1
19.82	-4551.88		14.82	1
19.83	-4534.48		14.83	0
19.84	-4556.74		14.84	0
19.85	-4609.89		14.85	0
19.86	-4666.07		14.86	0
19.87	-4717.24		14.87	1
19.88	-4744.65		14.88	1
19.89	-4708.96		14.89	1
19.9	-4650.04		14.9	0
19.91	-4551.83		14.91	1
19.92	-4473.55		14.92	2
19.93	-4425.89		14.93	1
19.94	-4401.72		14.94	0
19.95	-4261.08		14.95	0
19.96	-4139.72		14.96	0
19.97	-4004.63		14.97	0
19.98	-4139.9		14.98	0
19.99	-4417.66		14.99	1
20	-4642.26		15	1
20.01	-4830.79
20.02	-4840.82
20.03	-4777.49
20.04	-4547.82
20.05	-4328.59
20.06	-4350.06
20.07	-4390.81
20.08	-4370.24
20.09	-4316.33
20.1	-4186.08
20.11	-4094.59
20.12	-4086.15
20.13	-4163.9
20.14	-4365.07
20.15	-4410.93
20.16	-4288.52
20.17	-4176.05
20.18	-4072.97
20.19	-4055.86
20.2	-4080.15
20.21	-3972.3
20.22	-3828.64
20.23	-3906.29
20.24	-4039.56
20.25	-4089.62
20.26	-4137.4
20.27	-4271.39
20.28	-4390.89
20.29	-3978.3
20.3	-3796.76
20.31	-4187.16
20.32	-4401.51
20.33	-4168.53
20.34	-4109.29
20.35	-4341.23
20.36	-4369.84
20.37	-4169.49
20.38	-4143.53
20.39	-4249.08
20.4	-4065.23
20.41	-3736.08
20.42	-3852.92
20.43	-4129.28
20.44	-4055.98
20.45	-3891.47
20.46	-3866.27
20.47	-3876.45
20.48	-3914.99
20.49	-3946.92
20.5	-3934.01
20.51	-3963.84
20.52	-4134.04
20.53	-4239.81
20.54	-4185.43
20.55	-4189.72
20.56	-4296.41
20.57	-4267.59
20.58	-4081.58
20.59	-3834.77
20.6	-3543.79
20.61	-3542.45
20.62	-3706.13
20.63	-3822.33
20.64	-3914.56
20.65	-4022.14
20.66	-4115.08
20.67	-4040.11
20.68	-3928.17
20.69	-3826.01
20.7	-3739.13
20.71	-3709.44
20.72	-3724.04
20.73	-3854.2
20.74	-3927.84
20.75	-3857.15
20.76	-3839.42
20.77	-3917.48
20.78	-3844.62
20.79	-3591.55
20.8	-3602.05
20.81	-3829.26
20.82	-3853.14
20.83	-3762.16
20.84	-3876.16
20.85	-4059.97
20.86	-3944.44
20.87	-3759.41
20.88	-3824.9
20.89	-3941.54
20.9	-4008
20.91	-4044.83
20.92	-3990.52
20.93	-3866.03
20.94	-3554.46
20.95	-3339.12
20.96	-3376.62
20.97	-3406.69
20.98	-3714.85
20.99	-3753.59
21	-3562.8
21.01	-3599.65
21.02	-3830.1
21.03	-3817.58
21.04	-3657.55
21.05	-3595.06
21.06	-3578.93
21.07	-3591.5
21.08	-3612.14
21.09	-3618.25
21.1	-3605.89
21.11	-3499.83
21.12	-3415.32
21.13	-3499.06
21.14	-3579.65
21.15	-3593.73
21.16	-3546.51
21.17	-3370.36
21.18	-3272.5
21.19	-3320.53
21.2	-3419.54
21.21	-3579.38
21.22	-3488.31
21.23	-3176.81
21.24	-3142.39
21.25	-3279.95
21.26	-3254.33
21.27	-3177.55
21.28	-3501.31
21.29	-3908.37
21.3	-3782.48
21.31	-3552.25
21.32	-3492.26
21.33	-3485.3
21.34	-3562.58
21.35	-3677.65
21.36	-3883.54
21.37	-3900.23
21.38	-3437.8
21.39	-3172.62
21.4	-3300.09
21.41	-3415.43
21.42	-3504.76
21.43	-3570.2
21.44	-3613.02
21.45	-3586.21
21.46	-3513.77
21.47	-3451.09
21.48	-3395.58
21.49	-3535.64
21.5	-3721.66
21.51	-3813.42
21.52	-3814.86
21.53	-3372.98
21.54	-2963.58
21.55	-3097.9
21.56	-3308.84
21.57	-3542.64
21.58	-3732.2
21.59	-3805.93
21.6	-3814.69
21.61	-3713.79
21.62	-3606.68
21.63	-3494.48
21.64	-3511.26
21.65	-3650.04
21.66	-3604.81
21.67	-3443.29
21.68	-3517.56
21.69	-3683.71
21.7	-3406.62
21.71	-3008.73
21.72	-3045.97
21.73	-3182.39
21.74	-3198.18
21.75	-3221.68
21.76	-3396
21.77	-3508.57
21.78	-3332.77
21.79	-3213.06
21.8	-3303.1
21.81	-3258.63
21.82	-2938.14
21.83	-2747.65
21.84	-3140.28
21.85	-3218.34
21.86	-3102.08
21.87	-3363.49
21.88	-3868.75
21.89	-3579.95
21.9	-2921.65
21.91	-2941.11
21.92	-3177.04
21.93	-2988.19
21.94	-2760.99
21.95	-3103.68
21.96	-3416.56
21.97	-3009.04
21.98	-2643.76
21.99	-2793.44
22	-2938.28
22.01	-3109.33
22.02	-3257.91
22.03	-3435.86
22.04	-3440.71
22.05	-3197.24
22.06	-3071.01
22.07	-3064.55
22.08	-2833.66
22.09	-2451.64
22.1	-2527.94
22.11	-2841.35
22.12	-3073.93
22.13	-3235.58
22.14	-2941.77
22.15	-2571.4
22.16	-2597.14
22.17	-2688.73
22.18	-2808.57
22.19	-2875.8
22.2	-2803.58
22.21	-2765.03
22.22	-2854.85
22.23	-2835.99
22.24	-2583.49
22.25	-2516.13
22.26	-2731.03
22.27	-2833.99
22.28	-2815.86
22.29	-2668.21
22.3	-2425.83
22.31	-2262.91
22.32	-2155.32
22.33	-2303.43
22.34	-2538.33
22.35	-2773.45
22.36	-2958.7
22.37	-2915.56
22.38	-2839.92
22.39	-2849.46
22.4	-2960.15
22.41	-3411.69
22.42	-3627.7
22.43	-3085.34
22.44	-2685.28
22.45	-2674.83
22.46	-2853.79
22.47	-3301.94
22.48	-3233.92
22.49	-2602.39
22.5	-2131.56
22.51	-1788.76
22.52	-1978.04
22.53	-2439.84
22.54	-2644.03
22.55	-2727.52
22.56	-2621.87
22.57	-2506.58
22.58	-2773.8
22.59	-3068.52
22.6	-3052.08
22.61	-3010.18
22.62	-3057.34
22.63	-2964.76
22.64	-2440.47
22.65	-2208.72
22.66	-2659.51
22.67	-2837.26
22.68	-2552.96
22.69	-2399.61
22.7	-2473.58
22.71	-2501.95
22.72	-2516.51
22.73	-2730.93
22.74	-3045.12
22.75	-3004.47
22.76	-2834.34
22.77	-2931.59
22.78	-3072.87
22.79	-2887.44
22.8	-2647.6
22.81	-2518
22.82	-2446.68
22.83	-2541.96
22.84	-2584.09
22.85	-2414.19
22.86	-2286.35
22.87	-2374.4
22.88	-2448.11
22.89	-2524.38
22.9	-2580.75
22.91	-2613.88
22.92	-2597.51
22.93	-2540.35
22.94	-2462.02
22.95	-2370.55
22.96	-2263.4
22.97	-2145.19
22.98	-1968.27
22.99	-1794.95
23	-1816.72
23.01	-1861
23.02	-1769.81
23.03	-1676.24
23.04	-2345.32
23.05	-2720.84
23.06	-2342.82
23.07	-2123.06
23.08	-2380.36
23.09	-2461.54
23.1	-2220.52
23.11	-2257.74
23.12	-2633.64
23.13	-2757.49
23.14	-2667.81
23.15	-2570.22
23.16	-2475.41
23.17	-2585.24
23.18	-2760.75
23.19	-2561.64
23.2	-2265.65
23.21	-2297.38
23.22	-2381.84
23.23	-2380.86
23.24	-2313.12
23.25	-2018.32
23.26	-1829.81
23.27	-2060.92
23.28	-2247.87
23.29	-2260.34
23.3	-2269.27
23.31	-2284.31
23.32	-2297.33
23.33	-2307.73
23.34	-2334.89
23.35	-2375.37
23.36	-2314.26
23.37	-2192.3
23.38	-2052.01
23.39	-1945.19
23.4	-2380.83
23.41	-2930.73
23.42	-2825.32
23.43	-2577.7
23.44	-2455.2
23.45	-2426.86
23.46	-2722.03
23.47	-2906.52
23.48	-2603.31
23.49	-2265.93
23.5	-1936.84
23.51	-1697.77
23.52	-1616.39
23.53	-1646.49
23.54	-1814.98
23.55	-2028.67
23.56	-2278.6
23.57	-2196.01
23.58	-1909.11
23.59	-1954.33
23.6	-2138.06
23.61	-2020.56
23.62	-1815.03
23.63	-1776.2
23.64	-1791.43
23.65	-1882.94
23.66	-1950.42
23.67	-1842.29
23.68	-1738.88
23.69	-1725.12
23.7	-1871.69
23.71	-2395.25
23.72	-2746.31
23.73	-2604.56
23.74	-2527.46
23.75	-2495.26
23.76	-2320.1
23.77	-2012.51
23.78	-1784.45
23.79	-1615.15
23.8	-1638.61
23.81	-1747.54
23.82	-1712.76
23.83	-1651.3
23.84	-1844.88
23.85	-2039.21
23.86	-1782.74
23.87	-1526.15
23.88	-1674.43
23.89	-1833.08
23.9	-2242.63
23.91	-2430.78
23.92	-2219.83
23.93	-2142.57
23.94	-2351.1
23.95	-2326.62
23.96	-1977.14
23.97	-1792.32
23.98	-1768.01
23.99	-1784.3
24	-1824.67
24.01	-1727.24
24.02	-1576.36
24.03	-1705.46
24.04	-1921.95
24.05	-1967.64
24.06	-1967.21
24.07	-1949.12
24.08	-1928.64
24.09	-1899.69
24.1	-1827.81
24.11	-1607.27
24.12	-1480.8
24.13	-1633.91
24.14	-1756.33
24.15	-1791.92
24.16	-1800.08
24.17	-1772.84
24.18	-1791.91
24.19	-1857.34
24.2	-1928.82
24.21	-2000.97
24.22	-1930.18
24.23	-1790.92
24.24	-1838.08
24.25	-1909.98
24.26	-1547.85
24.27	-1182.9
24.28	-1682.16
24.29	-2162.82
24.3	-1665.37
24.31	-1207.98
24.32	-1399.38
24.33	-1644.94
24.34	-1875.15
24.35	-1899.38
24.36	-1518.34
24.37	-1249.14
24.38	-1157.03
24.39	-1116.73
24.4	-1128.21
24.41	-1412.01
24.42	-1877.99
24.43	-1808.08
24.44	-1470.83
24.45	-1483.58
24.46	-1599.09
24.47	-1316.66
24.48	-987.837
24.49	-1173.64
24.5	-1454
24.51	-1670.58
24.52	-1806.96
24.53	-1675.48
24.54	-1640.16
24.55	-1941.79
24.56	-2015.53
24.57	-1586.04
24.58	-1319.47
24.59	-1286.83
24.6	-1385.59
24.61	-1611.46
24.62	-1649.08
24.63	-1546.46
24.64	-1512.21
24.65	-1508.82
24.66	-1366.47
24.67	-1185.28
24.68	-1212.73
24.69	-1309.01
24.7	-1461.85
24.71	-1567.98
24.72	-1354.7
24.73	-1199.53
24.74	-1457.35
24.75	-1682.14
24.76	-1906.11
24.77	-1879.07
24.78	-1429.11
24.79	-1204.66
24.8	-1346.14
24.81	-1429.79
24.82	-1446.3
24.83	-1659.44
24.84	-2014.59
24.85	-1817.12
24.86	-1325.97
24.87	-1233.8
24.88	-1322.72
24.89	-1614.21
24.9	-1907.5
24.91	-1711.11
24.92	-1447.28
24.93	-1526.49
24.94	-1567.22
24.95	-1318.75
24.96	-1197.95
24.97	-1539.34
24.98	-1806.5
[truncated: 5,502 more rows]

## Sheet: Supplementary Figure 3
Supplementary Figure 3c			Supplementary Figure 3d
nm	nm
0	0.23846		5	488040
11.3281	0.12658		5.01	486235
22.6562	0.02278		5.02	484755
33.9844	-0.05129		5.03	483541
45.3125	-0.11224		5.04	482534
56.6406	-0.16468		5.05	481672
67.9688	0.09223		5.06	480702
79.2969	-0.03004		5.07	479860
90.625	-0.12345		5.08	479223
101.953	-0.20127		5.09	478448
113.281	0.14061		5.1	477399
124.609	0.29884		5.11	476197
135.938	0.30773		5.12	475061
147.266	0.13078		5.13	474577
158.594	0.52966		5.14	474586
169.922	1.13444		5.15	474496
181.25	1.64097		5.16	474117
192.578	1.44079		5.17	473304
203.906	1.3015		5.18	472368
215.234	1.30028		5.19	471732
226.562	1.41622		5.2	471232
237.891	1.5909		5.21	470701
249.219	1.54004		5.22	470089
260.547	1.56264		5.23	469408
271.875	1.42348		5.24	468676
283.203	1.53957		5.25	467900
294.531	1.35065		5.26	467234
305.859	1.39445		5.27	466696
317.188	1.37246		5.28	466326
328.516	1.46921		5.29	466142
339.844	1.4237		5.3	465805
351.172	1.46433		5.31	465173
362.5	1.35477		5.32	464094
373.828	1.18631		5.33	462722
385.156	1.38768		5.34	461589
396.484	1.40897		5.35	460858
407.812	1.51511		5.36	460602
419.141	1.37957		5.37	460643
430.469	1.30403		5.38	460675
441.797	1.33139		5.39	460610
453.125	0.79343		5.4	460376
464.453	0.12389		5.41	460086
475.781	0.15096		5.42	459828
487.109	0.1457		5.43	459515
498.438	0.05906		5.44	459092
509.766	0.02481		5.45	458471
521.094	-0.14406		5.46	457652
532.422	-0.15955		5.47	456619
543.75	-0.07594		5.48	455485
555.078	-0.11654		5.49	454567
566.406	-0.01618		5.5	453881
577.734	0.04811		5.51	453277
589.062	-0.20026		5.52	452762
600.391	-0.11663		5.53	452245
			5.54	451722
			5.55	451275
			5.56	450712
			5.57	449639
			5.58	448612
			5.59	448234
			5.6	447935
			5.61	447154
			5.62	446265
			5.63	445564
			5.64	445057
			5.65	444763
			5.66	444625
			5.67	444485
			5.68	444574
			5.69	444911
			5.7	445353
			5.71	445559
			5.72	445128
			5.73	444244
			5.74	443390
			5.75	442476
			5.76	441247
			5.77	439995
			5.78	439126
			5.79	438785
			5.8	439159
			5.81	439330
			5.82	438595
			5.83	437956
			5.84	437925
			5.85	437592
			5.86	436607
			5.87	435796
			5.88	435469
			5.89	435037
			5.9	434441
			5.91	433654
			5.92	432773
			5.93	432295
			5.94	432086
			5.95	431580
			5.96	431109
			5.97	431160
			5.98	431484
			5.99	431956
			6	432448
			6.01	432960
			6.02	433124
			6.03	432695
			6.04	431744
			6.05	430326
			6.06	428655
			6.07	427065
			6.08	425925
			6.09	425381
			6.1	424849
			6.11	424341
			6.12	424063
			6.13	423828
			6.14	423304
			6.15	422591
			6.16	421787
			6.17	421256
			6.18	421430
			6.19	421786
			6.2	421686
			6.21	421553
			6.22	421630
			6.23	421937
			6.24	422287
			6.25	422406
			6.26	422252
			6.27	421960
			6.28	421569
			6.29	420708
			6.3	419355
			6.31	418180
			6.32	417390
			6.33	417261
			6.34	417502
			6.35	417457
			6.36	417096
			6.37	416496
			6.38	415775
			6.39	415057
			6.4	414303
			6.41	413296
			6.42	412392
			6.43	411763
			6.44	411806
			6.45	412465
			6.46	413033
			6.47	413277
			6.48	413446
			6.49	413385
			6.5	412439
			6.51	410743
			6.52	409428
			6.53	408667
			6.54	408593
			6.55	408922
			6.56	409137
			6.57	409402
			6.58	409906
			6.59	410244
			6.6	410063
			6.61	409637
			6.62	409129
			6.63	408494
			6.64	407747
			6.65	407090
			6.66	406633
			6.67	406477
			6.68	406626
			6.69	406908
			6.7	407148
			6.71	407128
			6.72	406743
			6.73	406106
			6.74	405400
			6.75	404846
			6.76	404649
			6.77	405005
			6.78	405478
			6.79	405692
			6.8	405917
			6.81	406233
			6.82	405898
			6.83	404681
			6.84	403481
			6.85	402688
			6.86	402242
			6.87	402103
			6.88	401848
			6.89	401482
			6.9	401446
			6.91	401527
			6.92	400973
			6.93	400229
			6.94	400241
			6.95	400606
			6.96	400727
			6.97	400739
			6.98	400787
			6.99	400767
			7	400595
			7.01	400233
			7.02	399730
			7.03	399501
			7.04	399748
			7.05	400220
			7.06	400750
			7.07	401421
			7.08	402102
			7.09	402617
			7.1	402668
			7.11	401833
			7.12	400421
			7.13	399005
			7.14	397628
			7.15	396247
			7.16	395151
			7.17	394592
			7.18	394666
			7.19	395364
			7.2	396251
			7.21	396939
			7.22	397417
			7.23	397717
			7.24	397955
			7.25	398010
			7.26	397732
			7.27	397292
			7.28	397128
			7.29	397241
			7.3	397360
			7.31	397356
			7.32	397150
			7.33	396637
			7.34	395765
			7.35	394730
			7.36	393683
			7.37	392858
			7.38	392473
			7.39	392302
			7.4	392235
			7.41	392717
			7.42	393737
			7.43	394199
			7.44	393787
			7.45	393556
			7.46	393713
			7.47	393729
			7.48	393526
			7.49	393271
			7.5	392980
			7.51	392649
			7.52	392410
			7.53	392316
			7.54	392278
			7.55	392264
			7.56	392316
			7.57	392462
			7.58	392727
			7.59	393090
			7.6	393207
			7.61	392931
			7.62	392920
			7.63	393424
			7.64	394074
			7.65	394476
			7.66	394171
			7.67	393342
			7.68	392400
			7.69	391459
			7.7	390536
			7.71	389757
			7.72	389351
			7.73	389266
			7.74	389368
			7.75	389407
			7.76	389025
			7.77	388716
			7.78	388842
			7.79	389057
			7.8	389199
			7.81	389479
			7.82	389865
			7.83	389822
			7.84	389300
			7.85	388978
			7.86	389000
			7.87	389199
			7.88	389407
			7.89	389352
			7.9	389087
			7.91	388853
			7.92	388421
			7.93	387358
			7.94	386498
			7.95	386743
			7.96	387453
			7.97	388074
			7.98	388515
			7.99	388705
			8	388596
			8.01	388147
			8.02	387318
			8.03	386275
			8.04	385893
			8.05	386362
			8.06	387035
			8.07	387499
			8.08	387272
			8.09	386592
			8.1	385870
			8.11	385222
			8.12	384731
			8.13	384565
			8.14	384917
			8.15	385466
			8.16	385909
			8.17	386197
			8.18	386161
			8.19	385935
			8.2	385655
			8.21	385748
			8.22	386254
			8.23	386615
			8.24	386743
			8.25	386786
			8.26	386671
			8.27	386400
			8.28	386065
			8.29	385757
			8.3	385493
			8.31	385436
			8.32	385452
			8.33	385266
			8.34	385214
			8.35	385647
			8.36	386095
			8.37	386172
			8.38	386116
			8.39	386135
			8.4	385957
			8.41	385530
			8.42	385257
			8.43	385222
			8.44	385205
			8.45	385129
			8.46	384897
			8.47	384411
			8.48	383412
			8.49	382290
			8.5	382004
			8.51	382055
			8.52	381847
			8.53	381718
			8.54	381988
			8.55	382465
			8.56	382923
			8.57	382961
			8.58	382412
			8.59	382138
			8.6	382577
			8.61	382515
			8.62	381761
			8.63	381321
			8.64	381445
			8.65	381782
			8.66	382081
			8.67	381950
			8.68	381524
			8.69	381202
			8.7	381058
			8.71	381213
			8.72	381494
			8.73	381850
			8.74	382157
			8.75	382306
			8.76	382382
			8.77	382355
			8.78	381856
			8.79	380830
			8.8	379744
			8.81	379074
			8.82	378832
			8.83	378968
			8.84	379329
			8.85	379885
			8.86	380757
			8.87	381707
			8.88	382131
			8.89	382125
			8.9	382117
			8.91	382042
			8.92	381798
			8.93	381379
			8.94	380731
			8.95	380137
			8.96	379778
			8.97	379468
			8.98	379156
			8.99	379011
			9	379139
			9.01	379299
			9.02	379284
			9.03	379369
			9.04	379483
			9.05	379499
			9.06	379331
			9.07	378615
			9.08	377630
			9.09	376820
			9.1	376516
			9.11	377098
			9.12	378233
			9.13	379444
			9.14	380609
			9.15	381503
			9.16	381969
			9.17	381863
			9.18	381315
			9.19	380550
			9.2	379870
			9.21	379415
			9.22	378829
			9.23	378117
			9.24	377835
			9.25	377939
			9.26	378109
			9.27	378174
			9.28	377843
			9.29	377506
			9.3	377770
			9.31	378187
			9.32	378263
			9.33	378202
			9.34	377967
			9.35	377880
			9.36	377975
			9.37	377931
			9.38	377682
			9.39	377929
			9.4	378840
			9.41	379687
			9.42	380112
			9.43	380087
			9.44	379602
			9.45	379329
			9.46	379135
			9.47	378605
			9.48	377934
			9.49	377511
			9.5	377294
			9.51	377165
			9.52	377050
			9.53	376863
			9.54	376703
			9.55	376739
			9.56	376721
			9.57	376523
			9.58	376001
			9.59	375256
			9.6	374816
			9.61	374725
			9.62	374702
			9.63	374640
			9.64	374344
			9.65	374100
			9.66	374229
			9.67	374458
			9.68	374293
			9.69	374028
			9.7	374126
			9.71	374363
			9.72	374444
			9.73	374420
			9.74	374312
			9.75	374317
			9.76	374560
			9.77	374735
			9.78	374631
			9.79	374115
			9.8	373324
			9.81	372696
			9.82	372464
			9.83	372887
			9.84	373731
			9.85	374384
			9.86	374837
			9.87	375346
			9.88	375574
			9.89	375028
			9.9	374362
			9.91	374338
			9.92	374637
			9.93	375004
			9.94	375318
			9.95	375455
			9.96	375464
			9.97	375331
			9.98	374681
			9.99	373648
			10	373307
			10.01	373775
			10.02	374206
			10.03	374495
			10.04	375024
			10.05	375563
			10.06	375558
			10.07	375159
			10.08	374666
			10.09	374317
			10.1	374432
			10.11	374589
			10.12	374409
			10.13	374338
			10.14	374603
			10.15	374411
			10.16	373449
			10.17	372521
			10.18	372002
			10.19	371585
			10.2	371275
			10.21	371222
			10.22	371531
			10.23	372675
			10.24	374096
			10.25	374628
			10.26	374252
			10.27	373263
			10.28	371955
			10.29	370603
			10.3	369546
			10.31	369130
			10.32	369210
			10.33	369683
			10.34	370154
			10.35	370322
			10.36	370431
			10.37	370510
			10.38	370692
			10.39	371094
			10.4	371733
			10.41	372475
			10.42	373012
			10.43	373140
			10.44	372757
			10.45	372134
			10.46	371716
			10.47	371350
			10.48	370735
			10.49	370210
			10.5	370140
			10.51	370280
			10.52	370416
			10.53	370618
			10.54	370829
			10.55	370856
			10.56	370677
			10.57	370309
			10.58	369862
			10.59	369704
			10.6	369923
			10.61	370444
			10.62	371061
			10.63	371545
			10.64	371817
			10.65	371656
			10.66	371165
			10.67	370588
			10.68	370129
			10.69	369994
			10.7	370303
			10.71	371110
			10.72	371703
			10.73	371581
			10.74	371182
			10.75	370789
			10.76	370520
			10.77	370387
			10.78	370391
			10.79	370508
			10.8	370449
			10.81	370305
			10.82	370123
			10.83	369954
			10.84	370028
			10.85	370387
			10.86	371157
			10.87	371788
			10.88	371596
			10.89	371016
			10.9	370424
			10.91	369825
			10.92	369252
			10.93	368701
			10.94	368262
			10.95	367987
			10.96	367860
			10.97	367589
			10.98	367134
			10.99	367265
			11	367950
			11.01	368225
			11.02	368105
			11.03	367969
			11.04	367821
			11.05	367645
			11.06	367573
			11.07	367777
			11.08	368193
			11.09	368734
			11.1	369054
			11.11	368849
			11.12	368393
			11.13	367925
			11.14	367740
			11.15	367912
			11.16	368340
			11.17	368872
			11.18	369004
			11.19	368865
			11.2	369073
			11.21	369401
			11.22	369351
			11.23	369042
			11.24	368869
			11.25	368834
			11.26	368777
			11.27	368536
			11.28	367943
			11.29	367479
			11.3	367620
			11.31	368045
			11.32	368436
			11.33	368379
			11.34	367793
			11.35	367443
			11.36	367538
			11.37	367752
			11.38	367918
			11.39	367769
			11.4	367495
			11.41	367676
			11.42	368038
			11.43	367835
			11.44	367397
			11.45	367453
			11.46	367632
			11.47	367389
			11.48	366959
			11.49	366560
			11.5	366316
			11.51	366342
			11.52	366326
			11.53	366126
			11.54	365989
			11.55	366007
			11.56	366052
			11.57	366112
			11.58	366593
			11.59	367404
			11.6	368086
			11.61	368380
			11.62	368062
			11.63	367257
			11.64	366164
			11.65	365075
			11.66	364294
			11.67	363816
			11.68	363623
			11.69	363721
			11.7	364069
			11.71	364429
			11.72	364629
			11.73	364941
			11.74	365415
			11.75	366022
			11.76	366661
			11.77	367057
			11.78	367190
			11.79	367330
			11.8	367430
			11.81	367329
			11.82	367025
			11.83	366564
			11.84	366077
			11.85	365777
			11.86	365502
			11.87	365134
			11.88	364720
			11.89	364337
			11.9	364196
			11.91	364370
			11.92	364651
			11.93	364860
			11.94	364984
			11.95	365103
			11.96	365029
			11.97	364754
			11.98	364220
			11.99	363742
			12	364163
			12.01	365192
			12.02	366050
			12.03	366637
			12.04	366912
			12.05	366912
			12.06	366928
			12.07	366604
			12.08	365793
			12.09	365056
			12.1	364816
			12.11	364439
			12.12	363618
			12.13	362753
			12.14	362124
			12.15	362033
			12.16	362518
			12.17	362819
			12.18	362905
			12.19	363042
			12.2	363317
			12.21	363771
			12.22	364213
			12.23	364411
			12.24	364667
			12.25	365389
			12.26	366072
			12.27	366015
			12.28	365741
			12.29	365568
			12.3	365447
			12.31	365411
			12.32	365397
			12.33	365389
			12.34	365657
			12.35	366204
			12.36	366692
			12.37	366778
			12.38	366545
			12.39	366050
			12.4	365262
			12.41	364557
			12.42	364615
			12.43	365015
			12.44	365159
			12.45	365245
			12.46	365479
			12.47	365543
			12.48	365231
			12.49	364678
			12.5	364102
			12.51	363949
			12.52	364365
			12.53	364404
			12.54	363809
			12.55	363195
			12.56	362812
			12.57	362796
			12.58	363101
			12.59	363305
			12.6	363495
			12.61	363951
			12.62	364297
			12.63	363946
			12.64	363312
			12.65	362912
			12.66	362802
			12.67	363018
			12.68	363145
			12.69	362853
			12.7	362356
			12.71	361828
			12.72	361422
			12.73	361169
			12.74	361327
			12.75	361950
			12.76	362763
			12.77	363635
			12.78	364412
			12.79	364791
			12.8	364629
			12.81	364167
			12.82	363873
			12.83	363653
			12.84	363294
			12.85	363036
			12.86	363094
			12.87	363495
			12.88	364210
			12.89	364630
			12.9	364213
			12.91	363474
			12.92	362692
			12.93	362336
			12.94	362406
			12.95	362582
			12.96	362915
			12.97	363522
			12.98	364134
			12.99	364176
			13	363575
			13.01	362927
			13.02	362491
			13.03	362635
			13.04	363061
			13.05	363383
			13.06	363741
			13.07	364230
			13.08	364200
			13.09	363400
			13.1	362769
			13.11	362670
			13.12	362955
			13.13	363464
			13.14	363935
			13.15	364286
			13.16	364274
			13.17	363848
			13.18	362959
			13.19	361994
			13.2	361836
			13.21	362307
			13.22	362970
			13.23	363420
			13.24	363215
			13.25	362759
			13.26	362388
			13.27	362015
			13.28	361659
			13.29	361554
			13.3	361805
			13.31	362116
			13.32	362347
			13.33	362541
			13.34	362623
			13.35	362684
			13.36	362731
			13.37	362469
			13.38	362083
			13.39	362057
			13.4	362247
			13.41	362355
			13.42	362545
			13.43	363048
			13.44	363386
			13.45	363110
			13.46	362694
			13.47	362477
			13.48	362377
			13.49	362407
			13.5	362530
			13.51	362733
			13.52	363186
			13.53	363775
			13.54	364076
			13.55	363993
			13.56	363708
			13.57	363385
			13.58	363091
			13.59	362848
			13.6	362727
			13.61	362830
			13.62	363292
			13.63	363759
			13.64	363876
			13.65	363539
			13.66	362701
			13.67	361811
			13.68	361222
			13.69	361047
			13.7	361271
			13.71	361623
			13.72	362067
			13.73	362802
			13.74	363505
			13.75	363616
			13.76	363165
			13.77	362490
			13.78	361788
			13.79	361225
			13.8	360882
			13.81	360763
			13.82	360981
			13.83	361709
			13.84	362443
			13.85	362751
			13.86	362998
			13.87	363342
			13.88	363323
			13.89	362872
			13.9	362704
			13.91	363012
			13.92	363311
			13.93	363434
			13.94	363381
			13.95	363292
			13.96	363435
			13.97	363649
			13.98	363498
			13.99	363268
			14	363548
			14.01	363847
			14.02	363558
			14.03	363026
			14.04	362548
			14.05	362253
			14.06	362223
			14.07	362436
			14.08	362841
			14.09	363362
			14.1	363875
			14.11	363925
			14.12	363362
			14.13	362540
			14.14	361718
			14.15	361122
			14.16	360758
			14.17	360546
			14.18	360455
			14.19	360354
			14.2	360418
			14.21	360846
			14.22	361428
			14.23	361940
			14.24	362455
			14.25	363040
			14.26	363352
			14.27	363231
			14.28	362946
			14.29	362636
			14.3	362471
			14.31	362530
			14.32	362660
			14.33	362808
			14.34	362878
			14.35	362855
			14.36	362729
			14.37	362642
			14.38	362860
			14.39	363185
			14.4	363323
			14.41	363404
			14.42	363561
			14.43	363598
			14.44	363373
			14.45	363114
			14.46	362980
			14.47	363106
			14.48	363471
			14.49	363650
			14.5	363532
			14.51	363459
			14.52	363447
			14.53	363138
			14.54	362605
			14.55	362194
			14.56	362035
			14.57	362261
			14.58	362642
			14.59	362857
			14.6	363008
			14.61	363235
			14.62	363451
			14.63	363562
			14.64	363480
			14.65	363182
			14.66	362862
			14.67	362625
			14.68	362121
			14.69	361334
			14.7	360586
			14.71	360057
			14.72	359824
			14.73	359839
			14.74	359768
			14.75	359836
			14.76	360595
			14.77	361691
			14.78	362551
			14.79	363142
			14.8	363508
			14.81	363842
			14.82	364303
			14.83	364208
			14.84	363165
			14.85	362012
			14.86	361307
			14.87	360749
			14.88	360233
			14.89	359898
			14.9	359862
			14.91	360374
			14.92	361270
			14.93	361744
			14.94	361773
			14.95	361846
			14.96	362183
			14.97	363051
			14.98	364006
			14.99	364628
			15	364699
			15.01	364109
			15.02	363280
			15.03	362540
			15.04	361820
			15.05	361194
			15.06	361223
			15.07	362103
			15.08	362998
			15.09	363597
			15.1	363939
			15.11	364087
			15.12	364496
			15.13	365075
			15.14	365423
			15.15	365397
			15.16	364949
			15.17	364141
			15.18	362988
			15.19	361856
			15.2	361048
			15.21	360777
			15.22	361152
			15.23	361989
			15.24	363052
			15.25	363816
			15.26	363939
			15.27	363556
			15.28	362820
			15.29	361964
			15.3	361211
			15.31	361013
			15.32	361367
			15.33	362061
			15.34	362841
			15.35	363267
			15.36	363455
			15.37	363670
			15.38	363809
			15.39	363787
			15.4	363730
			15.41	363947
			15.42	364021
			15.43	363733
			15.44	363040
			15.45	362004
			15.46	361197
			15.47	360881
			15.48	360769
			15.49	360770
			15.5	360877
			15.51	361207
			15.52	361691
			15.53	362142
			15.54	362286
			15.55	362182
			15.56	361999
			15.57	361779
			15.58	361517
			15.59	361323
			15.6	361301
			15.61	361524
			15.62	361730
			15.63	362236
			15.64	362980
			15.65	363750
			15.66	364384
			15.67	364935
			15.68	365329
			15.69	365407
			15.7	365065
			15.71	363900
			15.72	362201
			15.73	361435
			15.74	361456
			15.75	361798
			15.76	362295
			15.77	362787
			15.78	363170
			15.79	363284
			15.8	363333
			15.81	363443
			15.82	363695
			15.83	364141
			15.84	364544
			15.85	364756
			15.86	364667
			15.87	364239
			15.88	363806
			15.89	363517
			15.9	363520
			15.91	363783
			15.92	363912
			15.93	363752
			15.94	363383
			15.95	362852
			15.96	362206
			15.97	361738
			15.98	361736
			15.99	362023
			16	362414
			16.01	362963
			16.02	363678
			16.03	364400
			16.04	364943
			16.05	365252
			16.06	365230
			16.07	364706
			16.08	363918
			16.09	363314
			16.1	362987
			16.11	362931
			16.12	363066
			16.13	363217
			16.14	363485
			16.15	363962
			16.16	364369
			16.17	364345
			16.18	364384
			16.19	365007
			16.2	365635
			16.21	365855
			16.22	365844
			16.23	365672
			16.24	365588
			16.25	365652
			16.26	365476
			16.27	365114
			16.28	364986
			16.29	365112
			16.3	365114
			16.31	365012
			16.32	365264
			16.33	365640
			16.34	365617
			16.35	365263
			16.36	364653
			16.37	364118
			16.38	364011
			16.39	364202
			16.4	364580
			16.41	364928
			16.42	365103
			16.43	364919
			16.44	364320
			16.45	363933
			16.46	363932
			16.47	364105
			16.48	364398
			16.49	364585
			16.5	364644
			16.51	364561
			16.52	364438
			16.53	364514
			16.54	364923
			16.55	365830
			16.56	366911
			16.57	367778
			16.58	368414
			16.59	368798
			16.6	368743
			16.61	368202
			16.62	367383
			16.63	366540
			16.64	366101
			16.65	366169
			16.66	366397
			16.67	366697
			16.68	367119
			16.69	367546
			16.7	367615
			16.71	367371
			16.72	367130
			16.73	367051
			16.74	367348
			16.75	367773
			16.76	367981
			16.77	368035
			16.78	368002
			16.79	367765
			16.8	367272
			16.81	366665
			16.82	366113
			16.83	365881
			16.84	366004
			16.85	366073
			16.86	366083
			16.87	366525
			16.88	367241
			16.89	367747
			16.9	367871
			16.91	367562
			16.92	366974
			16.93	366341
			16.94	365706
			16.95	365013
			16.96	364704
			16.97	365245
			16.98	366172
			16.99	367076
			17	367732
			17.01	367966
			17.02	367905
			17.03	367617
			17.04	367280
			17.05	367013
			17.06	366835
			17.07	366833
			17.08	366931
			17.09	367121
			17.1	367361
			17.11	367682
			17.12	368195
			17.13	368860
			17.14	369604
			17.15	370333
			17.16	370959
			17.17	371294
			17.18	371206
			17.19	370885
			17.2	370470
			17.21	369979
			17.22	369443
			17.23	368756
			17.24	368065
			17.25	367843
			17.26	368037
			17.27	368040
			17.28	367838
			17.29	367825
			17.3	367952
			17.31	367992
			17.32	367945
			17.33	367821
			17.34	367842
			17.35	368281
			17.36	368895
			17.37	369416
			17.38	369930
			17.39	370487
			17.4	370935
			17.41	371181
			17.42	371242
			17.43	371197
			17.44	371224
			17.45	371348
			17.46	371531
			17.47	371687
			17.48	371496
			17.49	371200
			17.5	371531
			17.51	372047
			17.52	372135
			17.53	372029
			17.54	372106
			17.55	372075
			17.56	371631
			17.57	370823
			17.58	369752
			17.59	369248
			17.6	369838
			17.61	370500
			17.62	370872
			17.63	371468
			17.64	372251
			17.65	372582
			17.66	372365
			17.67	371910
			17.68	371458
			17.69	371395
			17.7	371583
			17.71	371529
			17.72	371471
			17.73	371739
			17.74	372110
			17.75	372300
			17.76	372493
			17.77	372840
			17.78	373226
			17.79	373581
			17.8	373846
			17.81	373900
			17.82	373717
			17.83	373353
			17.84	373026
			17.85	372772
			17.86	372440
			17.87	372128
			17.88	371920
			17.89	371985
			17.9	372646
			17.91	373507
			17.92	373932
			17.93	374066
			17.94	374079
			17.95	374147
			17.96	374372
			17.97	374739
			17.98	375243
			17.99	375754
			18	376243
			18.01	376582
			18.02	376524
			18.03	375861
			18.04	374770
			18.05	373954
			18.06	373688
			18.07	373813
			18.08	374194
			18.09	374626
			18.1	375196
			18.11	376149
			18.12	377086
			18.13	377662
			18.14	377700
			18.15	377200
			18.16	376604
			18.17	376268
			18.18	376096
			18.19	376018
			18.2	375930
			18.21	375832
			18.22	375685
			18.23	375578
			18.24	375351
			18.25	375031
			18.26	374915
			18.27	375029
			18.28	375118
			18.29	375276
			18.3	375656
			18.31	375987
			18.32	375928
			18.33	376002
			18.34	377023
			18.35	378174
			18.36	378910
			18.37	379336
			18.38	379492
			18.39	379323
			18.4	378939
			18.41	378544
			18.42	378159
			18.43	378052
			18.44	378407
			18.45	378304
			18.46	377957
			18.47	378065
			18.48	378356
			18.49	378192
			18.5	378002
			18.51	378537
			18.52	379221
			18.53	379331
			18.54	379049
			18.55	378465
			18.56	378108
			18.57	378301
			18.58	378617
			18.59	378821
			18.6	379116
			18.61	379553
			18.62	379837
			18.63	379866
			18.64	379797
			18.65	379708
			18.66	379951
			18.67	380375
			18.68	380633
			18.69	380762
			18.7	380865
			18.71	380896
			18.72	380807
			18.73	380747
			18.74	380846
			18.75	380963
			18.76	381025
			18.77	380720
			18.78	379990
			18.79	379446
			18.8	379362
			18.81	379694
			18.82	380326
			18.83	381181
			18.84	382076
			18.85	382410
			18.86	382336
			18.87	382470
			18.88	382574
			18.89	382297
			18.9	381991
			18.91	382072
			18.92	382311
			18.93	382414
			18.94	382533
			18.95	382770
			18.96	383281
			18.97	383923
			18.98	384477
			18.99	384614
			19	384408
			19.01	384019
			19.02	383612
			19.03	383362
			19.04	383534
			19.05	384060
			19.06	384617
			19.07	384943
			19.08	385345
			19.09	385609
			19.1	385442
			19.11	385106
			19.12	384923
			19.13	385113
			19.14	385831
			19.15	386601
			19.16	387127
			19.17	387498
			19.18	387641
			19.19	387430
			19.2	386895
			19.21	386201
			19.22	385551
			19.23	385204
			19.24	385197
			19.25	385245
			19.26	385336
			19.27	385651
			19.28	386178
			19.29	386818
			19.3	387333
			19.31	387510
			19.32	387460
			19.33	387306
			19.34	387120
			19.35	386978
			19.36	386913
			19.37	386907
			19.38	386929
			19.39	387028
			19.4	387008
			19.41	386837
			19.42	386767
			19.43	386855
			19.44	387030
			19.45	387397
			19.46	388190
			19.47	389164
			19.48	389905
			19.49	390361
			19.5	390584
			19.51	390515
			19.52	390118
			19.53	389669
			19.54	389386
			19.55	389307
			19.56	389440
			19.57	389422
			19.58	389183
			19.59	388911
			19.6	388625
			19.61	388230
			19.62	387888
			19.63	388118
			19.64	388884
			19.65	389888
			19.66	390713
			19.67	390786
			19.68	390378
			19.69	389937
			19.7	389583
			19.71	389403
			19.72	389383
			19.73	389556
			19.74	389921
			19.75	390478
			19.76	391266
			19.77	392143
			19.78	393052
			19.79	393925
			19.8	394721
			19.81	395357
			19.82	395488
			19.83	395122
			19.84	394574
			19.85	394072
			19.86	393883
			19.87	394046
			19.88	394492
			19.89	394908
			19.9	394961
			19.91	394773
			19.92	394475
			19.93	394493
			19.94	395041
			19.95	395616
			19.96	396003
			19.97	396589
			19.98	397361
			19.99	397496
			20	396918
			20.01	396312
			20.02	395959
			20.03	396212
			20.04	396858
			20.05	397229
			20.06	397355
			20.07	397489
			20.08	397320
			20.09	396424
			20.1	395391
			20.11	394836
			20.12	394823
			20.13	395372
			20.14	396174
			20.15	397000
			20.16	397900
			20.17	398732
			20.18	399014
			20.19	398731
			20.2	398615
			20.21	398703
			20.22	398563
			20.23	398283
			20.24	397998
			20.25	397738
			20.26	397510
			20.27	397322
			20.28	397144
			20.29	397164
			20.3	397591
			20.31	398173
			20.32	398629
			20.33	399048
			20.34	399458
			20.35	399738
			20.36	399886
			20.37	400281
			20.38	400935
			20.39	401396
			20.4	401675
			20.41	402262
			20.42	402966
			20.43	403056
			20.44	402741
			20.45	402525
			20.46	402349
			20.47	402070
			20.48	401885
			20.49	401976
			20.5	402213
			20.51	402501
			20.52	402675
			20.53	402574
			20.54	402601
			20.55	402882
			20.56	403030
			20.57	402922
			20.58	402835
			20.59	402970
			20.6	403356
			20.61	403761
			20.62	403845
			20.63	403868
			20.64	404534
			20.65	405394
			20.66	405894
			20.67	405939
			20.68	405471
			20.69	404991
			20.7	404979
			20.71	404987
			20.72	404695
			20.73	404825
			20.74	405799
			20.75	406537
			20.76	406703
			20.77	406627
			20.78	406521
			20.79	406943
			20.8	407702
			20.81	407997
			20.82	408069
			20.83	408573
			20.84	409220
			20.85	409522
			20.86	409480
			20.87	409272
			20.88	409067
			20.89	409045
			20.9	408922
			20.91	408438
			20.92	408212
			20.93	408587
			20.94	408879
			20.95	408842
			20.96	408494
			20.97	407941
			20.98	407339
			20.99	406977
			21	407555
			21.01	408932
			21.02	410604
			21.03	412035
			21.04	412452
			21.05	412182
			21.06	411779
			21.07	411373
			21.08	411126
			21.09	411149
			21.1	411593
			21.11	412300
			21.12	413038
			21.13	413158
			21.14	412379
			21.15	411335
			21.16	410530
			21.17	410381
			21.18	410786
			21.19	411009
			21.2	411153
			21.21	411862
			21.22	412851
			21.23	413403
			21.24	413492
			21.25	413258
			21.26	413092
			21.27	413448
			21.28	413879
			21.29	413938
			21.3	414103
			21.31	414694
			21.32	415119
			21.33	415150
			21.34	415354
			21.35	415877
			21.36	416568
			21.37	417357
			21.38	418186
			21.39	418974
			21.4	419742
			21.41	420173
			21.42	419725
			21.43	418733
			21.44	417862
			21.45	417136
			21.46	416454
			21.47	415978
			21.48	415762
			21.49	415919
			21.5	416455
			21.51	417232
			21.52	418034
			21.53	418766
			21.54	419340
			21.55	419697
			21.56	419808
			21.57	419519
			21.58	418973
			21.59	418839
			21.6	419092
			21.61	419559
			21.62	420115
			21.63	420536
			21.64	420719
			21.65	420578
			21.66	420191
			21.67	419664
			21.68	419235
			21.69	418950
			21.7	418799
			21.71	418722
			21.72	419027
			21.73	419792
			21.74	420953
			21.75	422270
			21.76	423253
			21.77	423872
			21.78	424314
			21.79	424444
			21.8	424590
			21.81	424684
			21.82	424700
			21.83	424744
			21.84	424883
			21.85	424950
			21.86	424702
			21.87	424463
			21.88	424568
			21.89	424873
			21.9	425305
			21.91	425622
			21.92	425661
			21.93	425421
			21.94	425017
			21.95	424816
			21.96	424880
			21.97	424883
			21.98	424913
			21.99	425413
			22	426139
			22.01	426488
			22.02	426445
			22.03	426048
			22.04	425533
			22.05	425182
			22.06	425018
			22.07	425040
			22.08	425512
			22.09	426593
			22.1	427639
			22.11	428131
			22.12	428432
			22.13	428622
			22.14	428670
			22.15	428607
			22.16	428510
			22.17	428500
			22.18	428755
			22.19	429066
			22.2	428918
			22.21	428487
			22.22	428306
			22.23	428399
			22.24	428766
			22.25	429238
			22.26	429659
			22.27	430011
			22.28	430288
			22.29	430217
			22.3	429659
			22.31	429285
			22.32	429359
			22.33	429481
			22.34	429601
			22.35	429770
			22.36	429916
			22.37	429839
			22.38	429616
			22.39	429576
			22.4	429786
			22.41	430320
			22.42	430901
			22.43	431117
			22.44	430968
			22.45	430512
			22.46	429990
			22.47	429609
			22.48	429600
			22.49	430111
			22.5	431061
			22.51	432262
			22.52	433175
			22.53	433571
			22.54	433453
			22.55	432914
			22.56	432434
			22.57	432162
			22.58	432022
			22.59	432137
			22.6	432642
			22.61	433366
			22.62	434014
			22.63	434495
			22.64	434796
			22.65	434941
			22.66	434967
			22.67	434826
			22.68	434504
			22.69	434266
			22.7	434238
			22.71	434204
			22.72	434104
			22.73	433696
			22.74	433063
			22.75	432483
			22.76	432241
			22.77	432784
			22.78	434020
			22.79	435743
			22.8	437535
			22.81	438833
			22.82	439464
			22.83	439304
			22.84	438766
			22.85	438296
			22.86	437837
			22.87	437459
			22.88	437360
			22.89	437614
			22.9	437927
			22.91	438106
			22.92	438198
			22.93	438197
			22.94	438099
			22.95	437984
			22.96	437654
			22.97	437249
			22.98	437307
			22.99	437818
			23	438594
			23.01	439399
			23.02	439991
			23.03	440153
			23.04	439655
			23.05	438949
			23.06	438431
			23.07	438211
			23.08	438361
			23.09	438737
			23.1	439248
			23.11	439665
			23.12	439812
			23.13	439641
			23.14	439167
			23.15	438470
			23.16	437864
			23.17	437777
			23.18	438055
			23.19	438220
			23.2	438435
			23.21	439009
			23.22	439669
			23.23	440073
			23.24	440349
			23.25	440584
			23.26	440887
			23.27	441335
			23.28	441895
			23.29	442454
			23.3	442879
			23.31	443141
			23.32	443151
			23.33	442916
			23.34	442752
			23.35	442617
			23.36	442201
			23.37	441542
			23.38	440721
			23.39	440117
			23.4	440111
			23.41	440482
			23.42	440977
			23.43	441674
			23.44	442625
			23.45	443504
			23.46	444009
			23.47	444043
			23.48	443600
			23.49	443465
			23.5	443927
			23.51	443974
			23.52	443453
			23.53	443035
			23.54	442903
			23.55	443048
			23.56	443310
			23.57	443331
			23.58	443310
			23.59	443502
			23.6	443772
			23.61	443893
			23.62	443917
			23.63	443972
			23.64	444118
			23.65	444402
			23.66	444568
			23.67	444385
			23.68	444203
			23.69	444182
			23.7	444315
			23.71	444585
			23.72	444827
			23.73	444905
			23.74	444786
			23.75	444459
			23.76	443863
			23.77	443215
			23.78	442719
			23.79	442567
			23.8	442951
			23.81	443617
			23.82	444287
			23.83	444715
			23.84	444687
			23.85	444543
			23.86	444452
			23.87	444206
			23.88	443820
			23.89	443722
			23.9	444070
			23.91	444659
			23.92	445184
			23.93	445286
			23.94	445047
			23.95	445008
			23.96	444996
			23.97	444312
			23.98	443299
			23.99	442726
			24	442477
			24.01	442377
			24.02	442533
			24.03	442977
			24.04	443719
			24.05	444689
			24.06	445406
			24.07	445611
			24.08	445648
			24.09	445705
			24.1	445509
			24.11	445075
			24.12	444869
			24.13	445030
			24.14	445499
			24.15	445901
			24.16	445553
			24.17	444564
			24.18	443188
			24.19	441963
			24.2	441537
			24.21	441726
			24.22	442339
			24.23	443555
			24.24	445399
			24.25	446537
			24.26	446221
			24.27	445542
			24.28	444969
			24.29	444622
			24.3	444661
			24.31	444852
			24.32	445159
			24.33	445527
			24.34	445845
			24.35	445756
			24.36	445339
			24.37	445156
			24.38	445150
			24.39	445041
			24.4	444945
			24.41	445072
			24.42	445070
			24.43	444703
			24.44	444602
			24.45	445158
			24.46	445897
			24.47	446461
			24.48	446823
			24.49	446949
			24.5	446802
			24.51	446400
			24.52	445433
			24.53	444223
			24.54	443593
			24.55	443594
			24.56	443994
			24.57	444491
			24.58	444606
			24.59	444711
			24.6	445258
			24.61	445707
			24.62	445307
			24.63	444984
			24.64	445263
			24.65	445471
			24.66	445282
			24.67	444932
			24.68	444536
			24.69	444508
			24.7	444897
			24.71	444959
			24.72	444493
			24.73	444322
			24.74	444455
			24.75	444667
			24.76	444918
			24.77	445349
			24.78	445779
			24.79	445972
			24.8	445796
			24.81	445152
			24.82	444237
			24.83	443092
			24.84	442401
			24.85	442465
			24.86	442701
			24.87	442816
			24.88	442779
			24.89	442560
			24.9	442058
			24.91	441357
			24.92	440855
			24.93	440539
			24.94	440600
			24.95	440931
			24.96	441222
			24.97	441627
[truncated: 5,502 more rows]

## Sheet: Supplementary Figure 4
Supplementary Figure 4b
	%
SA	84.3
DA	13.7
AC	2

## Sheet: Supplementary Figure 5
Supplementary Figure 5c			Supplementary Figure 5d
um	nm
0	-0.10707		5	38516.4
0.02734	-0.11409		5.01	37616.4
0.05469	0.07363		5.02	36692.6
0.08203	-0.01142		5.03	36215.1
0.10938	-0.07295		5.04	35851.4
0.13672	-0.03842		5.05	35684.2
0.16406	-0.09678		5.06	35540.6
0.19141	-0.10914		5.07	35419.2
0.21875	-0.07215		5.08	35202.3
0.24609	-0.05478		5.09	34824.1
0.27344	-0.09511		5.1	34856.4
0.30078	-0.16559		5.11	35387.5
0.32813	0.11156		5.12	35488.6
0.35547	0.01612		5.13	35223.5
0.38281	-0.03373		5.14	35092.9
0.41016	-0.02242		5.15	35046.1
0.4375	-0.0916		5.16	34840.9
0.46484	0.0589		5.17	34566.9
0.49219	0.00486		5.18	34152.6
0.51953	0.00449		5.19	33769.5
0.54688	-0.16292		5.2	34101.2
0.57422	-0.22417		5.21	34448.7
0.60156	-0.10511		5.22	33820.1
0.62891	-0.31796		5.23	33202.1
0.65625	0.05511		5.24	33369.5
0.68359	0.02877		5.25	33528.5
0.71094	0.02883		5.26	33365.1
0.73828	-0.01453		5.27	33337
0.76563	-0.00669		5.28	33683.1
0.79297	-0.24709		5.29	33775.5
0.82031	0.17402		5.3	33403.7
0.84766	0.5983		5.31	33020.2
0.875	1.35159		5.32	32632.6
0.90234	1.5331		5.33	32303.1
0.92969	1.39512		5.34	32025.7
0.95703	1.57636		5.35	31779
0.98438	1.30797		5.36	31551.7
1.01172	1.31538		5.37	31328.4
1.03906	1.43905		5.38	31106.3
1.06641	1.48686		5.39	30873.5
1.09375	1.31166		5.4	30658.2
1.12109	1.47053		5.41	30644.9
1.14844	1.28739		5.42	30681.6
1.17578	1.47223		5.43	30715.4
1.20313	1.52739		5.44	30750.6
1.23047	1.12875		5.45	30794.6
1.25781	1.47024		5.46	30788.7
1.28516	1.47389		5.47	30615.2
1.3125	1.36101		5.48	30499.2
1.33984	1.48843		5.49	30553.9
1.36719	1.29116		5.5	30594
1.39453	1.33335		5.51	30306.7
1.42188	1.39888		5.52	30168.5
1.44922	1.41942		5.53	30128.3
1.47656	1.38183		5.54	30257
1.50391	1.34395		5.55	30532.9
1.53125	1.16673		5.56	30234
1.55859	1.32531		5.57	29576.7
1.58594	1.33734		5.58	29458.9
1.61328	1.48309		5.59	29576.9
1.64063	1.41045		5.6	29336.1
1.66797	1.27909		5.61	29044.4
1.69531	1.22059		5.62	29503.3
1.72266	1.2821		5.63	30006
1.75	1.45207		5.64	29515.9
1.77734	1.4827		5.65	28957.9
1.80469	1.30938		5.66	28937.5
1.83203	1.22346		5.67	28975.2
1.85938	1.4784		5.68	29221.9
1.88672	0.96668		5.69	29366.2
1.91406	1.22248		5.7	29344.3
1.94141	1.27966		5.71	29265.7
1.96875	1.26832		5.72	29097.9
1.99609	1.48619		5.73	29098
2.02344	1.61505		5.74	29323.6
2.05078	1.4224		5.75	29137.2
2.07813	1.39318		5.76	28566.6
2.10547	1.51353		5.77	28466.7
2.13281	1.64874		5.78	28682.5
2.16016	1.45234		5.79	28861.1
2.1875	1.3308		5.8	29020.4
2.21484	1.19455		5.81	29161.1
2.24219	0.60594		5.82	29315.6
2.26953	0.06235		5.83	29683.9
2.29688	-0.01896		5.84	30062.6
2.32422	0.03433		5.85	29615.8
2.35156	0.04635		5.86	29216.2
2.37891	0.03747		5.87	29422.4
2.40625	0.17716		5.88	29593.5
2.43359	0.23793		5.89	29364
2.46094	0.1252		5.9	29212.1
2.48828	-0.09544		5.91	29346.2
2.51563	-0.15481		5.92	29638
2.54297	-0.06792		5.93	30200
2.57031	0.03787		5.94	30616
2.59766	0.08524		5.95	30823.4
2.625	0.18713		5.96	30566.8
2.65234	0.13454		5.97	29866.2
2.67969	-0.00215		5.98	29914.3
2.70703	0.19581		5.99	30475.2
2.73438	0.23828		6	30799.1
2.76172	0.34507		6.01	30995.2
2.78906	0.02549		6.02	30821.6
2.81641	0.17613		6.03	30548
2.84375	0.07781		6.04	30471.9
2.87109	0.18735		6.05	30462.4
2.89844	0.34276		6.06	30544.1
2.92578	-0.06136		6.07	30677.4
2.95313	-0.1464		6.08	30979.3
2.98047	0.07435		6.09	31263.9
3.00781	-0.16475		6.1	31403.8
3.03516	-0.08969		6.11	31360.1
3.0625	0.0575		6.12	30867.4
3.08984	0.22358		6.13	30622.3
3.11719	0.13147		6.14	30903
3.14453	0.16426		6.15	30809.3
3.17188	0.30063		6.16	30167.4
3.19922	0.01336		6.17	29789.4
3.22656	0.12765		6.18	29681
3.25391	-0.01884		6.19	29577.4
3.28125	0.08363		6.2	29476.8
3.30859	-0.00315		6.21	29328.1
3.33594	-0.09599		6.22	29174.2
3.36328	0.00836		6.23	29406.4
			6.24	29767.6
			6.25	29912.1
			6.26	29954.8
			6.27	29695.3
			6.28	29390.3
			6.29	29167.6
			6.3	28940.5
			6.31	28654.5
			6.32	28266.3
			6.33	27616
			6.34	27455.7
			6.35	28301.6
			6.36	28821.5
			6.37	28750.7
			6.38	28442.6
			6.39	27870.6
			6.4	27404.1
			6.41	27015.6
			6.42	26629.9
			6.43	26262.9
			6.44	26248.2
			6.45	26318.2
			6.46	25744.1
			6.47	24978.5
			6.48	24175.8
			6.49	23336.2
			6.5	22341.2
			6.51	21569.3
			6.52	21734.3
			6.53	21925.9
			6.54	21732.2
			6.55	21394.7
			6.56	20710.6
			6.57	20256.8
			6.58	20164.2
			6.59	19955.8
			6.6	19619.3
			6.61	19296.9
			6.62	18988.3
			6.63	18814.7
			6.64	18715.1
			6.65	18599.4
			6.66	18505.5
			6.67	18762.9
			6.68	19034.8
			6.69	18586.4
			6.7	18065
			6.71	17776.9
			6.72	17639.1
			6.73	17802.1
			6.74	18114.5
			6.75	18767.6
			6.76	19104.8
			6.77	18729.8
			6.78	18341.1
			6.79	17966.7
			6.8	17677
			6.81	17481.6
			6.82	17397.9
			6.83	17404.7
			6.84	17571.6
			6.85	17810.1
			6.86	17599.9
			6.87	17224.4
			6.88	17054.5
			6.89	16972.9
			6.9	17025.3
			6.91	17104.2
			6.92	17163.7
			6.93	17222.3
			6.94	17289.4
			6.95	17281.3
			6.96	17048.1
			6.97	16808.4
			6.98	16586.4
			6.99	16449.1
			7	16445.6
			7.01	16423.3
			7.02	16378.2
			7.03	16560.5
			7.04	16923.1
			7.05	16955.6
			7.06	16798.3
			7.07	16641.7
			7.08	16474.5
			7.09	16160.6
			7.1	15814.3
			7.11	15587.6
			7.12	15455.9
			7.13	15719.4
			7.14	15987.3
			7.15	16005.1
			7.16	15959.4
			7.17	15804.5
			7.18	15633.4
			7.19	15443.1
			7.2	15392
			7.21	15570.8
			7.22	15669.6
			7.23	15946.8
			7.24	15931.7
			7.25	15749.4
			7.26	15841.8
			7.27	16092.1
			7.28	16134.2
			7.29	16058.8
			7.3	15620.1
			7.31	15166.8
			7.32	15640.8
			7.33	16184.5
			7.34	15816.2
			7.35	15425.9
			7.36	15602.7
			7.37	15715.6
			7.38	15425.3
			7.39	15199.8
			7.4	15522
			7.41	15614.5
			7.42	15422.3
			7.43	15278.4
			7.44	15199.3
			7.45	15246
			7.46	15397.9
			7.47	15335.4
			7.48	15143.7
			7.49	15065
			7.5	15039
			7.51	15030.3
			7.52	15025.1
			7.53	14998.2
			7.54	14984.2
			7.55	15084.3
			7.56	15184.1
			7.57	14839.4
			7.58	14558.4
			7.59	14433.2
			7.6	14403.9
			7.61	14573.8
			7.62	14634.1
			7.63	14488.9
			7.64	14474
			7.65	14628.2
			7.66	14720.1
			7.67	14753.2
			7.68	14551
			7.69	14206.9
			7.7	14124.6
			7.71	14153.9
			7.72	14008.4
			7.73	13818.3
			7.74	13863.5
			7.75	13980.7
			7.76	14249.6
			7.77	14477.7
			7.78	14393.6
			7.79	14297
			7.8	14287.7
			7.81	14321.8
			7.82	14444.9
			7.83	14485.5
			7.84	14371
			7.85	14344.2
			7.86	14435.7
			7.87	14424.2
			7.88	14318.4
			7.89	14285.3
			7.9	14300
			7.91	13874.6
			7.92	13305.4
			7.93	13470.4
			7.94	13863.2
			7.95	13922.9
			7.96	13938
			7.97	14235.8
			7.98	14430.9
			7.99	13891.9
			8	13470.6
			8.01	13774
			8.02	14052.3
			8.03	14116
			8.04	14027.4
			8.05	13676.5
			8.06	13646.8
			8.07	14055.9
			8.08	14183.4
			8.09	14038.4
			8.1	13608.3
			8.11	13003.3
			8.12	13063.5
			8.13	13432.1
			8.14	13415.9
			8.15	13282.7
			8.16	13400.4
			8.17	13564.2
			8.18	13580.9
			8.19	13587.9
			8.2	13684.9
			8.21	13728.8
			8.22	13543.4
			8.23	13400.4
			8.24	13418.7
			8.25	13436.1
			8.26	13214
			8.27	13226.1
			8.28	13487.6
			8.29	13570.1
			8.3	13474.6
			8.31	13324.7
			8.32	13138.8
			8.33	13044.2
			8.34	13003.6
			8.35	13100.8
			8.36	13230.4
			8.37	13146.4
			8.38	13023.8
			8.39	13047.9
			8.4	13126.8
			8.41	13334.2
			8.42	13514.1
			8.43	13338.8
			8.44	13218.5
			8.45	13223.7
			8.46	13178.7
			8.47	13022.2
			8.48	12935.8
			8.49	12953.7
			8.5	13045.8
			8.51	13211.6
			8.52	13215.8
			8.53	13105
			8.54	13065.1
			8.55	13066.4
			8.56	13145.1
			8.57	13240
			8.58	13176.3
			8.59	13078.5
			8.6	12812.7
			8.61	12578.1
			8.62	12492.7
			8.63	12455.6
			8.64	12518.7
			8.65	12584.3
			8.66	12630.9
			8.67	12748.4
			8.68	13011.1
			8.69	13169.9
			8.7	13169.8
			8.71	13208.9
			8.72	13289.3
			8.73	13103.1
			8.74	12722.2
			8.75	12508.3
			8.76	12389.1
			8.77	12626.1
			8.78	12946.9
			8.79	12824.2
			8.8	12596.1
			8.81	12557.7
			8.82	12598.2
			8.83	12846.3
			8.84	13015.2
			8.85	12760.5
			8.86	12555.3
			8.87	12607.9
			8.88	12737.1
			8.89	12993
			8.9	12936.2
			8.91	12399
			8.92	12159.4
			8.93	12248.4
			8.94	12287.3
			8.95	12290.1
			8.96	12416.8
			8.97	12604.1
			8.98	12604.6
			8.99	12545.2
			9	12696.6
			9.01	12895.1
			9.02	12961.6
			9.03	12991.3
			9.04	12976.3
			9.05	12919.6
			9.06	12724.6
			9.07	12529.6
			9.08	12375.9
			9.09	12300.5
			9.1	12386.8
			9.11	12442.9
			9.12	12846.4
			9.13	12878
			9.14	12618.2
			9.15	12570.2
			9.16	12688.9
			9.17	12729.3
			9.18	12716.9
			9.19	12521.4
			9.2	12272
			9.21	12328.9
			9.22	12460.4
			9.23	12420.4
			9.24	12372.8
			9.25	12503.3
			9.26	12578.3
			9.27	12310.9
			9.28	12079.4
			9.29	12312.7
			9.3	12487.1
			9.31	12587.9
			9.32	12646.9
			9.33	12642.8
			9.34	12659.4
			9.35	12701.1
			9.36	12708
			9.37	12685.8
			9.38	12624.6
			9.39	12547.4
			9.4	12651.7
			9.41	12817.7
			9.42	12748.3
			9.43	12631.6
			9.44	12759.1
			9.45	12920.2
			9.46	12911
			9.47	12841.3
			9.48	12612.5
			9.49	12435.5
			9.5	12472.3
			9.51	12496.1
			9.52	12456.3
			9.53	12523.9
			9.54	12773.5
			9.55	12800.4
			9.56	12557.7
			9.57	12483.5
			9.58	12549.8
			9.59	12467.3
			9.6	12295.6
			9.61	12161.8
			9.62	12050.7
			9.63	12224.6
			9.64	12436.7
			9.65	12327.6
			9.66	12179.9
			9.67	12267.7
			9.68	12363.5
			9.69	12320
			9.7	12249.9
			9.71	12147.1
			9.72	12157.2
			9.73	12435.3
			9.74	12461.7
			9.75	12039.7
			9.76	12042.7
			9.77	12579.8
			9.78	12562.5
			9.79	12064.7
			9.8	11939.6
			9.81	12047.6
			9.82	12185.2
			9.83	12316.2
			9.84	12137.9
			9.85	11898
			9.86	12064.1
			9.87	12309.1
			9.88	12418
			9.89	12496.3
			9.9	12545
			9.91	12570.5
			9.92	12531.9
			9.93	12450.4
			9.94	12278
			9.95	12273.8
			9.96	12572.4
			9.97	12743.2
			9.98	12812.6
			9.99	12645.4
			10	12285.2
			10.01	11959.9
			10.02	11675.1
			10.03	11945.6
			10.04	12449.8
			10.05	12485
			10.06	12352.4
			10.07	12176.4
			10.08	11997.6
			10.09	11872.5
			10.1	11769.4
			10.11	11722.1
			10.12	11699.3
			10.13	11734.9
			10.14	11764
			10.15	11740.6
			10.16	11761.1
			10.17	11854.6
			10.18	11955.8
			10.19	12065.3
			10.2	12168.1
			10.21	12261.9
			10.22	12098.4
			10.23	11775.3
			10.24	11843.8
			10.25	12090.4
			10.26	12119.6
			10.27	12073.2
			10.28	12052
			10.29	12022.3
			10.3	11888.9
			10.31	11759.9
			10.32	11782.8
			10.33	11868.1
			10.34	12124.9
			10.35	12355.6
			10.36	12483.3
			10.37	12448.4
			10.38	12119.7
			10.39	11912.2
			10.4	11878.3
			10.41	11916.2
			10.42	12022.4
			10.43	12145.6
			10.44	12271.4
			10.45	12066.1
			10.46	11723.2
			10.47	11888.3
			10.48	12216.7
			10.49	12176.2
			10.5	12042.9
			10.51	11864.8
			10.52	11689.3
			10.53	11569.2
			10.54	11483.4
			10.55	11493.2
			10.56	11482.9
			10.57	11397.7
			10.58	11586.8
			10.59	12309.4
			10.6	12497.5
			10.61	11919.5
			10.62	11697.6
			10.63	11834.7
			10.64	11902.1
			10.65	11919.9
			10.66	11975.9
			10.67	12048.1
			10.68	12104.9
			10.69	12145.5
			10.7	12070.3
			10.71	11973.6
			10.72	11954.4
			10.73	11944
			10.74	11899.7
			10.75	11828
			10.76	11674
			10.77	11673.6
			10.78	12106.4
			10.79	12366.1
			10.8	12236.9
			10.81	12137.2
			10.82	12094.9
			10.83	12073.7
			10.84	11764.2
			10.85	11815.1
			10.86	12047.7
			10.87	12012.7
			10.88	11843.1
			10.89	11825.4
			10.9	11855.3
			10.91	11747.2
			10.92	11618
			10.93	11629.3
			10.94	11651.6
			10.95	11578.3
			10.96	11602.9
			10.97	12048.9
			10.98	12355.7
			10.99	12165.8
			11	12017.8
			11.01	11697.9
			11.02	11561.8
			11.03	11583.1
			11.04	11827.4
			11.05	12304.8
			11.06	12282
			11.07	11889.4
			11.08	11799.6
			11.09	11871.6
			11.1	11861.9
			11.11	11811.4
			11.12	11663.4
			11.13	11538.3
			11.14	11820.9
			11.15	12131.1
			11.16	12117.5
			11.17	12067
			11.18	11929.6
			11.19	11882.6
			11.2	12040.7
			11.21	12218.3
			11.22	12410.9
			11.23	12415.9
			11.24	12133
			11.25	11990.2
			11.26	12005.1
			11.27	12140.4
			11.28	12361.3
			11.29	12178.5
			11.3	11790.5
			11.31	11903.8
			11.32	12192.1
			11.33	12067.6
			11.34	11840.2
			11.35	11944.2
			11.36	12061.2
			11.37	11956.5
			11.38	11885.2
			11.39	12085.3
			11.4	12242.9
			11.41	12193.2
			11.42	12095.9
			11.43	11925.1
			11.44	11937.7
			11.45	12243.7
			11.46	12217.1
			11.47	11809.7
			11.48	11631.7
			11.49	11639.2
			11.5	11726.1
			11.51	11855.2
			11.52	12086.6
			11.53	12328.8
			11.54	12316.3
			11.55	12212.1
			11.56	12006.5
			11.57	11825.6
			11.58	11921.9
			11.59	12015.3
			11.6	11911.8
			11.61	11831.9
			11.62	11887.7
			11.63	12000.4
			11.64	12219
			11.65	12219.6
			11.66	11859.4
			11.67	11800.2
			11.68	12099.5
			11.69	12024.1
			11.7	11643.3
			11.71	11484.4
			11.72	11466.3
			11.73	11653.8
			11.74	11915
			11.75	11943.4
			11.76	11875.6
			11.77	11620.9
			11.78	11399
			11.79	11637.1
			11.8	11893.9
			11.81	11902.8
			11.82	11964.8
			11.83	12278
			11.84	12411.7
			11.85	12095
			11.86	11884.6
			11.87	11742.6
			11.88	11905.6
			11.89	12388.5
			11.9	12378.5
			11.91	11953.2
			11.92	11947.2
			11.93	12195.2
			11.94	12335.2
			11.95	12396.9
			11.96	12022.1
			11.97	11528.5
			11.98	11276.4
			11.99	11170.5
			12	11610
			12.01	12003.2
			12.02	11780.5
			12.03	11551.9
			12.04	11483.3
			12.05	11548.4
			12.06	11871.7
			12.07	12000.6
			12.08	11775.5
			12.09	11683.2
			12.1	11764.2
			12.11	11820.8
			12.12	11854.9
			12.13	11837.4
			12.14	11796.4
			12.15	12025.2
			12.16	12350.1
			12.17	12223.2
			12.18	11974.3
			12.19	12035
			12.2	12156.9
			12.21	12240.1
			12.22	12295.7
			12.23	12304.8
			12.24	12324
			12.25	12395
			12.26	12339.2
			12.27	11967.5
			12.28	11682.5
			12.29	11576.3
			12.3	11563.6
			12.31	11666.8
			12.32	11635.5
			12.33	11482.7
			12.34	11453.6
			12.35	11514.4
			12.36	11863.8
			12.37	12330
			12.38	12367.7
			12.39	12253.6
			12.4	12051
			12.41	11840.5
			12.42	11728.6
			12.43	11667.6
			12.44	11759.2
			12.45	11840.3
			12.46	11820.1
			12.47	11695.6
			12.48	11332.6
			12.49	11259.5
			12.5	11736.9
			12.51	12004
			12.52	11976.1
			12.53	12026.7
			12.54	12152
			12.55	12238.1
			12.56	12287.2
			12.57	11995.3
			12.58	11556.1
			12.59	11471.6
			12.6	11530.2
			12.61	11741.8
			12.62	11965
			12.63	11989.1
			12.64	12026.4
			12.65	12310.4
			12.66	12416.8
			12.67	11790.4
			12.68	11359.1
			12.69	11588.1
			12.7	11710.3
			12.71	11569
			12.72	11483.6
			12.73	11882.9
			12.74	11969.7
			12.75	11866.4
			12.76	11740.4
			12.77	11601.5
			12.78	11563.5
			12.79	11579.8
			12.8	11649.6
			12.81	11733.9
			12.82	11758.3
			12.83	11786.3
			12.84	11957
			12.85	12099.8
			12.86	11963.9
			12.87	11759.9
			12.88	11448.1
			12.89	11211.9
			12.9	11791.9
			12.91	11985.6
			12.92	11620.8
			12.93	11545.3
			12.94	11899
			12.95	11895.7
			12.96	11533.6
			12.97	11665.5
			12.98	12145.7
			12.99	12435.1
			13	12590.1
			13.01	12074.2
			13.02	11365.1
			13.03	11383
			13.04	11583
			13.05	11617.9
			13.06	11619.1
			13.07	11881.3
			13.08	12028.1
			13.09	11785.5
			13.1	11608
			13.11	11705.7
			13.12	11705.9
			13.13	11480.9
			13.14	11451.2
			13.15	11715
			13.16	11837.5
			13.17	11811
			13.18	11878.1
			13.19	12015
			13.2	12181.8
			13.21	12348.4
			13.22	12185
			13.23	11909.2
			13.24	11680.7
			13.25	11497.1
			13.26	11406.8
			13.27	11339.9
			13.28	11293
			13.29	11335.9
			13.3	11709.3
			13.31	12008.5
			13.32	12010.7
			13.33	12021.5
			13.34	12085.7
			13.35	12027.6
			13.36	11783.5
			13.37	11692.4
			13.38	11766.9
			13.39	11606.7
			13.4	11272.4
			13.41	11256.2
			13.42	11414.2
			13.43	11634.7
			13.44	11866.5
			13.45	11924.6
			13.46	11906.3
			13.47	11693.4
			13.48	11538
			13.49	11929.6
			13.5	12246.8
			13.51	11944.8
			13.52	11690.9
			13.53	11755.3
			13.54	11792.9
			13.55	11732.3
			13.56	11695.2
			13.57	11699.5
			13.58	11702.1
			13.59	12128.1
			13.6	12098.2
			13.61	11821.3
			13.62	11713.6
			13.63	11694.3
			13.64	11494.1
			13.65	11262.6
			13.66	11605
			13.67	12047.8
			13.68	11861.9
			13.69	11598.7
			13.7	11692.6
			13.71	11852.4
			13.72	12051
			13.73	12210.7
			13.74	12243.2
			13.75	12259.9
			13.76	11841.7
			13.77	11749
			13.78	12028.3
			13.79	12008.3
			13.8	11640.6
			13.81	11666.4
			13.82	12004.8
			13.83	11979.5
			13.84	11752.3
			13.85	11795.8
			13.86	11936.5
			13.87	11817.8
			13.88	11657
			13.89	11840.3
			13.9	12057.1
			13.91	12005.7
			13.92	11927.6
			13.93	12139.2
			13.94	12138.4
			13.95	11526
			13.96	11210.7
			13.97	11654.6
			13.98	12052.7
			13.99	12329.2
			14	12427.8
			14.01	12317.7
			14.02	12091.3
			14.03	11773.1
			14.04	11786.2
			14.05	11997.5
			14.06	12164.3
			14.07	12293
			14.08	12157.8
			14.09	11954.9
			14.1	11998.2
			14.11	12062.2
			14.12	11964.2
			14.13	11926.1
			14.14	12263.7
			14.15	12460.1
			14.16	12079.2
			14.17	11857
			14.18	12096.7
			14.19	12144.9
			14.2	11838.4
			14.21	11733.6
			14.22	11882.5
			14.23	11987.8
			14.24	12053.3
			14.25	11996.9
			14.26	11867.8
			14.27	11837.1
			14.28	11841.6
			14.29	11711.3
			14.3	11568.5
			14.31	11730.3
			14.32	11916.9
			14.33	11791.8
			14.34	11696
			14.35	11971.8
			14.36	12222.2
			14.37	12247.9
			14.38	12136
			14.39	11738.1
			14.4	11489.3
			14.41	11521.6
			14.42	11673.5
			14.43	11970.1
			14.44	12040.7
			14.45	11911.3
			14.46	11929.3
			14.47	12037.2
			14.48	12009.3
			14.49	11907.9
			14.5	11649.9
			14.51	11385.4
			14.52	11581.3
			14.53	11843.4
			14.54	11782.4
			14.55	11687.9
			14.56	11706.7
			14.57	11798.2
			14.58	12084.4
			14.59	12282
			14.6	12225.9
			14.61	12182.3
			14.62	12146.8
			14.63	12170.3
			14.64	12257.9
			14.65	12212.6
			14.66	12044.3
			14.67	11842
			14.68	11623
			14.69	11588.8
			14.7	11645.7
			14.71	11735.7
			14.72	11834.1
			14.73	11897.1
			14.74	11930.3
			14.75	11825.5
			14.76	11723.1
			14.77	11754.4
			14.78	11792.5
			14.79	11758.7
			14.8	11790.8
			14.81	11983.1
			14.82	11995.7
			14.83	11662
			14.84	11584.7
			14.85	11861.8
			14.86	11944
			14.87	11839.9
			14.88	11832.3
			14.89	11894.1
			14.9	12090.6
			14.91	12334.8
			14.92	12243.1
			14.93	12025.1
			14.94	11770.4
			14.95	11534.3
			14.96	11759.5
			14.97	11991.5
			14.98	12022.1
			14.99	12004
			15	11909.4
			15.01	11947.7
			15.02	12346.5
			15.03	12519.7
			15.04	12229.1
			15.05	12083.9
			15.06	12155.3
			15.07	12196.4
			15.08	12204.5
			15.09	11969.8
			15.1	11577.7
			15.11	11670.2
			15.12	11997.6
			15.13	11831.1
			15.14	11553.3
			15.15	11855.4
			15.16	12260.1
			15.17	12249.9
			15.18	12139.4
			15.19	11938.8
			15.2	11810.3
			15.21	11988.3
			15.22	12243.5
			15.23	12629.5
			15.24	12771.9
			15.25	12424
			15.26	12207.1
			15.27	12195.7
			15.28	12147.1
			15.29	12059.5
			15.3	12096.8
			15.31	12218.5
			15.32	12137.2
			15.33	11962.8
			15.34	12056
			15.35	12247.3
			15.36	12374.4
			15.37	12455.7
			15.38	12331.1
			15.39	12206.9
			15.4	12303.6
			15.41	12401.6
			15.42	12385.6
			15.43	12391.9
			15.44	12488.7
			15.45	12531.6
			15.46	12455.8
			15.47	12408.5
			15.48	11717.8
			15.49	11726.2
			15.5	12261.3
			15.51	12470.7
			15.52	12435.2
			15.53	12299.8
			15.54	12110
			15.55	11916.1
			15.56	11755.9
			15.57	12019.3
			15.58	12345
			15.59	12192
			15.6	11996.5
			15.61	12116.8
			15.62	12282
			15.63	12439
			15.64	12556.1
			15.65	12362.3
			15.66	12340.3
			15.67	12616.6
			15.68	12726.2
			15.69	12569
			15.7	12444.3
			15.71	12358.6
			15.72	12424.1
			15.73	12600.2
			15.74	12506
			15.75	12272
			15.76	12281.1
			15.77	12380.7
			15.78	12366.6
			15.79	12323
			15.8	12318.6
			15.81	12322.2
			15.82	12444
			15.83	12510.4
			15.84	12367.5
			15.85	12296.4
			15.86	12495.9
			15.87	12627.5
			15.88	12577.5
			15.89	12545.6
			15.9	12551.3
			15.91	12488.1
			15.92	12347.5
			15.93	12367.3
			15.94	12509.1
			15.95	12360.5
			15.96	12059.4
			15.97	12094.5
			15.98	12261.7
			15.99	12339
			16	12368.7
			16.01	12267.3
			16.02	12169.3
			16.03	12260.4
			16.04	12299.8
			16.05	12004
			16.06	11814.7
			16.07	12050.3
			16.08	12235.4
			16.09	12247.5
			16.1	12361.6
			16.11	12649.7
			16.12	12787.7
			16.13	12748.6
			16.14	12568.1
			16.15	12275.3
			16.16	12262.1
			16.17	12403.5
			16.18	12357.6
			16.19	12248.8
			16.2	12396.2
			16.21	12585.2
			16.22	12423.5
			16.23	12216.6
			16.24	12224.9
			16.25	12289.5
			16.26	12442.1
			16.27	12476.8
			16.28	12119.6
			16.29	11785.8
			16.3	11567.1
			16.31	11545.5
			16.32	11843.1
			16.33	12008.1
			16.34	12308.1
			16.35	12213.5
			16.36	11870.9
			16.37	11928.3
			16.38	12224.5
			16.39	12386.5
			16.4	12486.4
			16.41	12556
			16.42	12585.5
			16.43	12342.4
			16.44	12055.4
			16.45	11899.8
			16.46	11807.4
			16.47	11892.8
			16.48	11998.8
			16.49	12104.5
			16.5	12179.3
			16.51	12296.8
			16.52	12428.6
			16.53	12630.8
			16.54	12809.1
			16.55	12956
			16.56	12783.9
			16.57	12337.9
			16.58	12214.7
			16.59	12299.4
			16.6	12538
			16.61	12817.4
			16.62	12641.8
			16.63	12361.4
			16.64	12547.8
			16.65	12745.6
			16.66	12283.8
			16.67	11801.7
			16.68	12113.4
			16.69	12343.2
			16.7	12220.6
			16.71	12071.6
			16.72	11924.6
			16.73	11972.8
			16.74	12364.2
			16.75	12567.4
			16.76	12522.2
			16.77	12484.6
			16.78	12454.4
			16.79	12417.5
			16.8	12375.4
			16.81	12303.2
			16.82	12236.2
			16.83	12479.8
			16.84	12805.2
			16.85	12582.5
			16.86	12322.7
			16.87	12494.3
			16.88	12660.2
			16.89	12436
			16.9	12236.2
			16.91	12282.2
			16.92	12356
			16.93	12449.6
			16.94	12442.9
			16.95	12253
			16.96	12268.3
			16.97	12558.6
			16.98	12883.2
			16.99	13232.7
			17	12988.4
			17.01	12361.1
			17.02	12351.6
			17.03	12595.7
			17.04	12225.4
			17.05	11712.6
			17.06	11998.1
			17.07	12449.1
			17.08	12599.5
			17.09	12651.8
			17.1	12506.1
			17.11	12426.6
			17.12	12665.4
			17.13	12861.6
			17.14	12881.8
			17.15	12878.7
			17.16	12847.9
			17.17	12809.3
			17.18	12761.1
			17.19	12693.3
			17.2	12606.5
			17.21	12509.7
			17.22	12413.1
			17.23	12573.3
			17.24	12843.2
			17.25	12770.9
			17.26	12598
			17.27	12699.2
			17.28	12809.6
			17.29	12461.9
			17.3	12148.5
			17.31	12442.8
			17.32	12795.1
			17.33	13061.5
			17.34	13159.8
			17.35	12839.7
			17.36	12613
			17.37	12877.3
			17.38	12946.6
			17.39	12827.1
			17.4	12859.1
			17.41	13041.4
			17.42	13008.7
			17.43	12824.3
			17.44	12650.8
			17.45	12487.9
			17.46	12415.5
			17.47	12386.7
			17.48	12460.5
			17.49	12576.7
			17.5	12794.7
			17.51	12945.6
			17.52	12651.1
			17.53	12365.5
			17.54	12591.9
			17.55	12713.5
			17.56	12568.1
			17.57	12529.6
			17.58	12731.5
			17.59	12857.7
			17.6	12865.4
			17.61	12849.9
			17.62	12811.5
			17.63	12745
			17.64	12657.5
			17.65	12542.5
			17.66	12427.7
			17.67	12607.5
			17.68	12881.9
			17.69	12916.8
			17.7	12886.3
			17.71	13021.6
			17.72	13154.8
			17.73	13205.3
			17.74	13177.2
			17.75	12897.4
			17.76	12741.2
			17.77	12993
			17.78	13094.5
			17.79	12842.2
			17.8	12630.5
			17.81	12494.7
			17.82	12597.7
			17.83	12952.8
			17.84	13106.7
			17.85	13108.1
			17.86	13056
			17.87	12977.4
			17.88	12815.2
			17.89	12644.7
			17.9	12650.8
			17.91	12705.8
			17.92	12735.5
			17.93	12817.6
			17.94	13214.3
			17.95	13478.7
			17.96	13044.3
			17.97	12762.4
			17.98	13113.6
			17.99	13261.8
			18	12904.3
			18.01	12644.1
			18.02	12557.7
			18.03	12597.7
			18.04	12774.4
			18.05	12839.4
			18.06	12816
			18.07	12697
			18.08	12530.8
			18.09	12518.7
			18.1	12571.4
			18.11	12635.6
			18.12	12716.3
			18.13	12903.8
			18.14	13098
			18.15	13198.5
			18.16	13207.4
			18.17	12907.7
			18.18	12694.2
			18.19	12827.5
			18.2	12894.7
			18.21	12771.2
			18.22	12691.3
			18.23	12517.5
			18.24	12524.5
			18.25	12682
			18.26	12805.6
			18.27	12898.5
			18.28	12794.6
			18.29	12593.3
			18.3	12794.1
			18.31	13135.7
			18.32	13067.6
			18.33	12905.6
			18.34	13036.5
			18.35	13210.8
			18.36	13250.2
			18.37	13230.7
			18.38	13057.7
			18.39	12913
			18.4	12811.5
			18.41	12814.7
			18.42	12997.1
			18.43	13046.8
			18.44	12869.9
			18.45	12907.9
			18.46	13201.1
			18.47	13347.2
			18.48	13371.5
			18.49	13408.2
			18.5	13443.6
			18.51	13254.9
			18.52	13004.3
			18.53	13265.5
			18.54	13632.7
			18.55	13478.4
			18.56	13236.3
			18.57	13182.3
			18.58	13205.7
			18.59	13411.3
			18.6	13515.1
			18.61	13239.5
			18.62	13051.6
			18.63	13125.4
			18.64	13243.8
			18.65	13420
			18.66	13451.7
			18.67	13307.4
			18.68	13213.5
			18.69	13164.5
			18.7	13213.7
			18.71	13325.8
			18.72	13502.6
			18.73	13698.6
			18.74	13535.8
			18.75	13297
			18.76	13261.7
			18.77	13272.6
			18.78	13264.7
			18.79	13198.1
			18.8	12888.2
			18.81	12669.7
			18.82	12834.4
			18.83	12989.3
			18.84	13053.6
			18.85	13097
			18.86	13110.8
			18.87	13197.7
			18.88	13376.8
			18.89	13487.2
			18.9	13536.6
			18.91	13429.9
			18.92	13232.9
			18.93	13187.6
			18.94	13231.6
			18.95	13568.6
			18.96	13936.1
			18.97	13636.8
			18.98	13232.3
			18.99	13219.9
			19	13256.4
			19.01	13197.6
			19.02	13149.6
			19.03	13175.3
			19.04	13233
			19.05	13354.4
			19.06	13390.2
			19.07	13268.8
			19.08	13198.6
			19.09	13268.4
			19.1	13296.8
			19.11	13306.1
			19.12	13251.4
			19.13	13156.5
			19.14	13108.1
			19.15	13084.1
			19.16	13095.3
			19.17	13111.4
			19.18	13051.8
			19.19	13033
			19.2	13415.4
			19.21	13772.1
			19.22	13662.9
			19.23	13538.3
			19.24	13561.7
			19.25	13587.4
			19.26	13290.1
			19.27	13311.9
			19.28	13812.1
			19.29	13968.9
			19.3	13655.4
			19.31	13443
			19.32	13328.4
			19.33	13279.5
			19.34	13277
			19.35	13347.1
			19.36	13454
			19.37	13579.8
			19.38	13675
			19.39	13380.4
			19.4	13034.9
			19.41	13050
			19.42	13120.8
			19.43	13324
			19.44	13508.9
			19.45	13694.7
			19.46	13790.3
			19.47	13654.5
			19.48	13474.9
			19.49	13234.7
			19.5	13028.5
			19.51	12870.8
			19.52	12923.9
			19.53	13181.3
			19.54	13391.5
			19.55	13568.8
			19.56	13736.2
			19.57	13893
			19.58	13947.7
			19.59	13963.2
			19.6	13693.7
			19.61	13416.4
			19.62	13404.3
			19.63	13468.4
			19.64	13651.4
			19.65	13796
			19.66	13744
			19.67	13661
			19.68	13542.9
			19.69	13448.3
			19.7	13402.7
			19.71	13347.7
			19.72	13277.5
			19.73	13323.3
			19.74	13485.7
			19.75	13613.4
			19.76	13714.6
			19.77	13822.9
			19.78	13929.1
			19.79	13994.4
			19.8	14022.4
			19.81	13805.8
			19.82	13568.3
			19.83	13684.7
			19.84	13823.8
			19.85	13710
			19.86	13520.6
			19.87	13183.8
			19.88	13022.8
			19.89	13375.2
			19.9	13643.1
			19.91	13685.3
			19.92	13667
			19.93	13569.8
			19.94	13519.9
			19.95	13809
			19.96	13919.3
			19.97	13967.4
			19.98	13981.8
			19.99	13983.2
			20	14087.1
			20.01	14217.8
			20.02	14187
			20.03	14082.1
			20.04	13766.4
			20.05	13463.7
			20.06	13464.8
			20.07	13606.7
			20.08	14115.9
			20.09	14353
			20.1	13731.4
			20.11	13274.8
			20.12	13744.7
			20.13	13889.1
			20.14	13692.5
			20.15	13601.3
			20.16	13626.9
			20.17	13685.7
			20.18	13768.9
			20.19	13806.5
			20.2	13807.9
			20.21	13573.3
			20.22	13292.7
			20.23	13631.1
			20.24	14103.6
			20.25	14172.1
			20.26	14147.3
			20.27	14089.3
			20.28	14038.2
			20.29	14092.4
			20.3	14132.8
			20.31	14137
			20.32	14131.9
			20.33	14111.9
			20.34	14088.4
			20.35	14060.4
			20.36	14190.5
			20.37	14494.5
			20.38	14294.2
			20.39	13706.6
			20.4	13566.3
			20.41	13682.8
			20.42	13854.5
			20.43	14024.8
			20.44	13878.8
			20.45	13657.5
			20.46	13869
			20.47	14142.2
			20.48	14418.3
			20.49	14610
			20.5	14458
			20.51	14272.7
			20.52	14096.5
			20.53	14029.8
			20.54	14199.8
			20.55	14268.6
			20.56	14162.9
			20.57	14014.4
			20.58	13819.9
			20.59	13858
			20.6	14078.9
			20.61	13977.8
			20.62	13696.1
			20.63	14017.5
			20.64	14531.6
			20.65	14522.5
			20.66	14380
			20.67	14514
			20.68	14617
			20.69	14165.4
			20.7	13788
			20.71	14098.2
			20.72	14390.1
			20.73	14395.5
			20.74	14371.6
			20.75	14326.4
			20.76	14327.6
			20.77	14406.3
			20.78	14219
			20.79	13715.7
			20.8	13639.2
			20.81	13915.5
			20.82	13958.9
			20.83	13877.2
			20.84	14198.9
			20.85	14660.5
			20.86	14567.9
			20.87	14317.3
			20.88	14267.4
			20.89	14276.1
			20.9	14351.3
			20.91	14418
			20.92	14399
			20.93	14398.3
			20.94	14485.9
			20.95	14369.9
			20.96	13770.7
			20.97	13379.7
			20.98	13583.2
			20.99	13789.3
			21	14058.5
			21.01	14118.4
			21.02	14000.3
			21.03	14079.3
			21.04	14287.4
			21.05	14678.5
			21.06	15115
			21.07	14981.8
			21.08	14702
			21.09	14836.6
			21.1	14981.7
			21.11	14555.7
			21.12	14088.7
			21.13	13882.2
			21.14	13746
			21.15	14166.7
			21.16	14414.2
			21.17	14375.8
			21.18	14505.1
			21.19	14947.8
			21.2	15197
			21.21	15194.6
			21.22	15104.4
			21.23	14935.3
			21.24	14654.1
			21.25	14312
			21.26	14301.6
			21.27	14435
			21.28	14381.3
			21.29	14274.9
			21.3	14282.4
			21.31	14314.5
			21.32	14513.3
			21.33	14680.5
			21.34	14707.4
			21.35	14702.7
			21.36	14651.2
			21.37	14571.8
			21.38	14433.8
			21.39	14307.7
			21.4	14207.6
			21.41	14233.1
			21.42	14421.4
			21.43	14310.7
			21.44	13927.9
			21.45	13904.9
			21.46	14115.5
			21.47	14210.3
			21.48	14247.5
			21.49	14099.2
			21.5	13937.9
			21.51	14164.6
			21.52	14452.3
			21.53	14471.6
			21.54	14443.6
			21.55	14427.9
			21.56	14398
			21.57	14314.2
			21.58	14386.3
			21.59	14861
			21.6	15139.8
			21.61	15021.2
			21.62	14919.8
			21.63	14853.4
			21.64	14762.6
			21.65	14649.2
			21.66	14775.7
			21.67	15057.1
			21.68	15178.1
			21.69	15207.6
			21.7	15030
			21.71	14766.1
			21.72	14391.4
			21.73	14065.2
			21.74	14284.8
			21.75	14552.6
			21.76	14543.2
			21.77	14548
			21.78	14732.7
			21.79	14900.4
			21.8	14983.5
			21.81	15139.3
			21.82	15441.3
			21.83	15619.3
			21.84	14853.8
			21.85	14469.7
			21.86	14244.3
			21.87	14435.7
			21.88	14903.5
			21.89	14777.5
			21.9	14373
			21.91	14437.8
			21.92	14670.8
			21.93	14810.9
			21.94	14894.4
			21.95	14752.9
			21.96	14657.9
			21.97	15022.3
			21.98	15221.7
			21.99	14592.6
			22	14073.3
			22.01	14054.3
			22.02	14102.2
			22.03	14231.6
			22.04	14472.9
			22.05	14870.8
			22.06	15113.2
			22.07	15195.8
			22.08	15184.6
			22.09	15101.4
			22.1	14841.2
			22.11	14510.2
			22.12	14617.1
			22.13	14875.2
			22.14	14920.5
			22.15	14895.2
			22.16	14793.5
			22.17	14692.9
			22.18	14565.9
			22.19	14591.4
			22.2	15124.7
			22.21	15422.9
			22.22	14946
			22.23	14632.9
			22.24	14739
			22.25	14804
			22.26	14791.2
			22.27	14837.3
			22.28	14946.2
			22.29	15084
			22.3	15240.3
			22.31	15259.1
			22.32	15196.6
			22.33	14991.4
			22.34	14745.3
			22.35	14838.9
			22.36	14986.3
			22.37	14911.3
			22.38	14785.3
			22.39	14638.9
			22.4	14583.8
			22.41	14892.2
			22.42	15118.7
			22.43	15012.9
			22.44	14933.6
			22.45	14950.4
			22.46	14867.4
			22.47	14628.5
			22.48	14540.8
			22.49	14619.7
			22.5	14823.5
			22.51	15119.2
			22.52	15131.9
			22.53	14993.2
			22.54	14913.1
			22.55	14860.7
			22.56	14854.7
			22.57	14870.2
			22.58	14946.8
			22.59	14992.4
			22.6	14791
			22.61	14578.4
			22.62	14471.7
			22.63	14482.5
			22.64	14802.4
			22.65	14947.3
			22.66	14677
			22.67	14524.1
			22.68	14576.3
			22.69	14605.2
			22.7	15013.2
			22.71	15064.3
			22.72	14936
			22.73	14800.1
			22.74	14671.1
			22.75	14805.1
			22.76	15021.2
			22.77	14855.9
			22.78	14616.5
			22.79	14748.2
			22.8	14976.7
			22.81	15280.6
			22.82	15514.3
			22.83	15411.2
			22.84	15243.5
			22.85	14991.4
			22.86	14812.4
			22.87	14963
			22.88	14964.4
			22.89	14771.1
			22.9	14901.3
			22.91	15408.9
			22.92	15485.1
			22.93	15208.3
			22.94	14946.7
			22.95	14695
			22.96	14467.4
			22.97	14286.2
			22.98	14602.2
			22.99	15014.4
			23	14879.5
			23.01	14713.4
			23.02	15116.4
			23.03	15525.8
			23.04	15188.9
			23.05	14931.8
			23.06	14947.8
			23.07	14904.2
			23.08	14682.6
			23.09	14563
			23.1	14623.9
			23.11	14690.3
			23.12	14760.1
			23.13	14916.9
			23.14	15146.2
			23.15	15301.2
			23.16	15402.1
			23.17	15260.8
			23.18	15035.1
			23.19	15154.3
			23.2	15367.9
			23.21	15100.9
			23.22	14799.5
			23.23	14740.8
			23.24	14723.4
			23.25	14705.9
			23.26	14690.5
			23.27	14681.7
			23.28	14749.2
			23.29	14993
			23.3	15039.2
			23.31	14735.6
			23.32	14717.3
			23.33	15058.5
			23.34	15101.9
			23.35	14887.9
			23.36	14927.6
			23.37	15121.9
			23.38	15130.8
			23.39	15050.7
			23.4	14866.2
			23.41	14681.2
			23.42	14825.2
			23.43	15017.1
			23.44	14997.4
			23.45	14976.1
			23.46	15115.1
			23.47	15324.2
			23.48	15698.3
			23.49	15744.4
			23.5	14974.9
			23.51	14522
			23.52	14688.3
			23.53	14832.9
			23.54	14935.1
			23.55	14802
			23.56	14464.1
			23.57	14705.7
			23.58	15303.8
			23.59	15337.1
			23.6	15118.1
			23.61	15139.5
			23.62	15228.5
			23.63	15158
			23.64	15057.2
			23.65	15024.8
			23.66	14982.4
			23.67	14836
			23.68	14664.9
			23.69	14454.7
			23.7	14468
			23.71	15039.6
			23.72	15427.3
			23.73	15043.6
			23.74	14893.9
			23.75	14932.2
			23.76	14930.6
			23.77	14890.1
			23.78	14759.9
			23.79	14581.3
			23.8	14788.7
			23.81	15173.9
			23.82	15386.6
			23.83	15506.6
			23.84	15310.3
			23.85	15061.9
			23.86	15024.1
			23.87	15039
			23.88	15116.4
			23.89	15183.8
			23.9	14979.1
			23.91	14877.2
			23.92	14980
			23.93	14962.5
			23.94	14702
			23.95	14579.5
			23.96	14652.1
			23.97	14692.5
			23.98	14700.6
			23.99	14683
			24	14655.2
			24.01	14898.4
			24.02	15249.6
			24.03	15100.3
			24.04	14782.3
			24.05	14636.2
			24.06	14547.2
			24.07	14880.4
			24.08	15201.4
			24.09	15320.6
			24.1	15337.7
			24.11	15089.1
			24.12	14832.6
			24.13	14616.9
			24.14	14591.8
			24.15	14928.2
			24.16	15071.3
			24.17	14931.4
			24.18	14871.7
			24.19	14895.2
			24.2	15140
			24.21	15529.8
			24.22	15472.4
			24.23	15194.6
			24.24	15112.6
			24.25	15104.7
			24.26	15089.3
			24.27	15049.5
			24.28	14846
			24.29	14637.2
			24.3	14569.3
			24.31	14560.7
			24.32	14697.1
			24.33	14806.7
			24.34	14808.5
			24.35	14764.2
			24.36	14640.4
			24.37	14698.6
			24.38	15022.1
			24.39	15109
			24.4	14950.7
			24.41	15005.6
			24.42	15207
			24.43	15091.6
			24.44	14811.5
			24.45	14608.4
			24.46	14455.3
			24.47	14535.8
			24.48	14685.5
			24.49	14852.3
			24.5	15001.4
			24.51	15038.3
			24.52	15050.6
			24.53	15031.6
			24.54	15016
			24.55	15017.9
			24.56	15034.4
			24.57	15078.5
			24.58	15105.5
			24.59	15174.4
			24.6	15046.2
			24.61	14730.2
			24.62	14637.4
			24.63	14715.8
			24.64	14955.8
			24.65	15267.8
			24.66	15228.4
			24.67	15049
			24.68	14888
			24.69	14783.6
			24.7	15081.3
			24.71	15348.8
			24.72	14983.9
			24.73	14599.1
			24.74	14506.5
			24.75	14459
			24.76	14664
			24.77	14838.6
			24.78	15018.2
			24.79	15198.3
			24.8	15379.2
			24.81	15212.6
			24.82	14665.1
			24.83	14373
			24.84	14281.3
			24.85	14293.4
			24.86	14368.8
			24.87	14553.4
			24.88	14760.3
			24.89	14675.1
			24.9	14541.3
			24.91	14738
			24.92	14971.7
			24.93	14577.1
			24.94	14245.9
			24.95	14267.1
			24.96	14351.2
			24.97	14511.5
[truncated: 5,503 more rows]

## Sheet: Supplementary Figure 6
Supplementary Figure 6b
	%
SA	14.8
DA	81.9
AC	3.3

## Sheet: Supplementary Figure 7
Supplementary Figure 7a							Supplementary Figure 7b
Zeta Potential (mV)	Intensity (counts)	Zeta Potential (mV)	Intensity (counts)	Zeta Potential (mV)	Intensity (counts)		Zeta Potential (mV)	Intensity (counts)	Zeta Potential (mV)	Intensity (counts)	Zeta Potential (mV)	Intensity (counts)
-145.106	0	-146.799	0	-148.147	0		-148.68	0	-148.085	0	-143.804	0
-141.813	0	-143.506	0	-144.855	0		-143.844	0	-138.141	0	-133.77	0
-138.521	0	-140.214	0	-141.563	0		-139.008	0	-128.196	0	-123.736	0
-135.228	0	-136.922	0	-138.27	0		-134.172	0	-118.252	0	-113.702	0
-131.935	0	-133.629	0	-134.978	0		-129.335	0	-108.308	0	-103.668	0
-128.643	0	-130.337	0	-131.686	0		-124.499	0	-98.3634	0	-93.6343	0
-125.35	0	-127.045	0	-128.394	0		-119.663	0	-88.419	0	-83.6003	0
-122.057	0	-123.753	0	-125.101	0		-114.827	0	-78.4748	0	-73.5663	0
-118.765	0	-120.46	0	-121.809	0		-109.991	0	-68.5304	0	-63.5324	0
-115.472	0	-117.168	0	-118.517	0		-105.154	0	-58.5861	0	-53.4984	0
-112.179	0	-113.876	0	-115.225	0		-100.318	0	-48.6419	0	-43.4644	0
-108.887	0	-110.583	0	-111.932	0		-95.482	0	-38.6975	8809.88	-33.4305	0
-105.594	0	-107.291	0	-108.64	0		-90.6458	0	-28.7532	91535.3	-23.3965	43084.7
-102.301	0	-103.999	0	-105.348	0		-85.8096	0	-18.8089	243126	-13.3624	159800
-99.0088	0	-100.707	0	-102.055	0		-80.9734	0	-8.86461	325392	-3.32852	244619
-95.7161	0	-97.4143	0	-98.7632	0		-76.1372	0	1.07972	271573	6.70549	175108
-92.4234	0	-94.122	0	-95.471	0		-71.301	0	11.024	127424	16.7395	53357.1
-89.1308	0	-90.8298	0	-92.1787	0		-66.4648	0	20.9683	22280	26.7734	34.1742
-85.8381	0	-87.5375	0	-88.8865	0		-61.6286	0	30.9126	0	36.8074	0
-82.5454	0	-84.2452	0	-85.5942	0		-56.7924	0	40.8569	0	46.8414	0
-79.2528	0	-80.9529	0	-82.3019	0		-51.9562	0	50.8012	0	56.8753	0
-75.9601	0	-77.6606	0	-79.0097	0		-47.12	0	60.7456	0	66.9094	0
-72.6674	0	-74.3683	0	-75.7174	0		-42.2838	0	70.6898	0	76.9434	0
-69.3748	0	-71.076	0	-72.4252	0		-37.4476	0	80.6341	0	86.9773	0
-66.0821	0	-67.7838	0	-69.1329	0		-32.6115	0	90.5785	0	97.0113	0
-62.7894	0	-64.4915	0	-65.8406	0		-27.7752	0	100.523	0	107.045	0
-59.4967	0	-61.1992	0	-62.5484	0		-22.939	0	110.467	0	117.079	0
-56.2041	0	-57.9069	0	-59.2561	0		-18.1029	0	120.411	0	127.113	0
-52.9114	0	-54.6146	0	-55.9639	0		-13.2667	0	130.356	0	137.147	0
-49.6188	0	-51.3224	0	-52.6716	0		-8.43045	10009.2	-40.5154	0	-40.5154	0
-46.3261	0	-48.0301	0	-49.3793	0		-3.59428	90124.9	-36.8087	0	-36.8087	0
-43.0334	0	-44.7378	0	-46.0871	0		1.24193	276774	-33.102	0	-33.102	0
-39.7408	0	-41.4455	0	-42.7948	0		6.07814	397831	-29.3953	0	-29.3953	0
-36.4481	0	-38.1532	0	-39.5025	0		10.9143	296504	-25.6886	0	-25.6886	0
-33.1554	0	-34.8609	0	-36.2103	0		15.7505	112712	-21.9819	0	-21.9819	0
-29.8628	0	-31.5686	0	-32.918	0		20.5867	24267.6	-18.2751	0	-18.2751	0
-26.5701	0	-28.2764	0	-29.6258	0		25.4229	9666.1	-14.5685	0	-14.5685	0
-23.2774	0	-24.9841	19210.7	-26.3335	0		30.2591	0	-10.8617	0	-10.8617	0
-19.9847	0	-21.6918	76207.6	-23.0412	0		35.0953	0	-7.15501	0	-7.15501	0
-16.6921	0	-18.3995	150756	-19.749	0		39.9315	0	-3.44833	0	-3.44833	0
-13.3994	0	-15.1072	263316	-16.4567	0		44.7677	0	0.2584	0	0.2584	0
-10.1067	0	-11.8149	421587	-13.1645	0		49.6039	0	3.96512	0	3.96512	0
-6.81408	0	-8.52264	486226	-9.87218	6846.26		54.4401	0	7.6718	0	7.6718	0
-3.5214	0	-5.23037	377221	-6.57991	43008.9		59.2763	0	11.3785	0	11.3785	0
-0.22875	0	-1.93808	206985	-3.28767	144470		64.1125	0	15.0853	0	15.0853	0
3.06393	36517.7	1.35421	92927.9	0.0046	400083		68.9487	0	18.7919	0	18.7919	0
6.3566	102962	4.64648	47488.7	3.29687	658937		73.7849	0	22.4987	0	22.4987	0
9.64925	219311	7.93877	30211.4	6.58912	661360		78.6211	0	26.2054	0	26.2054	0
12.9419	508982	11.2311	9132.66	9.88139	473024		83.4572	0	29.9121	0	29.9121	0
16.2346	670267	14.5233	0	13.1737	319861		88.2935	0	33.6188	0	33.6188	0
19.5272	484851	17.8156	0	16.4659	234273		93.1297	0	37.3255	0	37.3255	0
22.8199	306299	21.1079	0	19.7582	113594		97.9658	0	41.0322	0	41.0322	0
26.1126	202006	24.4002	0	23.0504	13172		102.802	0	44.7389	0	44.7389	0
29.4052	76895	27.6925	0	26.3427	0		107.638	0	48.4456	0	48.4456	0
32.6979	4804.54	30.9848	0	29.635	0		112.474	0	52.1523	0	52.1523	0
35.9906	0	34.277	0	32.9272	0		117.311	0	55.859	0	55.859	0
39.2833	0	37.5693	0	36.2195	0		122.147	0	59.5658	0	59.5658	0
42.5759	0	40.8616	0	39.5117	0		126.983	0	63.2724	0	63.2724	0
45.8686	0	44.1539	0	42.804	0		131.819	0	66.9792	0	66.9792	0
49.1613	0	47.4462	0	46.0963	0		136.655	0	70.6859	0	70.6859	0
52.4539	0	50.7385	0	49.3885	0		141.492	0	74.3926	0	74.3926	0
55.7466	0	54.0307	0	52.6808	0		78.0993	0	78.0993	0	78.0993	0
59.0393	0	57.323	0	55.973	0		81.806	0	81.806	0	81.806	0
62.3319	0	60.6153	0	59.2653	0		85.5127	0	85.5127	0	85.5127	0
65.6246	0	63.9076	0	62.5576	0		89.2194	0	89.2194	0	89.2194	0
68.9173	0	67.1999	0	65.8498	0		92.9262	0	92.9262	0	92.9262	0
72.2099	0	70.4922	0	69.1421	0		96.6328	0	96.6328	0	96.6328	0
75.5026	0	73.7845	0	72.4344	0		100.34	0	100.34	0	100.34	0
78.7953	0	77.0767	0	75.7266	0		104.046	0	104.046	0	104.046	0
82.0879	0	80.369	0	79.0189	0		107.753	0	107.753	0	107.753	0
85.3806	0	83.6613	0	82.3111	0		111.46	0	111.46	0	111.46	0
88.6733	0	86.9536	0	85.6034	0		115.166	0	115.166	0	115.166	0
91.9659	0	90.2459	0	88.8957	0		118.873	0	118.873	0	118.873	0
95.2586	0	93.5382	0	92.1879	0		122.58	0	122.58	0	122.58	0
98.5513	0	96.8304	0	95.4802	0		126.287	0	126.287	0	126.287	0
101.844	0	100.123	0	98.7725	0		129.993	0	129.993	0	129.993	0
105.137	0	103.415	0	102.065	0		133.7	0	133.7	0	133.7	0
108.429	0	106.707	0	105.357	0		137.407	0	137.407	0	137.407	0
111.722	0	110	0	108.649	0		141.113	0	141.113	0	141.113	0
115.015	0	113.292	0	111.942	0		144.82	0	144.82	0	144.82	0
118.307	0	116.584	0	115.234	0
121.6	0	119.876	0	118.526	0
124.893	0	123.169	0	121.818	0
128.185	0	126.461	0	125.111	0
131.478	0	129.753	0	128.403	0
134.771	0	133.046	0	131.695	0
138.063	0	136.338	0	134.987	0
141.356	0	139.63	0	138.28	0
144.649	0	142.922	0	141.572	0
		146.215	0	144.864	0

## Sheet: Supplementary Figure 9
Supplementary Figure 9a											Supplementary Figure 9b													Supplementary Figure 9c											Supplementary Figure 9d
2D-Cu-N-C		FePc-1@2D-Cu-N-C		FePc-2@2D-Cu-N-C		FePc-3@2D-Cu-N-C		FePc			2D-Cu-N-C		FePc-1@2D-Cu-N-C		FePc-2@2D-Cu-N-C		FePc-3@2D-Cu-N-C		FePc		FePc PDF#37–1845			2D-Cu-N-C		FePc-1@2D-Cu-N-C		FePc-2@2D-Cu-N-C		FePc-3@2D-Cu-N-C		FePc			2D-Cu-N-C		FePc-1@2D-Cu-N-C		FePc-2@2D-Cu-N-C		FePc-3@2D-Cu-N-C		FePc
-145.106	0	-148.147	0	-148.424	0	-147.217	0	-146.799	0		5	4020.11	5	22042.3	5	31755.2	5	38389	5	34831.4	6.954	100		2801.12	-522.524	3001.12	241.574	3001.27	1133.4	3001.12	2030.67	3001.06	2999.51		399.922	91.0209	399.922	93.2963	399.922	97.6575	399.922	105.298	399.922	85.8405
-141.813	0	-144.855	0	-145.131	0	-143.933	0	-143.506	0		5.01	3984.17	5.01	21680.8	5.02	31640.4	5.02	37595	5.02	35519.4	9.798	7		2799.75	-519.103	2999.78	250.79	2999.94	1121.7	2999.78	2022.22	2999.72	2999.91		400.163	91.2988	400.163	93.6775	400.163	98.2579	400.163	105.768	400.163	86.0979
-138.521	0	-141.563	0	-141.839	0	-140.649	0	-140.214	0		5.02	3949.9	5.02	21301.5	5.04	31232.8	5.04	38192.9	5.04	35951.4	13.847	4		2798.37	-511.993	2998.44	260.695	2998.6	1113.74	2998.44	2022.05	2998.38	2999.27		400.404	91.5794	400.404	94.0664	400.404	98.8475	400.404	106.248	400.404	86.3517
-135.228	0	-138.27	0	-138.546	0	-137.365	0	-136.922	0		5.03	3944.6	5.03	21066.4	5.06	30749.9	5.06	37606.2	5.06	35903.4	15.561	31		2796.99	-509.578	2997.1	271.758	2997.26	1108.96	2997.1	2019.33	2997.04	2998.56		400.646	91.8681	400.646	94.4774	400.646	99.3918	400.646	106.752	400.646	86.5886
-131.935	0	-134.978	0	-135.254	0	-134.08	0	-133.629	0		5.04	3993.78	5.04	21067.6	5.08	31048.5	5.08	37348.5	5.08	35967.4	22.038	3		2795.62	-499.96	2995.77	275.673	2995.92	1106.8	2995.77	2013.35	2995.71	2998.99		400.887	92.1581	400.887	94.8932	400.887	99.8989	400.887	107.257	400.887	86.8112
-128.643	0	-131.686	0	-131.961	0	-130.796	0	-130.337	0		5.05	4201.7	5.05	21750.8	5.1	30961.2	5.1	37266.7	5.1	36591.4	23.966	17		2794.24	-498.758	2994.43	280.486	2994.58	1106.69	2994.43	2017.04	2994.37	2998.17		401.128	92.4418	401.128	95.3037	401.128	100.365	401.128	107.747	401.128	87.0249
-125.35	0	-128.394	0	-128.669	0	-127.512	0	-127.045	0		5.06	4102.88	5.06	22120.5	5.12	30411.4	5.12	37385	5.12	36111.4	24.85	24		2792.86	-488.212	2993.09	278.05	2993.24	1108.85	2993.09	2022.46	2993.03	2996.74		401.369	92.7089	401.369	95.6981	401.369	100.786	401.369	108.204	401.369	87.2303
-122.057	0	-125.101	0	-125.376	0	-124.228	0	-123.753	0		5.07	3278.66	5.07	21664.7	5.14	30084	5.14	36972.3	5.14	36047.4	27.036	13		2791.48	-481.732	2991.75	276.896	2991.9	1113.05	2991.75	2019.69	2991.69	2999.24		401.61	92.948	401.61	96.0657	401.61	101.154	401.61	108.61	401.61	87.428
-118.765	0	-121.809	0	-122.084	0	-120.943	0	-120.46	0		5.08	2759.51	5.08	20940.3	5.16	29895.3	5.16	36807.2	5.16	35743.4	28.87	3		2790.1	-482.528	2990.41	270.979	2990.56	1112.33	2990.41	2016.7	2990.35	3000.55		401.851	93.1486	401.851	96.3962	401.851	101.465	401.851	108.952	401.851	87.6175
-115.472	0	-118.517	0	-118.791	0	-117.659	0	-117.168	0		5.09	2798.43	5.09	19819.8	5.18	29357.2	5.18	37081.8	5.18	36031.4	29.655	2		2788.72	-477.645	2989.07	265.581	2989.22	1110.23	2989.07	2010.56	2989.01	2999.92		402.092	93.302	402.092	96.6818	402.092	101.714	402.092	109.22	402.092	87.7978
-112.179	0	-115.225	0	-115.498	0	-114.375	0	-113.876	0		5.1	2780.77	5.1	19375.8	5.2	29878.7	5.2	36729.2	5.2	36239.4	31.474	2		2787.34	-470.175	2987.73	268.862	2987.88	1105.38	2987.73	2008.4	2987.67	2998.89		402.333	93.4033	402.333	96.9176	402.333	101.901	402.333	109.409	402.333	87.9675
-108.887	0	-111.932	0	-112.206	0	-111.091	0	-110.583	0		5.11	2683.75	5.11	19757.3	5.22	30158.3	5.22	36468.2	5.22	35935.4	35.307	2		2785.96	-474.903	2986.39	271.627	2986.54	1106.02	2986.39	2006.87	2986.33	2997.43		402.574	93.4517	402.574	97.1022	402.574	102.028	402.574	109.52	402.574	88.125
-105.594	0	-108.64	0	-108.913	0	-107.806	0	-107.291	0		5.12	2400.3	5.12	19828.4	5.24	29452.4	5.24	35956.9	5.24	36351.4	37.933	2		2784.58	-474.039	2985.05	279.438	2985.2	1106.09	2985.05	2012.43	2984.99	2996.35		402.815	93.4502	402.815	97.2377	402.815	102.098	402.815	109.56	402.815	88.2689
-102.301	0	-105.348	0	-105.621	0	-104.522	0	-103.999	0		5.13	1965.71	5.13	19633.7	5.26	28605.4	5.26	35872.6	5.26	36095.4	41.186	2		2783.2	-473.643	2983.71	285.638	2983.86	1106.78	2983.71	2008.23	2983.64	2996.63		403.056	93.4049	403.056	97.3294	403.056	102.12	403.056	109.54	403.056	88.3983
-99.0088	0	-102.055	0	-102.328	0	-101.238	0	-100.707	0		5.14	2086.36	5.14	19481	5.28	28746.8	5.28	35829.9	5.28	35759.4	43.253	2		2781.82	-479.786	2982.36	283.434	2982.52	1106.08	2982.36	2006.39	2982.3	3000.08		403.297	93.3243	403.297	97.3848	403.297	102.101	403.297	109.474	403.297	88.5127
-95.7161	0	-98.7632	0	-99.0357	0	-97.9536	0	-97.4143	0		5.15	2537.25	5.15	19357.3	5.3	28660.2	5.3	35237.6	5.3	36383.4	45.305	2		2780.44	-489.738	2981.02	281.601	2981.18	1110.25	2981.02	2012.28	2980.96	3001.56		403.538	93.2173	403.538	97.4121	403.538	102.05	403.538	109.377	403.538	88.6119
-92.4234	0	-95.471	0	-95.7432	0	-94.6694	0	-94.122	0		5.16	2438.94	5.16	19697.6	5.32	28016.2	5.32	35057.3	5.32	36607.4				2779.06	-484.671	2979.68	280.577	2979.84	1113.69	2979.68	2014.66	2979.62	3001.96		403.779	93.0924	403.779	97.4199	403.779	101.975	403.779	109.26	403.779	88.6959
-89.1308	0	-92.1787	0	-92.4506	0	-91.3851	0	-90.8298	0		5.17	2118.01	5.17	20170.5	5.34	27997.8	5.34	35265.6	5.34	36511.4				2777.68	-487.13	2978.34	279.69	2978.49	1115.73	2978.34	2009.63	2978.28	3003.55		404.02	92.9567	404.02	97.4158	404.02	101.885	404.02	109.135	404.02	88.7653
-85.8381	0	-88.8865	0	-89.1581	0	-88.1008	0	-87.5375	0		5.18	1941.81	5.18	19870.4	5.36	27602.5	5.36	35049.7	5.36	36447.4				2776.3	-495.819	2977	276.587	2977.15	1113.96	2977	2004.27	2976.94	3002.59		404.262	92.8153	404.262	97.4061	404.262	101.783	404.262	109.008	404.262	88.8205
-82.5454	0	-85.5942	0	-85.8655	0	-84.8166	0	-84.2452	0		5.19	1854.79	5.19	19364.2	5.38	27718.7	5.38	35013.8	5.38	36991.4				2774.92	-488.637	2975.65	269.474	2975.81	1111.84	2975.65	2000.83	2975.59	3001.74		404.502	92.6712	404.502	97.3952	404.502	101.675	404.502	108.884	404.502	88.8623
-79.2528	0	-82.3019	0	-82.573	0	-81.5323	0	-80.9529	0		5.2	2145.68	5.2	19322.4	5.4	27551.2	5.4	34338.9	5.4	36735.4				2773.53	-484.702	2974.31	264.494	2974.47	1106.49	2974.31	2001.58	2974.25	3001.04		404.744	92.5251	404.744	97.3854	404.744	101.562	404.744	108.761	404.744	88.8913
-75.9601	0	-79.0097	0	-79.2805	0	-78.2481	0	-77.6606	0		5.21	2460.36	5.21	19355.4	5.42	27446.8	5.42	34280.9	5.42	36111.4				2772.15	-494.75	2972.97	260.384	2973.12	1101.38	2972.97	2004.62	2972.91	2998.93		404.985	92.3764	404.985	97.3772	404.985	101.445	404.985	108.639	404.985	88.9088
-72.6674	0	-75.7174	0	-75.9879	0	-74.9638	0	-74.3683	0		5.22	2355.03	5.22	19154.2	5.44	27085.9	5.44	34231.5	5.44	36079.4				2770.77	-488.927	2971.62	258.228	2971.78	1096.54	2971.62	2002.89	2971.56	3002.48		405.226	92.2237	405.226	97.3695	405.226	101.325	405.226	108.513	405.226	88.9165
-69.3748	0	-72.4252	0	-72.6954	0	-71.6796	0	-71.076	0		5.23	2175.99	5.23	18870.8	5.46	26973.6	5.46	33968.8	5.46	36239.4				2769.38	-478.052	2970.28	258.779	2970.44	1095.92	2970.28	2000.29	2970.22	3003.97		405.467	92.0651	405.467	97.3598	405.467	101.202	405.467	108.377	405.467	88.9163
-66.0821	0	-69.1329	0	-69.4028	0	-68.3953	0	-67.7838	0		5.24	1991.2	5.24	18404	5.48	26669.1	5.48	34007.2	5.48	36159.4				2768	-479.868	2968.94	257.905	2969.09	1098.02	2968.94	2005.08	2968.88	3005.94		405.708	91.9	405.708	97.345	405.708	101.076	405.708	108.227	405.708	88.9111
-62.7894	0	-65.8406	0	-66.1103	0	-65.1111	0	-64.4915	0		5.25	1745.39	5.25	18026.8	5.5	26246.2	5.5	33828.1	5.5	36127.4				2766.62	-467.011	2967.59	262.433	2967.75	1101.15	2967.59	2014.6	2967.53	3005.35		405.949	91.7289	405.949	97.3222	405.949	100.949	405.949	108.062	405.949	88.9037
-59.4967	0	-62.5484	0	-62.8177	0	-61.8269	0	-61.1992	0		5.26	1306.98	5.26	18005	5.52	26203.9	5.52	33857.6	5.52	36783.4				2765.23	-466.664	2966.25	272.839	2966.4	1102.26	2966.25	2021.82	2966.19	3002.59		406.19	91.5548	406.19	97.2893	406.19	100.822	406.19	107.88	406.19	88.8975
-56.2041	0	-59.2561	0	-59.5252	0	-58.5426	0	-57.9069	0		5.27	977.825	5.27	18050.6	5.54	26419.5	5.54	33341.1	5.54	36703.4				2763.85	-466.053	2964.9	280.113	2965.06	1102.67	2964.9	2024.39	2964.84	3002.55		406.431	91.3821	406.431	97.2452	406.431	100.7	406.431	107.685	406.431	88.8958
-52.9114	0	-55.9639	0	-56.2326	0	-55.2583	0	-54.6146	0		5.28	938.868	5.28	18191.8	5.56	26062.1	5.56	33526.7	5.56	36991.4				2762.47	-472.622	2963.56	280.955	2963.71	1103.8	2963.56	2027.05	2963.5	3000.42		406.672	91.217	406.672	97.1898	406.672	100.586	406.672	107.484	406.672	88.9011
-49.6188	0	-52.6716	0	-52.9401	0	-51.9741	0	-51.3224	0		5.29	941.24	5.29	18225.1	5.58	25547.9	5.58	33385.7	5.58	36287.4				2761.08	-465.926	2962.21	281.826	2962.37	1104.14	2962.21	2029.56	2962.15	3000.69		406.913	91.0668	406.913	97.125	406.913	100.485	406.913	107.283	406.913	88.9152
-46.3261	0	-49.3793	0	-49.6475	0	-48.6898	0	-48.0301	0		5.3	994.075	5.3	18065.1	5.6	26002.3	5.6	33211.3	5.6	37071.4				2759.7	-473.828	2960.87	283.503	2961.02	1101.97	2960.87	2030.29	2960.81	3000.67		407.154	90.9388	407.154	97.0534	407.154	100.402	407.154	107.093	407.154	88.9388
-43.0334	0	-46.0871	0	-46.355	0	-45.4056	0	-44.7378	0		5.31	1022.62	5.31	17927.7	5.62	25849.9	5.62	33666.1	5.62	36431.4				2758.31	-474.646	2959.52	281.052	2959.68	1097.85	2959.52	2022.49	2959.46	3003.97		407.395	90.8399	407.395	96.9783	407.395	100.34	407.395	106.922	407.395	88.9714
-39.7408	0	-42.7948	0	-43.0624	0	-42.1213	0	-41.4455	0		5.32	1019.72	5.32	17822.5	5.64	25778	5.64	33486.8	5.64	36367.4				2756.93	-482.099	2958.17	278.031	2958.33	1096.07	2958.17	2017.56	2958.11	3009.18		407.636	90.7755	407.636	96.9026	407.636	100.304	407.636	106.778	407.636	89.0112
-36.4481	0	-39.5025	0	-39.7699	0	-38.8371	0	-38.1532	0		5.33	847.086	5.33	17694.8	5.66	25124.3	5.66	33139.9	5.66	37167.4				2755.54	-477.041	2956.83	282.206	2956.99	1097.31	2956.83	2010.69	2956.77	3010.16		407.877	90.7494	407.877	96.8293	407.877	100.296	407.877	106.668	407.877	89.0554
-33.1554	0	-36.2103	0	-36.4773	0	-35.5528	0	-34.8609	0		5.34	528.24	5.34	17544.1	5.68	25176.9	5.68	32920.7	5.68	37279.4				2754.15	-484.379	2955.48	278.615	2955.64	1100.24	2955.48	2015.78	2955.42	3011.03		408.118	90.7637	408.118	96.7607	408.118	100.317	408.118	106.596	408.118	89.1002
-29.8628	0	-32.918	0	-33.1848	0	-32.2686	0	-31.5686	0		5.35	434.679	5.35	17143.8	5.7	25548.3	5.7	33071.5	5.7	36543.4				2752.77	-482.871	2954.13	279.607	2954.29	1101.09	2954.13	2019.25	2954.07	3010.8		408.36	90.818	408.36	96.698	408.36	100.368	408.36	106.564	408.36	89.1408
-26.5701	0	-29.6258	0	-29.8922	0	-28.9843	0	-28.2764	0		5.36	478.842	5.36	16599.4	5.72	25142.3	5.72	33034.4	5.72	37423.4				2751.38	-490.664	2952.79	277.316	2952.94	1101.11	2952.79	2015.72	2952.73	3007.89		408.601	90.9098	408.601	96.6415	408.601	100.447	408.601	106.57	408.601	89.1718
-23.2774	0	-26.3335	0	-26.5997	0	-25.7001	0	-24.9841	19210.7		5.37	374.34	5.37	16468.1	5.74	24989.6	5.74	32756.2	5.74	37151.4				2749.99	-483.045	2951.44	279.599	2951.6	1103.34	2951.44	2011.59	2951.38	3005.6		408.842	91.0344	408.842	96.5909	408.842	100.552	408.842	106.613	408.842	89.1881
-19.9847	0	-23.0412	0	-23.3072	0	-22.4158	0	-21.6918	76207.6		5.38	206.55	5.38	16520.6	5.76	25001.3	5.76	32550.1	5.76	37663.4				2748.61	-481.703	2950.09	276.316	2950.25	1106.15	2950.09	2010.81	2950.03	3003.97		409.083	91.1853	409.083	96.545	409.083	100.677	409.083	106.686	409.083	89.1846
-16.6921	0	-19.749	0	-20.0146	0	-19.1316	0	-18.3995	150756		5.39	127.894	5.39	16449.5	5.78	25389.8	5.78	32366.7	5.78	37599.4				2747.22	-463.963	2948.75	282.284	2948.9	1106.65	2948.75	2013.22	2948.68	3002.35		409.324	91.3542	409.324	96.5019	409.324	100.818	409.324	106.782	409.324	89.1574
-13.3994	0	-16.4567	0	-16.722	0	-15.8473	0	-15.1072	263316		5.4	91.3504	5.4	16343.8	5.8	24843.2	5.8	32887.1	5.8	37119.4				2745.83	-453.961	2947.4	279.355	2947.55	1105.13	2947.4	2011.68	2947.34	3002.13		409.565	91.532	409.565	96.4596	409.565	100.967	409.565	106.893	409.565	89.1043
-10.1067	0	-13.1645	0	-13.4295	0	-12.5631	12101.2	-11.8149	421587		5.41	166.245	5.41	16312.9	5.82	25318.9	5.82	32890.5	5.82	37615.4				2744.44	-436.145	2946.05	282.322	2946.21	1104.07	2946.05	2010.76	2945.99	3002.33		409.806	91.7101	409.806	96.4166	409.806	101.119	409.806	107.008	409.806	89.025
-6.81408	0	-9.87218	6846.26	-10.137	0	-9.27881	96502	-8.52264	486226		5.42	172.468	5.42	16289.5	5.84	24507.9	5.84	32783.1	5.84	37903.4				2743.06	-439.938	2944.7	281.988	2944.86	1103.05	2944.7	2011.08	2944.64	2997.49		410.047	91.8807	410.047	96.3717	410.047	101.266	410.047	107.12	410.047	88.9218
-3.5214	0	-6.57991	43008.9	-6.8444	0	-5.99455	335319	-5.23037	377221		5.43	-441.133	5.43	16193.7	5.86	24474.5	5.86	32723	5.86	38975.4				2741.67	-434.975	2943.35	278.843	2943.51	1100.87	2943.35	2011.21	2943.29	2994.48		410.288	92.0384	410.288	96.3248	410.288	101.404	410.288	107.222	410.288	88.7987
-0.22875	0	-3.28767	144470	-3.55187	102432	-2.71032	536926	-1.93808	206985		5.44	-974.454	5.44	16109.5	5.88	24326.6	5.88	32665.8	5.88	38447.4				2740.28	-447.33	2942	269.229	2942.16	1099.85	2942	2018.82	2941.94	2993.52		410.529	92.1806	410.529	96.2765	410.529	101.528	410.529	107.308	410.529	88.6616
3.06393	36517.7	0.0046	400083	-0.25931	367538	0.57395	432881	1.35421	92927.9		5.45	-643.358	5.45	16135.5	5.9	24224	5.9	32423.7	5.9	38287.4				2738.89	-454.099	2940.65	268.295	2940.81	1099.99	2940.65	2017.63	2940.59	2993.22		410.77	92.3072	410.77	96.2285	410.77	101.637	410.77	107.377	410.77	88.5169
6.3566	102962	3.29687	658937	3.03324	575207	3.85821	199500	4.64648	47488.7		5.46	-371.786	5.46	16146.3	5.92	24241.5	5.92	32291.3	5.92	38831.4				2737.5	-457.333	2939.3	268.571	2939.46	1103.09	2939.3	2019.01	2939.24	2992.54		411.011	92.4209	411.011	96.1835	411.011	101.731	411.011	107.428	411.011	88.3712
9.64925	219311	6.58912	661360	6.32577	519592	7.14244	67400.4	7.93877	30211.4		5.47	-643.377	5.47	16062.5	5.94	24567.2	5.94	32008.4	5.94	38703.4				2736.11	-461.661	2937.95	275.242	2938.11	1108.95	2937.95	2017.78	2937.89	2992.25		411.252	92.5263	411.252	96.1443	411.252	101.81	411.252	107.463	411.252	88.2304
12.9419	508982	9.88139	473024	9.61833	287593	10.4267	11249.6	11.2311	9132.66		5.48	-862.739	5.48	16107.1	5.96	24952.3	5.96	31941.8	5.96	39727.4				2734.72	-464.97	2936.6	275.601	2936.76	1113.4	2936.6	2023.15	2936.54	2993.73		411.493	92.6286	411.493	96.1139	411.493	101.877	411.493	107.485	411.493	88.0994
16.2346	670267	13.1737	319861	12.9109	86213.3	13.711	0	14.5233	0		5.49	-853.181	5.49	16479.8	5.98	25036.1	5.98	32013.6	5.98	38863.4				2733.33	-460.921	2935.25	275.355	2935.41	1114.58	2935.25	2026.95	2935.19	2994.31		411.734	92.7332	411.734	96.0952	411.734	101.935	411.734	107.498	411.734	87.9815
19.5272	484851	16.4659	234273	16.2034	4230.6	16.9952	0	17.8156	0		5.5	-840.494	5.5	16729.2	6	24868.3	6	32698.4	6	39871.4				2731.94	-452.54	2933.9	274.173	2934.06	1113.17	2933.9	2025.45	2933.84	2997.27		411.976	92.845	411.976	96.0905	411.976	101.984	411.976	107.505	411.976	87.8786
22.8199	306299	19.7582	113594	19.496	0	20.2795	0	21.1079	0		5.51	-931.233	5.51	15510.9	6.02	24415	6.02	32527.9	6.02	39711.4				2730.55	-442.892	2932.55	283.485	2932.71	1112.75	2932.55	2023.19	2932.49	2998.83		412.217	92.9668	412.217	96.1012	412.217	102.027	412.217	107.507	412.217	87.7911
26.1126	202006	23.0504	13172	22.7885	0	23.5637	0	24.4002	0		5.52	-912.281	5.52	15246.4	6.04	24963.2	6.04	32193	6.04	39663.4				2729.16	-445.843	2931.2	282.228	2931.36	1112.02	2931.2	2023.33	2931.14	2997.08		412.458	93.0997	412.458	96.1275	412.458	102.063	412.458	107.508	412.458	87.7183
29.4052	76895	26.3427	0	26.0811	0	26.848	0	27.6925	0		5.53	-781.711	5.53	15813.8	6.06	25367.6	6.06	32318.7	6.06	39343.4				2727.77	-447.843	2929.85	281.432	2930	1111.2	2929.85	2014.63	2929.79	2996.85		412.699	93.2423	412.699	96.1683	412.699	102.092	412.699	107.507	412.699	87.6581
32.6979	4804.54	29.635	0	29.3736	0	30.1322	0	30.9848	0		5.54	-760.068	5.54	15896.6	6.08	25480.9	6.08	31701.7	6.08	40159.4				2726.38	-450.386	2928.49	275.741	2928.65	1109.52	2928.49	2009.98	2928.43	2999.49		412.94	93.3912	412.94	96.221	412.94	102.11	412.94	107.504	412.94	87.6075
35.9906	0	32.9272	0	32.6662	0	33.4165	0	34.277	0		5.55	-838.419	5.55	15536.3	6.1	25284.5	6.1	31440.4	6.1	40879.4				2724.99	-458.751	2927.14	278.12	2927.3	1106.33	2927.14	2011.8	2927.08	2999.59		413.181	93.5411	413.181	96.2816	413.181	102.115	413.181	107.5	413.181	87.5627
39.2833	0	36.2195	0	35.9587	0	36.7007	0	37.5693	0		5.56	-958.705	5.56	15270.2	6.12	24944.3	6.12	32064.4	6.12	41279.4				2723.59	-454.142	2925.79	280.884	2925.95	1105.27	2925.79	2015.5	2925.73	2998.97		413.422	93.6853	413.422	96.3451	413.422	102.104	413.422	107.493	413.422	87.5196
42.5759	0	39.5117	0	39.2513	0	39.985	0	40.8616	0		5.57	-1103.52	5.57	15065.7	6.14	25228.3	6.14	32442.4	6.14	41727.4				2722.2	-456.104	2924.44	286.042	2924.59	1106.43	2924.44	2015.16	2924.38	2998.62		413.663	93.817	413.663	96.4058	413.663	102.073	413.663	107.483	413.663	87.4739
45.8686	0	42.804	0	42.5438	0	43.2692	0	44.1539	0		5.58	-1157.81	5.58	14861.9	6.16	24847	6.16	31995.4	6.16	41487.4				2720.81	-457.417	2923.08	282.326	2923.24	1107.81	2923.08	2023.59	2923.02	2997.89		413.904	93.9299	413.904	96.4576	413.904	102.019	413.904	107.47	413.904	87.4217
49.1613	0	46.0963	0	45.8364	0	46.5535	0	47.4462	0		5.59	-1181.23	5.59	14698.1	6.18	24678.7	6.18	32388	6.18	42367.4				2719.42	-452.597	2921.73	279.262	2921.89	1107.96	2921.73	2026.14	2921.67	2998.55		414.145	94.0188	414.145	96.495	414.145	101.939	414.145	107.454	414.145	87.3596
52.4539	0	49.3885	0	49.1289	0	49.8377	0	50.7385	0		5.6	-1407.15	5.6	15181.3	6.2	24719.2	6.2	32610.6	6.2	43199.4				2718.02	-439.926	2920.38	281.565	2920.54	1107.41	2920.38	2021.94	2920.32	2999.07		414.386	94.0808	414.386	96.5134	414.386	101.834	414.386	107.437	414.386	87.2849
55.7466	0	52.6808	0	52.4215	0	53.122	0	54.0307	0		5.61	-1650.32	5.61	15789.1	6.22	24021.6	6.22	32755.6	6.22	42527.4				2716.63	-436.549	2919.02	280.556	2919.18	1106.81	2919.02	2024.56	2918.96	2998.24		414.627	94.1147	414.627	96.5093	414.627	101.701	414.627	107.421	414.627	87.1959
59.0393	0	55.973	0	55.714	0	56.4062	0	57.323	0		5.62	-1355.47	5.62	15369.6	6.24	24409.3	6.24	32443	6.24	43455.4				2715.24	-438.288	2917.67	275.662	2917.83	1104.89	2917.67	2029.48	2917.61	3000.31		414.868	94.121	414.868	96.4806	414.868	101.543	414.868	107.407	414.868	87.0914
62.3319	0	59.2653	0	59.0065	0	59.6905	0	60.6153	0		5.63	-1040.09	5.63	14803.7	6.26	24889.1	6.26	32894.6	6.26	43871.4				2713.84	-444.263	2916.32	273.047	2916.47	1104.17	2916.32	2018.32	2916.26	3002.37		415.109	94.1016	415.109	96.4259	415.109	101.359	415.109	107.398	415.109	86.9709
65.6246	0	62.5576	0	62.2991	0	62.9747	0	63.9076	0		5.64	-1508.39	5.64	15021.5	6.28	25356.4	6.28	32943.3	6.28	44575.4				2712.45	-451.5	2914.96	265.062	2915.12	1103.99	2914.96	2019.59	2914.9	3007.19		415.35	94.0591	415.35	96.3448	415.35	101.151	415.35	107.395	415.35	86.8342
68.9173	0	65.8498	0	65.5916	0	66.259	0	67.1999	0		5.65	-2000.02	5.65	15300	6.3	25119.5	6.3	33318.1	6.3	46319.4				2711.05	-463.662	2913.61	267.603	2913.76	1105.2	2913.61	2023.17	2913.55	3007.07		415.591	93.9958	415.591	96.2373	415.591	100.918	415.591	107.398	415.591	86.6815
72.2099	0	69.1421	0	68.8842	0	69.5432	0	70.4922	0		5.66	-1925.79	5.66	15187.5	6.32	24600	6.32	33275.3	6.32	46879.4				2709.66	-462.664	2912.25	271.52	2912.41	1109.87	2912.25	2025.5	2912.19	3007.43		415.832	93.9138	415.832	96.1033	415.832	100.66	415.832	107.408	415.832	86.5129
75.5026	0	72.4344	0	72.1767	0	72.8275	0	73.7845	0		5.67	-1811.04	5.67	15060.2	6.34	24687.7	6.34	33668.9	6.34	47423.4				2708.26	-470.331	2910.9	271.459	2911.05	1114.88	2910.9	2023.56	2910.84	3006.73		416.074	93.8142	416.074	95.943	416.074	100.379	416.074	107.423	416.074	86.3288
78.7953	0	75.7266	0	75.4693	0	76.1117	0	77.0767	0		5.68	-1800.78	5.68	14997.1	6.36	24772.5	6.36	33876.5	6.36	48351.4				2706.87	-472.295	2909.54	271.045	2909.7	1117.8	2909.54	2022.5	2909.48	3004.19		416.315	93.6973	416.315	95.756	416.315	100.073	416.315	107.442	416.315	86.1302
82.0879	0	79.0189	0	78.7618	0	79.396	0	80.369	0		5.69	-1816.44	5.69	15086	6.38	25277.6	6.38	33607	6.38	48927.4				2705.47	-464.151	2908.19	273.165	2908.34	1119.26	2908.19	2019.53	2908.12	3005.71		416.556	93.5625	416.556	95.5424	416.556	99.7434	416.556	107.462	416.556	85.9186
85.3806	0	82.3111	0	82.0544	0	82.6803	0	83.6613	0		5.7	-1874.36	5.7	15511	6.4	24983.6	6.4	33848.7	6.4	50447.4				2704.08	-455.85	2906.83	276.453	2906.99	1120.18	2906.83	2012.66	2906.77	3004.9		416.797	93.4092	416.797	95.3029	416.797	99.3939	416.797	107.478	416.797	85.6974
88.6733	0	85.6034	0	85.3469	0	85.9645	0	86.9536	0		5.71	-1910.79	5.71	15530.3	6.42	25002.8	6.42	33912.3	6.42	51951.4				2702.68	-444.535	2905.47	276.445	2905.63	1118.46	2905.47	2014.79	2905.41	3005.84		417.038	93.2368	417.038	95.0393	417.038	99.0308	417.038	107.486	417.038	85.4715
91.9659	0	88.8957	0	88.6395	0	89.2487	0	90.2459	0		5.72	-1904.29	5.72	14779.1	6.44	24650.9	6.44	33630.3	6.44	52623.4				2701.28	-449.551	2904.12	277.583	2904.27	1115.73	2904.12	2018.11	2904.06	3007.99		417.279	93.0464	417.279	94.7554	417.279	98.6648	417.279	107.48	417.279	85.2489
95.2586	0	92.1879	0	91.932	0	92.533	0	93.5382	0		5.73	-1849.09	5.73	14465.9	6.46	24601.5	6.46	33820.5	6.46	55023.4				2699.89	-461.757	2902.76	278.706	2902.92	1114.98	2902.76	2017.84	2902.7	3006.81		417.52	92.8417	417.52	94.4587	417.52	98.3131	417.52	107.455	417.52	85.0408
98.5513	0	95.4802	0	95.2246	0	95.8172	0	96.8304	0		5.74	-1730.45	5.74	14756.7	6.48	24128.4	6.48	33486.7	6.48	57487.4				2698.49	-464.003	2901.4	273.441	2901.56	1115.41	2901.4	2021.48	2901.34	3009.29		417.761	92.6303	417.761	94.1608	417.761	97.9988	417.761	107.409	417.761	84.8611
101.844	0	98.7725	0	98.5171	0	99.1015	0	100.123	0		5.75	-1930.45	5.75	15074.3	6.5	23575.5	6.5	32980.8	6.5	59711.4				2697.09	-460.151	2900.04	278.186	2900.2	1115.27	2900.04	2017.05	2899.98	3008.71		418.002	92.4242	418.002	93.8771	418.002	97.7492	418.002	107.341	418.002	84.7251
105.137	0	102.065	0	101.81	0	102.386	0	103.415	0		5.76	-2425.17	5.76	15410.9	6.52	23039.9	6.52	32978.7	6.52	60783.4				2695.7	-470.088	2898.69	276.766	2898.85	1116.15	2898.69	2020	2898.63	3007.16		418.243	92.2397	418.243	93.6259	418.243	97.5923	418.243	107.256	418.243	84.6468
108.429	0	105.357	0	105.102	0	105.67	0	106.707	0		5.77	-2359.61	5.77	15391.4	6.54	22623	6.54	33333.3	6.54	62111.4				2694.3	-477.122	2897.33	268.223	2897.49	1116.44	2897.33	2018.95	2897.27	3005.24		418.484	92.094	418.484	93.4254	418.484	97.5504	418.484	107.161	418.484	84.635
111.722	0	108.649	0	108.395	0	108.954	0	110	0		5.78	-1930.86	5.78	15139.8	6.56	22292.4	6.56	33230.5	6.56	65967.4				2692.9	-476.113	2895.97	269.395	2896.13	1117.58	2895.97	2023.61	2895.91	3003.11		418.725	92.0023	418.725	93.2898	418.725	97.6337	418.725	107.068	418.725	84.6907
115.015	0	111.942	0	111.687	0	112.239	0	113.292	0		5.79	-1974.66	5.79	15142.9	6.58	22222.5	6.58	33145.5	6.58	69119.4				2691.5	-479.006	2894.61	270.027	2894.77	1117.41	2894.61	2024.98	2894.55	3005.24		418.966	91.9733	418.966	93.2258	418.966	97.8368	418.966	106.987	418.966	84.8058
118.307	0	115.234	0	114.98	0	115.523	0	116.584	0		5.8	-2251.61	5.8	15258.1	6.6	22704.3	6.6	33080.5	6.6	72079.4				2690.1	-480.969	2893.25	275.106	2893.41	1117.65	2893.25	2023.62	2893.19	3005.97		419.207	92.0079	419.207	93.2317	419.207	98.1399	419.207	106.926	419.207	84.9644
121.6	0	118.526	0	118.272	0	118.807	0	119.876	0		5.81	-2540.71	5.81	15144.8	6.62	22680.7	6.62	33447.9	6.62	75615.4				2688.71	-481.704	2891.89	278.747	2892.05	1118	2891.89	2024.34	2891.83	3005.9		419.448	92.0987	419.448	93.2987	419.448	98.5129	419.448	106.891	419.448	85.1475
124.893	0	121.818	0	121.565	0	122.091	0	123.169	0		5.82	-2803.71	5.82	14997.4	6.64	22484.5	6.64	33502.3	6.64	79887.4				2687.31	-500.439	2890.54	281.492	2890.69	1122.59	2890.54	2028.16	2890.47	3002.96		419.69	92.2321	419.69	93.4137	419.69	98.9226	419.69	106.881	419.69	85.3359
128.185	0	125.111	0	124.857	0	125.376	0	126.461	0		5.83	-2749.74	5.83	15353.5	6.66	22652.5	6.66	33494.5	6.66	82607.4				2685.91	-500.709	2889.18	282.213	2889.33	1124.1	2889.18	2029.46	2889.12	2999.33		419.93	92.3915	419.93	93.5618	419.93	99.338	419.93	106.892	419.93	85.5143
131.478	0	128.403	0	128.15	0	128.66	0	129.753	0		5.84	-2626.77	5.84	15789.7	6.68	22461.5	6.68	34237.8	6.68	89215.4				2684.51	-491.169	2887.82	285.108	2887.97	1123.09	2887.82	2028.83	2887.76	2998.49		420.172	92.5604	420.172	93.7295	420.172	99.7336	420.172	106.917	420.172	85.6724
134.771	0	131.695	0	131.443	0	131.944	0	133.046	0		5.85	-2489.79	5.85	15892.4	6.7	22906.3	6.7	34693	6.7	90127.4				2683.11	-482.969	2886.46	288.03	2886.62	1119.1	2886.46	2024.19	2886.4	2995.84		420.413	92.7244	420.413	93.906	420.413	100.092	420.413	106.951	420.413	85.8047
138.063	0	134.987	0	134.735	0	135.228	0	136.338	0		5.86	-2341.52	5.86	15880.3	6.72	22448.4	6.72	34908.4	6.72	92495.4				2681.71	-482.938	2885.1	283.158	2885.25	1116.88	2885.1	2023.26	2885.04	2994.34		420.654	92.8724	420.654	94.0839	420.654	100.402	420.654	106.985	420.654	85.9097
141.356	0	138.28	0	138.028	0	138.513	0	139.63	0		5.87	-2063.79	5.87	15645.3	6.74	23373.2	6.74	35314.1	6.74	98095.4				2680.31	-473.59	2883.74	277.744	2883.89	1114.25	2883.74	2025.02	2883.67	2998.79		420.895	92.9964	420.895	94.2581	420.895	100.66	420.895	107.015	420.895	85.989
144.649	0	141.572	0	141.32	0	141.797	0	142.922	0		5.88	-1860.08	5.88	15467.6	6.76	23265.8	6.76	36468.3	6.76	99407.4				2678.91	-460.445	2882.38	276.589	2882.53	1113.13	2882.38	2025.57	2882.31	2999.4		421.136	93.0914	421.136	94.4258	421.136	100.862	421.136	107.039	421.136	86.0459
138.063	0	144.864	0	144.613	0	145.081	0	146.215	0		5.89	-1973.94	5.89	15591.7	6.78	23328	6.78	37033.8	6.78	101615				2677.5	-456.514	2881.01	273.072	2881.17	1110.55	2881.01	2022.93	2880.95	3000.5		421.377	93.1555	421.377	94.5862	421.377	101.013	421.377	107.055	421.377	86.0849
141.356	0										5.9	-2164.5	5.9	15703.2	6.8	23977.2	6.8	36254.4	6.8	100975				2676.1	-446.148	2879.65	272.289	2879.81	1109.93	2879.65	2023.19	2879.59	3003.01		421.618	93.1894	421.618	94.7394	421.618	101.116	421.618	107.062	421.618	86.111
144.649	0										5.91	-2481.56	5.91	15716.2	6.82	24231.2	6.82	36775.6	6.82	98975.4				2674.7	-444.171	2878.29	274.653	2878.45	1111.63	2878.29	2018.67	2878.23	3005.49		421.859	93.1952	421.859	94.8866	421.859	101.177	421.859	107.065	421.859	86.1293
											5.92	-2802.11	5.92	15990.5	6.84	24106.1	6.84	37122.9	6.84	95951.4				2673.3	-450.202	2876.93	269.937	2877.09	1115.32	2876.93	2018.78	2876.87	3005.8		422.1	93.1767	422.1	95.029	422.1	101.202	422.1	107.065	422.1	86.1447
											5.93	-3117.36	5.93	16765.9	6.86	23882.6	6.86	36664	6.86	93039.4				2671.9	-451.826	2875.57	268.702	2875.73	1115.19	2875.57	2015.08	2875.51	3006.23		422.341	93.1386	422.341	95.1686	422.341	101.199	422.341	107.065	422.341	86.1617
											5.94	-3245.4	5.94	16923.6	6.88	23814.3	6.88	36330.4	6.88	86639.4				2670.49	-452.282	2874.2	274.347	2874.36	1115.87	2874.2	2016.1	2874.14	3006.24		422.582	93.0858	422.582	95.307	422.582	101.174	422.582	107.07	422.582	86.1845
											5.95	-3117.02	5.95	16218.6	6.9	23229.2	6.9	35446.7	6.9	83439.4				2669.09	-455.25	2872.84	270.968	2873	1116.25	2872.84	2017.03	2872.78	3003.85		422.823	93.0229	422.823	95.4456	422.823	101.134	422.823	107.081	422.823	86.2164
											5.96	-3032.15	5.96	15953.9	6.92	22420.8	6.92	34999.2	6.92	79359.4				2667.69	-446.178	2871.48	270.453	2871.64	1115.92	2871.48	2019.26	2871.42	3006.32		423.064	92.9542	423.064	95.5858	423.064	101.085	423.064	107.101	423.064	86.2602
											5.97	-2992.78	5.97	16122.4	6.94	22149.5	6.94	34520.9	6.94	73487.4				2666.29	-449.443	2870.12	268.738	2870.27	1113.97	2870.12	2023.08	2870.05	3006.28		423.305	92.883	423.305	95.7282	423.305	101.033	423.305	107.129	423.305	86.3181
											5.98	-3164.31	5.98	16308.1	6.96	21618.4	6.96	34088.8	6.96	68847.4				2664.88	-459.843	2868.75	266.208	2868.91	1113.39	2868.75	2018.3	2868.69	3003.23		423.546	92.8115	423.546	95.8728	423.546	100.983	423.546	107.164	423.546	86.3911
											5.99	-3475.35	5.99	16515	6.98	20879.5	6.98	33641.8	6.98	63615.4				2663.48	-461.715	2867.39	261.375	2867.55	1113.94	2867.39	2018.38	2867.33	3000.72		423.788	92.741	423.788	96.0189	423.788	100.937	423.788	107.204	423.788	86.4793
											6	-3535.85	6	17072.1	7	20227.6	7	32939.8	7	58783.4				2662.07	-465.047	2866.02	260.617	2866.18	1114.82	2866.02	2020.17	2865.96	3001.34		424.029	92.6715	424.029	96.1646	424.029	100.899	424.029	107.244	424.029	86.5819
											6.01	-3472.07	6.01	17778.1	7.02	19970.3	7.02	32337.9	7.02	55631.4				2660.67	-470.374	2864.66	267.21	2864.82	1115.31	2864.66	2017.99	2864.6	3001.42		424.27	92.6025	424.27	96.308	424.27	100.871	424.27	107.279	424.27	86.697
											6.02	-3160.33	6.02	17546.6	7.04	19597.3	7.04	31301.4	7.04	53711.4				2659.26	-481.43	2863.29	267.846	2863.45	1114.97	2863.29	2017.14	2863.23	3001.85		424.511	92.5331	424.511	96.446	424.511	100.854	424.511	107.303	424.511	86.8216
											6.03	-2792.4	6.03	17049.5	7.06	19238.7	7.06	29739	7.06	49615.4				2657.86	-482.052	2861.93	274.027	2862.09	1114.67	2861.93	2011.3	2861.87	3005.12		424.752	92.4621	424.752	96.5756	424.752	100.848	424.752	107.313	424.752	86.952
											6.04	-2540.99	6.04	17063.6	7.08	19159.9	7.08	29693.1	7.08	48015.4				2656.45	-477.714	2860.57	278.925	2860.72	1113.69	2860.57	2010.98	2860.5	3009.49		424.993	92.389	424.993	96.6936	424.993	100.854	424.993	107.306	424.993	87.084
											6.05	-2332.03	6.05	17187.2	7.1	19040.8	7.1	29294.3	7.1	45615.4				2655.05	-477.587	2859.2	284.612	2859.36	1111.03	2859.2	2009.31	2859.14	3010.64		425.234	92.3137	425.234	96.7974	425.234	100.869	425.234	107.279	425.234	87.2134
											6.06	-2198.93	6.06	17095.2	7.12	18580.2	7.12	29409.7	7.12	44351.4				2653.64	-465.282	2857.83	286.331	2857.99	1107.6	2857.83	2012.9	2857.77	3014.38		425.475	92.2372	425.475	96.8852	425.475	100.894	425.475	107.236	425.475	87.3362
											6.07	-2132.36	6.07	16999.9	7.14	18768.7	7.14	28830.1	7.14	43359.4				2652.24	-474.309	2856.47	282.493	2856.63	1106.59	2856.47	2013.74	2856.41	3014.01		425.716	92.1609	425.716	96.9561	425.716	100.927	425.716	107.178	425.716	87.4494
											6.08	-2322.93	6.08	17099.2	7.16	18305.1	7.16	28553.4	7.16	41887.4				2650.83	-474.363	2855.1	282.391	2855.26	1108.68	2855.1	2011.51	2855.04	3011.84		425.957	92.0869	425.957	97.0101	425.957	100.966	425.957	107.111	425.957	87.5508
											6.09	-2616.61	6.09	17161.9	7.18	17882.2	7.18	28285.9	7.18	41647.4				2649.42	-480.338	2853.74	274.517	2853.89	1112.21	2853.74	2010.29	2853.67	3011.94		426.198	92.0175	426.198	97.0484	426.198	101.01	426.198	107.042	426.198	87.6394
											6.1	-3154.34	6.1	16997.9	7.2	18024.9	7.2	28103.6	7.2	39231.4				2648.02	-485.188	2852.37	267.431	2852.53	1114.66	2852.37	2009.38	2852.31	3012.1		426.439	91.9551	426.439	97.0728	426.439	101.057	426.439	106.977	426.439	87.7154
											6.11	-3500.32	6.11	16933.5	7.22	17706.4	7.22	27546.5	7.22	39663.4				2646.61	-474.727	2851	265.688	2851.16	1116.74	2851	2006.84	2850.94	3010.9		426.68	91.9012	426.68	97.0853	426.68	101.107	426.68	106.921	426.68	87.7795
											6.12	-3283.9	6.12	17185.3	7.24	17640.9	7.24	27499.4	7.24	38863.4				2645.2	-474.745	2849.63	271.572	2849.79	1119.73	2849.63	2003.43	2849.57	3011.77		426.921	91.8571	426.921	97.0883	426.921	101.155	426.921	106.879	426.921	87.8333
											6.13	-3076.61	6.13	17295.1	7.26	17564.7	7.26	28169.3	7.26	39295.4				2643.79	-472.521	2848.27	272.148	2848.43	1120.78	2848.27	2001.71	2848.21	3012.22		427.162	91.8231	427.162	97.0841	427.162	101.202	427.162	106.854	427.162	87.8786
											6.14	-2944.66	6.14	17097.5	7.28	17497.6	7.28	28095.5	7.28	38463.4				2642.39	-465.843	2846.9	273.238	2847.06	1115.28	2846.9	2000.19	2846.84	3015.02		427.404	91.7991	427.404	97.075	427.404	101.245	427.404	106.849	427.404	87.9174
											6.15	-3013	6.15	16881.5	7.3	17533.1	7.3	27929.3	7.3	37791.4				2640.98	-466.625	2845.53	276.353	2845.69	1107.26	2845.53	2000.37	2845.47	3016.77		427.644	91.7842	427.644	97.0628	427.644	101.281	427.644	106.862	427.644	87.9514
											6.16	-3361.68	6.16	16650.3	7.32	17637.5	7.32	27688.3	7.32	37727.4				2639.57	-461.741	2844.16	275.618	2844.32	1101.72	2844.16	2000.02	2844.1	3017.52		427.886	91.7771	427.886	97.0491	427.886	101.31	427.886	106.893	427.886	87.9821
											6.17	-3403.31	6.17	16672.6	7.34	17271.1	7.34	27500	7.34	38079.4				2638.16	-466.744	2842.79	270.69	2842.95	1100.32	2842.79	2005.49	2842.73	3019.07		428.127	91.7762	428.127	97.0356	428.127	101.329	428.127	106.938	428.127	88.0108
											6.18	-3135.19	6.18	16948.7	7.36	17380.3	7.36	27267.8	7.36	36607.4				2636.75	-471.073	2841.43	268.987	2841.58	1102.62	2841.43	2012.22	2841.36	3016.14		428.368	91.7803	428.368	97.0233	428.368	101.338	428.368	106.995	428.368	88.038
											6.19	-3201.82	6.19	16879.9	7.38	17462.2	7.38	27005.4	7.38	36959.4				2635.34	-479.874	2840.06	269.955	2840.22	1108.42	2840.06	2012.15	2840	3017.82		428.609	91.7883	428.609	97.0135	428.609	101.337	428.609	107.06	428.609	88.0638
											6.2	-3494.96	6.2	16572.7	7.4	17433.3	7.4	27015.8	7.4	37263.4				2633.93	-479.671	2838.69	268.455	2838.85	1113.57	2838.69	2016.1	2838.63	3018.74		428.85	91.7994	428.85	97.0072	428.85	101.326	428.85	107.128	428.85	88.0879
											6.21	-3389.16	6.21	16470.8	7.42	17326.7	7.42	27366.4	7.42	36863.4				2632.52	-480.297	2837.32	270.919	2837.48	1116.79	2837.32	2011.3	2837.26	3017.68		429.091	91.8141	429.091	97.0057	429.091	101.308	429.091	107.197	429.091	88.1098
											6.22	-3095.56	6.22	16461.1	7.44	17416.6	7.44	27332.9	7.44	36895.4				2631.11	-491.436	2835.95	278.637	2836.11	1117.87	2835.95	2012.91	2835.89	3018.83		429.332	91.8332	429.332	97.01	429.332	101.285	429.332	107.264	429.332	88.1283
											6.23	-3189.14	6.23	16163.6	7.46	17270.7	7.46	27158.8	7.46	36303.4				2629.7	-494.198	2834.58	279.795	2834.74	1118.25	2834.58	2015.82	2834.52	3017.94		429.573	91.858	429.573	97.0211	429.573	101.261	429.573	107.328	429.573	88.1424
											6.24	-3389.08	6.24	15789.9	7.48	17178.2	7.48	27091.6	7.48	36367.4				2628.29	-483.235	2833.21	282.521	2833.37	1115.75	2833.21	2015.88	2833.15	3017.1		429.814	91.8905	429.814	97.0401	429.814	101.24	429.814	107.39	429.814	88.1507
											6.25	-3111.95	6.25	15804.1	7.5	17398.5	7.5	27202.4	7.5	35983.4				2626.88	-478.591	2831.84	279.537	2832	1113.35	2831.84	2013.91	2831.77	3015.49		430.055	91.9323	430.055	97.0678	430.055	101.228	430.055	107.45	430.055	88.1522
											6.26	-2778.38	6.26	15853.8	7.52	16958.9	7.52	27028	7.52	36463.4				2625.47	-477.724	2830.46	279.347	2830.62	1110.12	2830.46	2014.93	2830.4	3009.35		430.296	91.9851	430.296	97.1044	430.296	101.227	430.296	107.51	430.296	88.1462
											6.27	-3020.53	6.27	15358.7	7.54	16977.1	7.54	26839.2	7.54	36383.4				2624.06	-478.355	2829.09	271.342	2829.25	1107.12	2829.09	2024.02	2829.03	3008.79		430.537	92.0494	430.537	97.15	430.537	101.24	430.537	107.571	430.537	88.1319
											6.28	-3292.79	6.28	14942.6	7.56	17001.6	7.56	26637.5	7.56	36047.4				2622.65	-481.38	2827.72	269.57	2827.88	1106.28	2827.72	2021.5	2827.66	3003.23		430.778	92.1247	430.778	97.2037	430.778	101.27	430.778	107.635	430.778	88.1091
											6.29	-3119.09	6.29	15501.5	7.58	16933.4	7.58	26851	7.58	36095.4				2621.23	-471.231	2826.35	271.191	2826.51	1108	2826.35	2016.96	2826.29	2998.72		431.019	92.2093	431.019	97.2643	431.019	101.317	431.019	107.703	431.019	88.0781
											6.3	-2965.08	6.3	16078.3	7.6	16778.3	7.6	26791.3	7.6	36239.4				2619.82	-475.474	2824.98	263.691	2825.14	1107.79	2824.98	2017.83	2824.92	2998.04		431.26	92.3003	431.26	97.3298	431.26	101.378	431.26	107.773	431.26	88.0394
											6.31	-3117.69	6.31	16210.1	7.62	16943	7.62	26971.9	7.62	35423.4				2618.41	-476.873	2823.61	262.948	2823.77	1104.18	2823.61	2006.99	2823.54	2999.53		431.502	92.3934	431.502	97.3972	431.502	101.452	431.502	107.843	431.502	87.994
											6.32	-3247.57	6.32	16226.8	7.64	16986.1	7.64	27360.8	7.64	36255.4				2617	-480.747	2822.23	267.579	2822.39	1099.35	2822.23	2000.94	2822.17	3003.92		431.743	92.4838	431.743	97.4631	431.743	101.534	431.743	107.911	431.743	87.943
											6.33	-3238.16	6.33	16044.6	7.66	16606.6	7.66	27048.6	7.66	36015.4				2615.58	-474.149	2820.86	270.18	2821.02	1098.13	2820.86	2003.98	2820.8	3004.69		431.984	92.566	431.984	97.5239	431.984	101.619	431.984	107.972	431.984	87.8883
											6.34	-3292.93	6.34	15699.6	7.68	16742.1	7.68	26843.7	7.68	36319.4				2614.17	-472.957	2819.49	270.691	2819.65	1098.92	2819.49	2004.81	2819.43	3008.49		432.225	92.6348	432.225	97.5755	432.225	101.701	432.225	108.022	432.225	87.8317
											6.35	-3491.26	6.35	15052	7.7	17252.3	7.7	26637.2	7.7	35327.4				2612.75	-475.095	2818.11	272.294	2818.27	1100.88	2818.11	2005.18	2818.05	3009.03		432.466	92.6859	432.466	97.6139	432.466	101.774	432.466	108.055	432.466	87.775
											6.36	-3611.63	6.36	14661.8	7.72	16654.4	7.72	26753.5	7.72	35007.4				2611.34	-477.111	2816.74	277.801	2816.9	1103.12	2816.74	2014.88	2816.68	3008.12		432.707	92.7161	432.707	97.6357	432.707	101.833	432.707	108.07	432.707	87.7203
											6.37	-3430.39	6.37	14955.1	7.74	16667.6	7.74	26911.5	7.74	35855.4				2609.92	-483.931	2815.37	275.932	2815.53	1104.28	2815.37	2024.59	2815.3	3010.45		432.948	92.7242	432.948	97.6384	432.948	101.875	432.948	108.062	432.948	87.6696
											6.38	-3241.68	6.38	15140.5	7.76	16735.5	7.76	26686.1	7.76	34847.4				2608.51	-484.016	2813.99	274.447	2814.15	1105.06	2813.99	2022.61	2813.93	3006.55		433.189	92.7106	433.189	97.6203	433.189	101.896	433.189	108.032	433.189	87.6244
											6.39	-2993.57	6.39	15294.8	7.78	16852.5	7.78	26459.7	7.78	35327.4				2607.1	-487.937	2812.62	269.814	2812.78	1105.5	2812.62	2022.32	2812.56	3002.92		433.43	92.6779	433.43	97.5807	433.43	101.897	433.43	107.981	433.43	87.5862
											6.4	-3009.3	6.4	14817.9	7.8	16568.9	7.8	26810.3	7.8	35391.4				2605.68	-488.372	2811.24	268.189	2811.4	1107.08	2811.24	2018.39	2811.18	3003.07		433.671	92.6302	433.671	97.5204	433.671	101.88	433.671	107.911	433.671	87.5557
											6.41	-3219.93	6.41	13892.4	7.82	16553.1	7.82	26673.9	7.82	35887.4				2604.26	-485.834	2809.87	268.442	2810.03	1108.49	2809.87	2009.57	2809.81	3001.8		433.912	92.5726	433.912	97.4412	433.912	101.845	433.912	107.826	433.912	87.5335
											6.42	-3449.15	6.42	13694.1	7.84	16826.4	7.84	26401.9	7.84	36063.4				2602.85	-486.69	2808.49	267.966	2808.65	1109.63	2808.49	2004.64	2808.43	3001.79		434.153	92.5108	434.153	97.3455	434.153	101.8	434.153	107.732	434.153	87.5195
											6.43	-3660.97	6.43	13854.7	7.86	16327.8	7.86	26532.2	7.86	35375.4				2601.43	-485.98	2807.12	263.156	2807.28	1111.61	2807.12	2004.57	2807.06	3001.18		434.394	92.4504	434.394	97.2366	434.394	101.747	434.394	107.633	434.394	87.5131
											6.44	-3314.4	6.44	13377.2	7.88	16461.1	7.88	26352	7.88	34975.4				2600.02	-486.633	2805.74	264.912	2805.9	1113.38	2805.74	2004.36	2805.68	3001.99		434.635	92.3962	434.635	97.118	434.635	101.693	434.635	107.534	434.635	87.5137
											6.45	-2823.95	6.45	12690.7	7.9	16802.2	7.9	26161.8	7.9	35391.4				2598.6	-489.652	2804.37	269.508	2804.53	1114.45	2804.37	2008	2804.3	3001.16		434.876	92.352	434.876	96.9937	434.876	101.644	434.876	107.44	434.876	87.5201
											6.46	-3238.86	6.46	12510.5	7.92	16650.2	7.92	26564.6	7.92	35631.4				2597.18	-484.188	2802.99	269.199	2803.15	1114.61	2802.99	2016.32	2802.93	3001.56		435.118	92.3203	435.118	96.8675	435.118	101.604	435.118	107.351	435.118	87.5311
											6.47	-3879.68	6.47	12345.7	7.94	16433.6	7.94	26459.5	7.94	35919.4				2595.77	-483.19	2801.61	269.233	2801.77	1111.79	2801.61	2026.07	2801.55	3004.73		435.358	92.3018	435.358	96.7433	435.358	101.576	435.358	107.272	435.358	87.5454
											6.48	-4241.39	6.48	11172.7	7.96	16663.8	7.96	26455.7	7.96	35183.4				2594.35	-487.062	2800.24	267.62	2800.4	1108.57	2800.24	2030.87	2800.17	3005.4		435.6	92.2957	435.6	96.6242	435.6	101.565	435.6	107.2	435.6	87.5618
											6.49	-4491.32	6.49	9993.04	7.98	16314.9	7.98	26874.3	7.98	34895.4				2592.93	-494.258	2798.86	268.039	2799.02	1105.88	2798.86	2033.38	2798.8	3003.36		435.841	92.3002	435.841	96.5135	435.841	101.57	435.841	107.135	435.841	87.5791
											6.5	-4457.86	6.5	9899.48	8	16355.3	8	26577.5	8	34975.4				2591.51	-494.692	2797.48	266.519	2797.64	1106.19	2797.48	2032.97	2797.42	3003.77		436.082	92.3123	436.082	96.4135	436.082	101.592	436.082	107.076	436.082	87.5963
											6.51	-4477.9	6.51	9845.82	8.02	16408.8	8.02	26449.9	8.02	34863.4				2590.09	-498.738	2796.1	260.319	2796.26	1108.35	2796.1	2032.97	2796.04	3001.1		436.323	92.329	436.323	96.3261	436.323	101.629	436.323	107.019	436.323	87.6129
											6.52	-4860.48	6.52	9336.28	8.04	16060.9	8.04	26279.5	8.04	34687.4				2588.67	-504.393	2794.72	258.118	2794.88	1110.94	2794.72	2031.46	2794.66	3001.61		436.564	92.3469	436.564	96.2522	436.564	101.677	436.564	106.963	436.564	87.6283
											6.53	-5172.72	6.53	8922.39	8.06	16206.1	8.06	26122.1	8.06	35263.4				2587.26	-502.699	2793.35	253.79	2793.51	1115.41	2793.35	2026.46	2793.29	3001.89		436.805	92.3639	436.805	96.1922	436.805	101.732	436.805	106.907	436.805	87.6424
											6.54	-5649.48	6.54	8635.28	8.08	16320.1	8.08	26059.4	8.08	34223.4				2585.84	-500.636	2791.97	256.536	2792.13	1115.74	2791.97	2028.39	2791.91	3001.65		437.046	92.3784	437.046	96.1452	437.046	101.789	437.046	106.848	437.046	87.6555
											6.55	-5857.4	6.55	8317.14	8.1	16434.5	8.1	26414.9	8.1	34703.4				2584.42	-500.777	2790.59	258.773	2790.75	1112.57	2790.59	2032.09	2790.53	3005.9		437.287	92.3902	437.287	96.1101	437.287	101.844	437.287	106.789	437.287	87.6678
											6.56	-5713.72	6.56	7793.38	8.12	16183.9	8.12	26052	8.12	34671.4				2583	-497.186	2789.21	260.761	2789.37	1107.62	2789.21	2032.52	2789.15	3007.27		437.528	92.4001	437.528	96.0848	437.528	101.892	437.528	106.73	437.528	87.6797
											6.57	-5715.88	6.57	7363.98	8.14	16143.2	8.14	26050.5	8.14	35359.4				2581.58	-495.692	2787.83	269.166	2787.99	1106.8	2787.83	2028.52	2787.77	3011.78		437.769	92.4096	437.769	96.0672	437.769	101.928	437.769	106.674	437.769	87.6917
											6.58	-5952.8	6.58	7085.52	8.16	16291.4	8.16	26158	8.16	34831.4				2580.16	-504.541	2786.45	274.151	2786.61	1107.18	2786.45	2024.71	2786.39	3014.06		438.01	92.4206	438.01	96.0548	438.01	101.951	438.01	106.622	438.01	87.704
											6.59	-5912.34	6.59	6931.15	8.18	16360.3	8.18	26103.8	8.18	34575.4				2578.74	-504.395	2785.07	278.727	2785.23	1105.54	2785.07	2021.61	2785.01	3011.38		438.251	92.4347	438.251	96.0455	438.251	101.956	438.251	106.578	438.251	87.7167
											6.6	-5573.05	6.6	6908.92	8.2	16308.1	8.2	26425	8.2	34767.4				2577.32	-503.381	2783.69	274.755	2783.85	1103.19	2783.69	2021.83	2783.63	3008.97		438.492	92.4532	438.492	96.0368	438.492	101.943	438.492	106.543	438.492	87.7298
											6.61	-5641.67	6.61	6960.3	8.22	16258.3	8.22	26618.7	8.22	34991.4				2575.89	-510.885	2782.31	276.361	2782.47	1104.31	2782.31	2017.15	2782.25	3004.19		438.733	92.4767	438.733	96.0269	438.733	101.91	438.733	106.517	438.733	87.743
											6.62	-6016.79	6.62	7063.77	8.24	16140.3	8.24	25986.9	8.24	34671.4				2574.47	-515.982	2780.93	280.711	2781.09	1107.66	2780.93	2010.77	2780.87	3000.8		438.974	92.5047	438.974	96.014	438.974	101.857	438.974	106.502	438.974	87.7559
											6.63	-6214.8	6.63	6980.37	8.26	16400.8	8.26	26364.9	8.26	34543.4				2573.05	-515.139	2779.55	279.092	2779.71	1110.14	2779.55	2008.83	2779.49	2997.91		439.216	92.5358	439.216	95.9965	439.216	101.783	439.216	106.496	439.216	87.7677
											6.64	-6313.91	6.64	6789.31	8.28	16248.1	8.28	26357.5	8.28	34495.4				2571.63	-516.556	2778.17	281.106	2778.33	1107.88	2778.17	2012.25	2778.11	2999.28		439.457	92.5677	439.457	95.9734	439.457	101.688	439.457	106.498	439.457	87.7778
											6.65	-6389.9	6.65	6501.78	8.3	16195.7	8.3	26575	8.3	35471.4				2570.21	-507.691	2776.79	286.46	2776.95	1103.2	2776.79	2014.95	2776.72	2998.73		439.698	92.5976	439.698	95.9437	439.698	101.574	439.698	106.504	439.698	87.7856
											6.66	-6477.91	6.66	6193.29	8.32	15688.3	8.32	26255.6	8.32	34655.4				2568.78	-503.26	2775.4	289.731	2775.57	1100.67	2775.4	2011.76	2775.34	2999.7		439.939	92.6223	439.939	95.9074	439.939	101.443	439.939	106.511	439.939	87.7904
											6.67	-6830.81	6.67	6110.38	8.34	16087.5	8.34	26309.9	8.34	34719.4				2567.36	-505.244	2774.02	285.957	2774.18	1103.12	2774.02	2010.37	2773.96	3002.94		440.18	92.639	440.18	95.8646	440.18	101.297	440.18	106.516	440.18	87.7917
											6.68	-7184.73	6.68	6119.17	8.36	16547.3	8.36	26166.6	8.36	35071.4				2565.94	-498.647	2772.64	286.155	2772.8	1105.09	2772.64	2011.98	2772.58	3003.66		440.421	92.6451	440.421	95.816	440.421	101.14	440.421	106.516	440.421	87.7893
											6.69	-6916.61	6.69	6322.51	8.38	16316.5	8.38	26177.2	8.38	35519.4				2564.51	-484.179	2771.26	279.748	2771.42	1103.41	2771.26	2011.37	2771.2	3002.15		440.662	92.6393	440.662	95.7632	440.662	100.979	440.662	106.509	440.662	87.7834
											6.7	-6569.02	6.7	6534.39	8.4	15806	8.4	26298.5	8.4	34959.4				2563.09	-479.147	2769.87	271.79	2770.04	1103.49	2769.87	2016.44	2769.81	3002.7		440.903	92.6218	440.903	95.7085	440.903	100.82	440.903	106.493	440.903	87.7745
											6.71	-6632.93	6.71	6247.85	8.42	16385	8.42	26558.8	8.42	34879.4				2561.67	-486.01	2768.49	270.591	2768.65	1105.16	2768.49	2009.46	2768.43	3001.82		441.144	92.5944	441.144	95.6546	441.144	100.671	441.144	106.469	441.144	87.7637
											6.72	-6768.15	6.72	5925.92	8.44	16071.8	8.44	26162	8.44	35215.4				2560.24	-486.291	2767.11	271.486	2767.27	1104.27	2767.11	2007.02	2767.05	2999.48		441.385	92.5604	441.385	95.6047	441.385	100.538	441.385	106.439	441.385	87.7523
											6.73	-7012.74	6.73	5547.67	8.46	16037.6	8.46	26292.9	8.46	34831.4				2558.82	-487.517	2765.72	273.922	2765.88	1100.47	2765.72	2005.98	2765.66	2995.91		441.626	92.5243	441.626	95.5622	441.626	100.43	441.626	106.406	441.626	87.742
											6.74	-7041.88	6.74	5389.36	8.48	16080.1	8.48	26529.9	8.48	35119.4				2557.39	-502.526	2764.34	277.633	2764.5	1098.58	2764.34	2009.87	2764.28	2995.52		441.867	92.4915	441.867	95.5305	441.867	100.353	441.867	106.376	441.867	87.7343
											6.75	-6420.66	6.75	5878.8	8.5	15938.8	8.5	26104.1	8.5	34415.4				2555.97	-508.688	2762.96	283.62	2763.12	1096.05	2762.96	2011.49	2762.89	2992.15		442.108	92.467	442.108	95.5122	442.108	100.31	442.108	106.354	442.108	87.7309
											6.76	-6131.06	6.76	6206.08	8.52	15769.3	8.52	25873.2	8.52	34623.4				2554.54	-518.548	2761.57	284.677	2761.73	1097.05	2761.57	2011.34	2761.51	2993.56		442.349	92.4551	442.349	95.5094	442.349	100.305	442.349	106.346	442.349	87.7331
											6.77	-6627.64	6.77	6105.49	8.54	15554.9	8.54	25980.5	8.54	34015.4				2553.12	-531.372	2760.19	282.776	2760.35	1099.62	2760.19	2017.68	2760.12	2992.62		442.59	92.4586	442.59	95.5235	442.59	100.335	442.59	106.355	442.59	87.742
											6.78	-6868.24	6.78	6120.75	8.56	15829.2	8.56	25918.2	8.56	34575.4				2551.69	-518.207	2758.8	285.208	2758.96	1102.35	2758.8	2014.41	2758.74	2990.76		442.832	92.4784	442.832	95.5548	442.832	100.399	442.832	106.384	442.832	87.7578
											6.79	-6673.56	6.79	6336.59	8.58	15929.7	8.58	26111.2	8.58	34511.4				2550.26	-500.902	2757.42	278.212	2757.58	1102.33	2757.42	2014.1	2757.35	2992.38		443.072	92.5135	443.072	95.6025	443.072	100.493	443.072	106.436	443.072	87.7806
											6.8	-6540.44	6.8	6280.54	8.6	16158	8.6	26284.2	8.6	34943.4				2548.84	-489.714	2756.03	276.005	2756.19	1103.78	2756.03	2014.77	2755.97	2996.3		443.314	92.5608	443.314	95.6646	443.314	100.609	443.314	106.508	443.314	87.81
											6.81	-6481.71	6.81	5920.86	8.62	16060.7	8.62	26089	8.62	34479.4				2547.41	-482.921	2754.64	272.705	2754.81	1103.73	2754.64	2009.96	2754.58	2997.54		443.555	92.6158	443.555	95.7387	443.555	100.74	443.555	106.599	443.555	87.8448
											6.82	-6576.17	6.82	5817.14	8.64	15837.2	8.64	25821.6	8.64	34927.4				2545.98	-475.735	2753.26	275.952	2753.42	1101.91	2753.26	2017.37	2753.2	2995.53		443.796	92.6732	443.796	95.8218	443.796	100.879	443.796	106.703	443.796	87.8839
											6.83	-6788.86	6.83	5910.75	8.66	15846.6	8.66	25969.1	8.66	34191.4				2544.56	-483.205	2751.87	278.479	2752.03	1101.95	2751.87	2015.81	2751.81	2993.87		444.037	92.7274	444.037	95.91	444.037	101.018	444.037	106.816	444.037	87.9257
											6.84	-6902.7	6.84	5814.4	8.68	15565.6	8.68	25950.2	8.68	34479.4				2543.13	-496.716	2750.49	276.426	2750.65	1103.5	2750.49	2021.86	2750.42	2993.66		444.278	92.7733	444.278	95.9997	444.278	101.15	444.278	106.932	444.278	87.9686
											6.85	-6969.36	6.85	5616.77	8.7	15783.9	8.7	25998.4	8.7	34383.4				2541.7	-491.849	2749.1	275.454	2749.26	1103.61	2749.1	2024.92	2749.04	2993.74		444.519	92.8066	444.519	96.0874	444.519	101.27	444.519	107.045	444.519	88.0113
											6.86	-7244.58	6.86	5574.94	8.72	15748.9	8.72	26100.3	8.72	34911.4				2540.27	-497.26	2747.71	272.12	2747.87	1102.37	2747.71	2027.9	2747.65	2994.83		444.76	92.825	444.76	96.1701	444.76	101.373	444.76	107.151	444.76	88.0523
											6.87	-7586.8	6.87	5596.94	8.74	15560.5	8.74	26056	8.74	34655.4				2538.84	-502.439	2746.32	268.357	2746.49	1100.94	2746.32	2032.72	2746.26	2994.52		445.001	92.8278	445.001	96.2453	445.001	101.458	445.001	107.245	445.001	88.0906
											6.88	-7492.72	6.88	5362.2	8.76	15631.5	8.76	25851.1	8.76	34159.4				2537.42	-499.582	2744.94	269.896	2745.1	1101.29	2744.94	2024.49	2744.87	2994.21		445.242	92.8157	445.242	96.3117	445.242	101.524	445.242	107.326	445.242	88.1252
											6.89	-7271.57	6.89	5140.03	8.78	15492.2	8.78	25795.3	8.78	33551.4				2535.99	-500.855	2743.55	264.562	2743.71	1101.95	2743.55	2029.21	2743.49	2994.3		445.483	92.7909	445.483	96.3684	445.483	101.573	445.483	107.393	445.483	88.1557
											6.9	-6952.28	6.9	5460.78	8.8	15982.8	8.8	25980.1	8.8	34367.4				2534.56	-497.704	2742.16	264.119	2742.32	1102.93	2742.16	2025.08	2742.1	2996.28		445.724	92.7565	445.724	96.4158	445.724	101.607	445.724	107.447	445.724	88.1816
											6.91	-6663.47	6.91	5818.53	8.82	15687.3	8.82	25751.1	8.82	34991.4				2533.13	-501.473	2740.77	262.47	2740.93	1102.89	2740.77	2022.71	2740.71	2994.67		445.965	92.7159	445.965	96.4548	445.965	101.628	445.965	107.49	445.965	88.2026
											6.92	-6671.86	6.92	5699.35	8.84	15581.3	8.84	25813	8.84	34607.4				2531.7	-503.551	2739.38	265.89	2739.54	1102.66	2739.38	2021.41	2739.32	2991.95		446.206	92.6724	446.206	96.4868	446.206	101.64	446.206	107.522	446.206	88.2189
											6.93	-6705.03	6.93	5557.3	8.86	15655.3	8.86	25869.4	8.86	34623.4				2530.27	-511.798	2737.99	264.726	2738.15	1101.44	2737.99	2017.24	2737.93	2991.66		446.447	92.6285	446.447	96.5137	446.447	101.647	446.447	107.548	446.447	88.2302
											6.94	-6649.12	6.94	5626.72	8.88	15657.5	8.88	25585.1	8.88	34751.4				2528.84	-507.049	2736.6	259.703	2736.77	1099.72	2736.6	2022.01	2736.54	2993.4		446.688	92.5857	446.688	96.5374	446.688	101.651	446.688	107.569	446.688	88.2367
											6.95	-6699.74	6.95	5668	8.9	15514	8.9	26153.3	8.9	34415.4				2527.41	-491.431	2735.21	263.966	2735.38	1097.39	2735.21	2021.5	2735.15	2994.48		446.93	92.5443	446.93	96.56	446.93	101.653	446.93	107.586	446.93	88.2383
											6.96	-7092.99	6.96	5559.97	8.92	15701	8.92	25799.4	8.92	34383.4				2525.97	-492.135	2733.82	264.33	2733.99	1095.35	2733.82	2018.2	2733.76	2995.85		447.171	92.5036	447.171	96.5828	447.171	101.656	447.171	107.601	447.171	88.2352
											6.97	-7352.13	6.97	5353.93	8.94	15647.2	8.94	25867.7	8.94	35663.4				2524.54	-490.681	2732.43	269.196	2732.6	1097.55	2732.43	2016.67	2732.37	2996.72		447.412	92.4618	447.412	96.6076	447.412	101.66	447.412	107.614	447.412	88.2275
											6.98	-7270.83	6.98	4956.08	8.96	15786.1	8.96	25938.9	8.96	34767.4				2523.11	-493.126	2731.04	277.054	2731.21	1103.49	2731.04	2013.81	2730.98	2996.73		447.653	92.4165	447.653	96.635	447.653	101.664	447.653	107.624	447.653	88.2154
											6.99	-7270.02	6.99	4715.7	8.98	15590.1	8.98	25787.1	8.98	34559.4				2521.68	-496.143	2729.65	285.713	2729.81	1110.29	2729.65	2017.32	2729.59	2997.72		447.894	92.3652	447.894	96.6657	447.894	101.667	447.894	107.631	447.894	88.1995
											7	-7416.34	7	4736.95	9	15363.7	9	25526.5	9	34287.4				2520.25	-490.656	2728.26	291.334	2728.42	1115.87	2728.26	2015.06	2728.2	2997.89		448.135	92.3059	448.135	96.6993	448.135	101.669	448.135	107.633	448.135	88.1806
											7.01	-7535.6	7.01	4747.83	9.02	15326.9	9.02	25516.2	9.02	34639.4				2518.81	-490.746	2726.87	293.051	2727.03	1118.12	2726.87	2011.5	2726.81	2995.63		448.376	92.2371	448.376	96.7357	448.376	101.669	448.376	107.631	448.376	88.1594
											7.02	-7620.67	7.02	4743.18	9.04	15358.6	9.04	25678.7	9.04	34463.4				2517.38	-484.93	2725.48	290.258	2725.64	1113.47	2725.48	2010.25	2725.42	2995.11		448.617	92.1588	448.617	96.7743	448.617	101.666	448.617	107.622	448.617	88.137
											7.03	-7354.74	7.03	4822.14	9.06	15784.3	9.06	25672.1	9.06	35423.4				2515.95	-488.508	2724.09	284.109	2724.25	1106.57	2724.09	2015.84	2724.02	2992.17		448.858	92.072	448.858	96.8144	448.858	101.659	448.858	107.609	448.858	88.1145
											7.04	-6810.61	7.04	4967.21	9.08	15709.8	9.08	25575.2	9.08	34319.4				2514.51	-487.844	2722.69	281.557	2722.86	1101.18	2722.69	2024.55	2722.63	2992.14		449.099	91.979	449.099	96.8555	449.099	101.65	449.099	107.591	449.099	88.0932
											7.05	-6943.04	7.05	4942.28	9.1	15650.7	9.1	25591.5	9.1	35055.4				2513.08	-482.189	2721.3	280.225	2721.46	1096.96	2721.3	2025	2721.24	2989.83		449.34	91.8829	449.34	96.8972	449.34	101.639	449.34	107.569	449.34	88.0741
											7.06	-7443.58	7.06	4823.09	9.12	15668	9.12	25384.9	9.12	34815.4				2511.65	-495.855	2719.91	273.348	2720.07	1093.19	2719.91	2018.03	2719.85	2990.53		449.581	91.7875	449.581	96.9393	449.581	101.627	449.581	107.547	449.581	88.0582
											7.07	-7542.74	7.07	4765.43	9.14	15356.4	9.14	25523.8	9.14	34767.4				2510.21	-500.031	2718.52	273.893	2718.68	1092.48	2718.52	2017.22	2718.45	2990.78		449.822	91.6968	449.822	96.9822	449.822	101.617	449.822	107.524	449.822	88.0461
											7.08	-7467.12	7.08	4735.21	9.16	15436.3	9.16	25494	9.16	34703.4				2508.78	-512.714	2717.12	274.599	2717.29	1093.6	2717.12	2015.5	2717.06	2992.09		450.063	91.6147	450.063	97.0262	450.063	101.611	450.063	107.503	450.063	88.0384
											7.09	-7362.85	7.09	4718.16	9.18	15591.7	9.18	25728	9.18	35007.4				2507.34	-518.394	2715.73	278.228	2715.89	1097.36	2715.73	2011.59	2715.67	2992.07		450.304	91.5449	450.304	97.0721	450.304	101.611	450.304	107.486	450.304	88.0354
											7.1	-7258.54	7.1	4719.46	9.2	15467.1	9.2	25810	9.2	35375.4				2505.91	-520.747	2714.33	276.671	2714.5	1102.34	2714.33	2013.09	2714.27	2990.18		450.545	91.4903	450.545	97.1207	450.545	101.619	450.545	107.473	450.545	88.0369
											7.11	-7231.97	7.11	4842.75	9.22	16093.5	9.22	25502.1	9.22	35727.4				2504.47	-524.709	2712.94	281.736	2713.1	1103.44	2712.94	2009.43	2712.88	2992.36		450.786	91.453	450.786	97.1728	450.786	101.638	450.786	107.465	450.786	88.0426
											7.12	-7247.86	7.12	4965.3	9.24	15204.4	9.24	25491.1	9.24	34959.4				2503.04	-520.18	2711.55	280.506	2711.71	1099.28	2711.55	2013.82	2711.48	2992.32		451.028	91.4345	451.028	97.2288	451.028	101.671	451.028	107.463	451.028	88.0519
											7.13	-7407.91	7.13	4918.86	9.26	15517.9	9.26	25754.9	9.26	35503.4				2501.6	-521.131	2710.15	276.591	2710.31	1097.94	2710.15	2012.87	2710.09	2992.29		451.269	91.435	451.269	97.2893	451.269	101.717	451.269	107.465	451.269	88.0637
											7.14	-7569.84	7.14	4818.31	9.28	15298.7	9.28	26062.4	9.28	35423.4				2500.17	-510.433	2708.76	276.357	2708.92	1098.15	2708.76	2017.47	2708.7	2992.46		451.51	91.454	451.51	97.3538	451.51	101.779	451.51	107.47	451.51	88.0768
											7.15	-7641.48	7.15	4606.81	9.3	15443.7	9.3	25990.8	9.3	35023.4				2498.73	-509.703	2707.36	271.331	2707.52	1097.28	2707.36	2015.1	2707.3	2993.6		451.751	91.4899	451.751	97.4218	451.751	101.855	451.751	107.478	451.751	88.0897
											7.16	-7738.56	7.16	4479.88	9.32	15417.1	9.32	25637.9	9.32	35775.4				2497.29	-519.986	2705.97	268.217	2706.13	1094.29	2705.97	2016.28	2705.9	2998.19		451.992	91.5404	451.992	97.4916	451.992	101.946	451.992	107.487	451.992	88.1008
											7.17	-7943.3	7.17	4647.34	9.34	15085.4	9.34	25439.1	9.34	36447.4				2495.85	-518.293	2704.57	272.221	2704.73	1093.61	2704.57	2019.73	2704.51	3000.28		452.233	91.6028	452.233	97.5613	452.233	102.05	452.233	107.497	452.233	88.1084
											7.18	-8061.99	7.18	4761.94	9.36	15436.3	9.36	25608.7	9.36	35679.4				2494.42	-525.498	2703.17	273.461	2703.34	1094.46	2703.17	2020.06	2703.11	3001.91		452.474	91.6741	452.474	97.6282	452.474	102.162	452.474	107.505	452.474	88.111
											7.19	-7971.53	7.19	4712.85	9.38	15423.3	9.38	25515.5	9.38	36335.4				2492.98	-522.593	2701.78	267.693	2701.94	1098.14	2701.78	2024.31	2701.72	3000.33		452.715	91.7515	452.715	97.6894	452.715	102.28	452.715	107.513	452.715	88.1073
											7.2	-7887.28	7.2	4469.01	9.4	14989.6	9.4	25683.5	9.4	36591.4				2491.54	-524.571	2700.38	269.037	2700.54	1101.73	2700.38	2029.48	2700.32	2999.02		452.956	91.8323	452.956	97.742	452.956	102.399	452.956	107.519	452.956	88.0964
											7.21	-7826	7.21	3915.41	9.42	15171.6	9.42	25663.2	9.42	37023.4				2490.1	-520.22	2698.99	278.212	2699.15	1102.63	2698.99	2025.05	2698.92	2999.75		453.197	91.9148	453.197	97.7831	453.197	102.514	453.197	107.524	453.197	88.0778
											7.22	-7792.92	7.22	3612.51	9.44	15220	9.44	25496.8	9.44	36607.4				2488.67	-514.741	2697.59	283.309	2697.75	1101.89	2697.59	2025.08	2697.53	2999.11		453.438	91.9975	453.438	97.8103	453.438	102.622	453.438	107.528	453.438	88.0514
											7.23	-7780.71	7.23	4038.59	9.46	15517.4	9.46	25698	9.46	36639.4				2487.23	-509.232	2696.19	291.046	2696.35	1102.52	2696.19	2022.69	2696.13	2999.61		453.679	92.0794	453.679	97.8216	453.679	102.718	453.679	107.532	453.679	88.0169
											7.24	-7694.19	7.24	4267.82	9.48	15521.1	9.48	25795.7	9.48	36287.4				2485.79	-503.108	2694.79	293.445	2694.96	1102.94	2694.79	2021.78	2694.73	2997.64		453.92	92.1599	453.92	97.8152	453.92	102.798	453.92	107.535	453.92	87.9748
											7.25	-7546.15	7.25	4441.1	9.5	15554.2	9.5	25657.8	9.5	36831.4				2484.35	-504.807	2693.39	291.778	2693.56	1102.37	2693.39	2018.12	2693.33	2999.89		454.161	92.2382	454.161	97.79	454.161	102.858	454.161	107.536	454.161	87.9252
											7.26	-7645.11	7.26	4431.91	9.52	15438	9.52	25605.6	9.52	36975.4				2482.91	-505.788	2692	286.548	2692.16	1102.09	2692	2018.32	2691.93	3003.74		454.402	92.3133	454.402	97.7451	454.402	102.896	454.402	107.535	454.402	87.8682
											7.27	-7891.7	7.27	4311.1	9.54	15506.3	9.54	25711.3	9.54	37343.4				2481.47	-499.416	2690.6	279.257	2690.76	1104.9	2690.6	2015.16	2690.54	3006.79		454.644	92.3838	454.644	97.6799	454.644	102.909	454.644	107.529	454.644	87.8042
											7.28	-8103.03	7.28	4149.07	9.56	15609.1	9.56	25831.6	9.56	37967.4				2480.03	-495.97	2689.2	271.548	2689.36	1107.79	2689.2	2014.69	2689.14	3008.7		454.885	92.4475	454.885	97.5939	454.885	102.894	454.885	107.515	454.885	87.7332
											7.29	-8274.4	7.29	3966.88	9.58	15543.2	9.58	26006	9.58	38351.4				2478.59	-490.896	2687.8	260.049	2687.96	1109.78	2687.8	2010.57	2687.74	3007.83		455.126	92.502	455.126	97.4873	455.126	102.848	455.126	107.491	455.126	87.6557
											7.3	-8098.25	7.3	3757.52	9.6	15573.2	9.6	25671.3	9.6	37775.4				2477.15	-487.012	2686.4	255.963	2686.56	1108.89	2686.4	2006.41	2686.34	3006.39		455.367	92.5441	455.367	97.3608	455.367	102.77	455.367	107.455	455.367	87.572
											7.31	-7795.45	7.31	3559.76	9.62	15339.7	9.62	25702.2	9.62	37951.4				2475.71	-486.124	2685	260.511	2685.17	1108.96	2685	1998.38	2684.94	3007.01		455.608	92.5705	455.608	97.2159	455.608	102.661	455.608	107.403	455.608	87.4828
											7.32	-7372.14	7.32	3545.05	9.64	15682	9.64	25655	9.64	38079.4				2474.26	-483.716	2683.6	266.671	2683.76	1108.76	2683.6	1997.99	2683.54	3005.57		455.849	92.5778	455.849	97.055	455.849	102.52	455.849	107.334	455.849	87.3893
											7.33	-7019.43	7.33	3604.29	9.66	15654.4	9.66	25945.6	9.66	38495.4				2472.82	-483.053	2682.2	274.178	2682.37	1109.87	2682.2	1998.19	2682.14	3006.79		456.09	92.5636	456.09	96.8818	456.09	102.35	456.09	107.248	456.09	87.293
											7.34	-7268.49	7.34	3848.89	9.68	15504.2	9.68	25810.7	9.68	38159.4				2471.38	-488.582	2680.8	275.822	2680.96	1110.07	2680.8	2001.44	2680.74	3005.86		456.331	92.5264	456.331	96.7015	456.331	102.159	456.331	107.146	456.331	87.1959
											7.35	-7612.62	7.35	4081.8	9.7	15801.1	9.7	25957.7	9.7	38031.4				2469.94	-487.708	2679.4	280.51	2679.56	1110.12	2679.4	2005.81	2679.34	3007.85		456.572	92.4664	456.572	96.5204	456.572	101.952	456.572	107.032	456.572	87.1005
											7.36	-7929.35	7.36	4129.93	9.72	15605.3	9.72	25566.6	9.72	37887.4				2468.5	-489.944	2678	281.607	2678.16	1111.12	2678	2009.58	2677.94	3008.83		456.813	92.3858	456.813	96.3453	456.813	101.741	456.813	106.912	456.813	87.0093
											7.37	-8127.49	7.37	4106.61	9.74	15639.1	9.74	25899.5	9.74	37871.4				2467.05	-491.052	2676.6	280.515	2676.76	1111.73	2676.6	2018.13	2676.54	3010.86		457.054	92.2893	457.054	96.1838	457.054	101.537	457.054	106.792	457.054	86.9249
											7.38	-7964.14	7.38	3925.94	9.76	15420.6	9.76	26230.9	9.76	37935.4				2465.61	-494.405	2675.2	285.293	2675.36	1111.56	2675.2	2021.51	2675.13	3010.82		457.295	92.1831	457.295	96.0424	457.295	101.351	457.295	106.682	457.295	86.8494
											7.39	-7830.46	7.39	3790.46	9.78	15619.5	9.78	25920.7	9.78	37247.4				2464.17	-498.415	2673.79	285.492	2673.96	1108.37	2673.79	2022.21	2673.73	3009.58		457.536	92.0746	457.536	95.9265	457.536	101.194	457.536	106.588	457.536	86.7841
											7.4	-7567.31	7.4	4173.19	9.8	15833.1	9.8	25916	9.8	37215.4				2462.72	-506.609	2672.39	282.914	2672.56	1105.65	2672.39	2026.54	2672.33	3009.25		457.777	91.9713	457.777	95.8394	457.777	101.074	457.777	106.516	457.777	86.7298
											7.41	-7526.18	7.41	4349.93	9.82	15713.9	9.82	25844.3	9.82	36671.4				2461.28	-514.515	2670.99	283.812	2671.15	1105.67	2670.99	2022.82	2670.93	3012.17		458.018	91.88	458.018	95.7821	458.018	100.994	458.018	106.472	458.018	86.6861
											7.42	-7759.72	7.42	4308.05	9.84	15919.2	9.84	25792.6	9.84	36543.4				2459.83	-515.491	2669.59	283.363	2669.75	1108.14	2669.59	2022.97	2669.53	3011.6		458.259	91.8057	458.259	95.7536	458.259	100.956	458.259	106.456	458.259	86.652
											7.43	-7905.18	7.43	4258.34	9.86	15457.9	9.86	25821.5	9.86	36015.4				2458.39	-518.412	2668.18	283.039	2668.35	1109.99	2668.18	2025.07	2668.12	3017.16		458.5	91.7515	458.5	95.7511	458.5	100.956	458.5	106.466	458.5	86.6261
											7.44	-7937.19	7.44	4203.29	9.88	15135	9.88	25871.3	9.88	36639.4				2456.94	-515.007	2666.78	281.061	2666.95	1110.56	2666.78	2028.28	2666.72	3016.63		458.742	91.7181	458.742	95.7706	458.742	100.988	458.742	106.499	458.742	86.6071
											7.45	-7759.21	7.45	4053.06	9.9	15330.7	9.9	25633.4	9.9	36511.4				2455.5	-510.834	2665.38	278.646	2665.54	1111.57	2665.38	2030.29	2665.32	3016.38		458.983	91.7043	458.983	95.808	458.983	101.044	458.983	106.547	458.983	86.5935
											7.46	-7404.76	7.46	3824.15	9.92	15286.5	9.92	25533.2	9.92	35663.4				2454.05	-503.688	2663.97	279.598	2664.14	1112.94	2663.97	2024.71	2663.91	3015.58		459.224	91.7079	459.224	95.8592	459.224	101.116	459.224	106.606	459.224	86.5845
											7.47	-7374.93	7.47	3846.69	9.94	15245.5	9.94	25778	9.94	34783.4				2452.61	-503.145	2662.57	275.468	2662.73	1113.54	2662.57	2023.26	2662.51	3016.93		459.465	91.7259	459.465	95.9207	459.465	101.197	459.465	106.669	459.465	86.5796
											7.48	-7547.3	7.48	4019.67	9.96	15488.3	9.96	26099.7	9.96	35151.4				2451.16	-502.738	2661.17	279.509	2661.33	1115.22	2661.17	2022.18	2661.1	3015.57		459.706	91.7549	459.706	95.99	459.706	101.281	459.706	106.731	459.706	86.5792
											7.49	-7733.57	7.49	4029.5	9.98	15033.5	9.98	25435.7	9.98	34543.4				2449.72	-498.823	2659.76	279.632	2659.93	1114.47	2659.76	2024.2	2659.7	3018.44		459.947	91.7921	459.947	96.0653	459.947	101.361	459.947	106.789	459.947	86.5837
											7.5	-7904.91	7.5	3962.06	10	15014.5	10	25066.9	10	34863.4				2448.27	-504.102	2658.36	276.952	2658.52	1113.06	2658.36	2022.54	2658.29	3020.62		460.188	91.8351	460.188	96.1455	460.188	101.435	460.188	106.841	460.188	86.5941
											7.51	-7757.43	7.51	3850.43	10.02	15219.3	10.02	25218.7	10.02	34751.4				2446.82	-506.702	2656.95	279.518	2657.12	1112.69	2656.95	2022.21	2656.89	3020.52		460.429	91.8822	460.429	96.23	460.429	101.5	460.429	106.886	460.429	86.6115
											7.52	-7561.88	7.52	3723.31	10.04	15328.3	10.04	25302.1	10.04	34463.4				2445.38	-509.863	2655.55	278.398	2655.71	1114.82	2655.55	2024.29	2655.48	3020.04		460.67	91.9327	460.67	96.3187	460.67	101.556	460.67	106.925	460.67	86.6369
											7.53	-7913.97	7.53	3589.83	10.06	15206.6	10.06	25205.6	10.06	34271.4				2443.93	-513.355	2654.14	280.899	2654.3	1114.45	2654.14	2024.63	2654.08	3021.1		460.911	91.9862	460.911	96.4114	460.911	101.604	460.911	106.962	460.911	86.6713
											7.54	-8300.78	7.54	3461.86	10.08	15070	10.08	25281.6	10.08	34335.4				2442.48	-513.94	2652.73	279.585	2652.9	1112.32	2652.73	2020.54	2652.67	3020.96		461.152	92.0427	461.152	96.5076	461.152	101.645	461.152	106.998	461.152	86.7152
											7.55	-8064.84	7.55	3378.21	10.1	15142.8	10.1	25247.5	10.1	34527.4				2441.03	-512.804	2651.33	276.137	2651.49	1111.38	2651.33	2023.12	2651.27	3017.63		461.393	92.1022	461.393	96.6064	461.393	101.679	461.393	107.037	461.393	86.7688
											7.56	-7778.07	7.56	3315.01	10.12	15016.1	10.12	25446	10.12	34335.4				2439.58	-506.504	2649.92	282.797	2650.09	1109.93	2649.92	2021.82	2649.86	3016.71		461.634	92.1648	461.634	96.7062	461.634	101.707	461.634	107.082	461.634	86.8318
											7.57	-8177.99	7.57	3323.12	10.14	15278.8	10.14	25087.4	10.14	34383.4				2438.13	-505.572	2648.51	282.322	2648.68	1110.69	2648.51	2025.97	2648.45	3015.56		461.875	92.2299	461.875	96.805	461.875	101.732	461.875	107.134	461.875	86.9033
											7.58	-8494.61	7.58	3302.53	10.16	14887.1	10.16	25283.7	10.16	34687.4				2436.69	-502.763	2647.11	283.445	2647.27	1112.43	2647.11	2027.28	2647.04	3012.05		462.116	92.2965	462.116	96.8999	462.116	101.752	462.116	107.196	462.116	86.9818
											7.59	-8545.68	7.59	3171.23	10.18	14837.8	10.18	24988.6	10.18	33647.4				2435.24	-500.275	2645.7	286.093	2645.86	1115.6	2645.7	2026.31	2645.64	3015.52		462.358	92.3631	462.358	96.9879	462.358	101.768	462.358	107.266	462.358	87.0656
											7.6	-8514.01	7.6	3083.65	10.2	14526.4	10.2	24997.7	10.2	33743.4				2433.79	-501.893	2644.29	285.239	2644.46	1116.03	2644.29	2026.83	2644.23	3014.54		462.599	92.4275	462.599	97.0653	462.599	101.779	462.599	107.343	462.599	87.1522
											7.61	-8334.06	7.61	3119.62	10.22	15094.4	10.22	25379.9	10.22	34447.4				2432.34	-501.965	2642.88	284.087	2643.05	1117.49	2642.88	2029.89	2642.82	3012.43		462.84	92.4873	462.84	97.129	462.84	101.785	462.84	107.424	462.84	87.2392
											7.62	-8199.84	7.62	3221.15	10.24	15003.7	10.24	25306.1	10.24	33807.4				2430.89	-503.227	2641.48	276.091	2641.64	1117.1	2641.48	2028.41	2641.41	3011.51		463.081	92.5402	463.081	97.1761	463.081	101.784	463.081	107.506	463.081	87.3242
											7.63	-8156.23	7.63	3427.73	10.26	14838.7	10.26	25158	10.26	34335.4				2429.44	-505.802	2640.07	275.055	2640.23	1113.21	2640.07	2025.1	2640.01	3009.74		463.322	92.5841	463.322	97.2046	463.322	101.775	463.322	107.583	463.322	87.4046
											7.64	-8111.14	7.64	3511.93	10.28	15162.8	10.28	24951	10.28	34047.4				2427.99	-502.712	2638.66	274.61	2638.82	1108.46	2638.66	2017.99	2638.6	3008.79		463.563	92.6177	463.563	97.2137	463.563	101.759	463.563	107.653	463.563	87.4786
											7.65	-8062.15	7.65	3439.28	10.3	15235.8	10.3	24854.3	10.3	33839.4				2426.54	-498.485	2637.25	268.242	2637.42	1107.5	2637.25	2019.22	2637.19	3006.91		463.804	92.6406	463.804	97.204	463.804	101.737	463.804	107.711	463.804	87.5448
											7.66	-8064.73	7.66	3388.25	10.32	15088.5	10.32	25030	10.32	34031.4				2425.08	-490.217	2635.84	270.622	2636.01	1107.48	2635.84	2024.59	2635.78	3006.19		464.045	92.6535	464.045	97.1774	464.045	101.709	464.045	107.755	464.045	87.6027
											7.67	-8110.84	7.67	3358.08	10.34	14985.5	10.34	24873.5	10.34	34879.4				2423.63	-483.212	2634.43	272.861	2634.6	1105.93	2634.43	2029.15	2634.37	3004.61		464.286	92.6581	464.286	97.1369	464.286	101.677	464.286	107.784	464.286	87.6523
											7.68	-7953.81	7.68	3425.66	10.36	15372.5	10.36	25180.5	10.36	33951.4				2422.18	-479.989	2633.02	271.883	2633.19	1105.19	2633.02	2020.54	2632.96	3003.33		464.527	92.657	464.527	97.0863	464.527	101.645	464.527	107.798	464.527	87.6943
											7.69	-7683.63	7.69	3545.78	10.38	15150.3	10.38	25109.3	10.38	33647.4				2420.73	-480.327	2631.61	277.33	2631.78	1106.73	2631.61	2020.5	2631.55	3006.57		464.768	92.6534	464.768	97.0302	464.768	101.615	464.768	107.799	464.768	87.7301
											7.7	-7923.19	7.7	3362.63	10.4	15454.9	10.4	25162.9	10.4	33631.4				2419.28	-479.63	2630.2	280.038	2630.37	1105.89	2630.2	2021.41	2630.14	3006.98		465.009	92.6506	465.009	96.9728	465.009	101.59	465.009	107.79	465.009	87.7613
											7.71	-8367.4	7.71	3061.27	10.42	15294.7	10.42	25069.2	10.42	33279.4				2417.82	-483.068	2628.79	278.197	2628.96	1103.21	2628.79	2019.03	2628.73	3009.32		465.25	92.6513	465.25	96.9184	465.25	101.573	465.25	107.773	465.25	87.7896
											7.72	-8269.39	7.72	3138.01	10.44	15054.5	10.44	25506.9	10.44	34031.4				2416.37	-487.545	2627.38	272.992	2627.54	1100.03	2627.38	2017.01	2627.32	3007.79		465.491	92.658	465.491	96.8703	465.491	101.565	465.491	107.752	465.491	87.8167
											7.73	-8005.97	7.73	3329.47	10.46	15083.1	10.46	25314.6	10.46	33647.4				2414.92	-492.937	2625.97	269.817	2626.13	1098.08	2625.97	2012.52	2625.91	3007.04		465.732	92.672	465.732	96.8314	465.732	101.567	465.732	107.73	465.732	87.8443
											7.74	-8043.49	7.74	3398.14	10.48	15089.8	10.48	25151.1	10.48	33791.4				2413.46	-495.163	2624.56	272.039	2624.72	1099.58	2624.56	2002.37	2624.49	3006.84		465.973	92.6936	465.973	96.8032	465.973	101.579	465.973	107.707	465.973	87.8736
											7.75	-8132.63	7.75	3424.91	10.5	15068.9	10.5	25092.6	10.5	33871.4				2412.01	-500.321	2623.14	266.894	2623.31	1103.65	2623.14	2003.39	2623.08	3007.9		466.214	92.7215	466.214	96.7864	466.214	101.6	466.214	107.687	466.214	87.9056
											7.76	-8140	7.76	3405.6	10.52	15218.3	10.52	25317.3	10.52	33391.4				2410.55	-498.861	2621.73	266.804	2621.9	1105.46	2621.73	2013.81	2621.67	3008.5		466.456	92.7534	466.456	96.7804	466.456	101.627	466.456	107.669	466.456	87.9406
											7.77	-8160.91	7.77	3367.61	10.54	14817.1	10.54	25002.4	10.54	33839.4				2409.1	-498.985	2620.32	266.246	2620.49	1103.52	2620.32	2016.4	2620.26	3007.79		466.697	92.7859	466.697	96.7838	466.697	101.658	466.697	107.652	466.697	87.9788
											7.78	-8311.32	7.78	3282.12	10.56	14688.3	10.56	25052.2	10.56	33407.4				2407.65	-497.636	2618.91	265.238	2619.07	1104.02	2618.91	2013.78	2618.84	3007.4		466.938	92.815	466.938	96.7943	466.938	101.688	466.938	107.635	466.938	88.0201
											7.79	-8384.41	7.79	3224.46	10.58	15113.5	10.58	25036.2	10.58	34191.4				2406.19	-499.793	2617.49	266.42	2617.66	1106.92	2617.49	2020.24	2617.43	3007.12		467.179	92.8364	467.179	96.8089	467.179	101.714	467.179	107.615	467.179	88.0639
											7.8	-8147.55	7.8	3278.75	10.6	14754	10.6	24830	10.6	33455.4				2404.74	-502.019	2616.08	268.099	2616.25	1107.88	2616.08	2022.21	2616.02	3005.09		467.42	92.8462	467.42	96.8245	467.42	101.731	467.42	107.591	467.42	88.1094
											7.81	-8042.37	7.81	3388.9	10.62	14739.1	10.62	24845.8	10.62	33759.4				2403.28	-502.019	2614.67	266.565	2614.83	1106.43	2614.67	2018.75	2614.6	3004.53		467.661	92.8415	467.661	96.8381	467.661	101.737	467.661	107.559	467.661	88.156
											7.82	-8318.44	7.82	3613.56	10.64	15048.1	10.64	24853.3	10.64	33567.4				2401.82	-499.375	2613.25	264.959	2613.42	1105.94	2613.25	2021.76	2613.19	3002.69		467.902	92.8207	467.902	96.847	467.902	101.731	467.902	107.518	467.902	88.2028
											7.83	-8533.74	7.83	3643.34	10.66	14796.2	10.66	25230.2	10.66	34015.4				2400.37	-502.887	2611.84	267.524	2612	1107.61	2611.84	2025.24	2611.78	3005.72		468.143	92.7835	468.143	96.8493	468.143	101.71	468.143	107.468	468.143	88.2494
											7.84	-8609.12	7.84	3314.44	10.68	14717.9	10.68	25259.9	10.68	33871.4				2398.91	-502.149	2610.43	272.812	2610.59	1108.72	2610.43	2027.4	2610.36	3008.68		468.384	92.7314	468.384	96.8439	468.384	101.677	468.384	107.41	468.384	88.2954
											7.85	-8516.72	7.85	3135.29	10.7	14615.6	10.7	25200.8	10.7	33343.4				2397.46	-500.603	2609.01	269.624	2609.18	1108.09	2609.01	2028.24	2608.95	3011.51		468.625	92.6669	468.625	96.8308	468.625	101.633	468.625	107.343	468.625	88.3404
											7.86	-8209.61	7.86	3160.55	10.72	14873.1	10.72	25130.6	10.72	33567.4				2396	-497.49	2607.6	270.313	2607.76	1105.69	2607.6	2035.42	2607.53	3010.44		468.866	92.5934	468.866	96.8104	468.866	101.582	468.866	107.271	468.866	88.3844
											7.87	-8217.19	7.87	3338.32	10.74	15009	10.74	25082.2	10.74	33455.4				2394.54	-497.955	2606.18	267.443	2606.35	1103.81	2606.18	2034.81	2606.12	3010.95		469.107	92.5143	469.107	96.784	469.107	101.525	469.107	107.196	469.107	88.4273
											7.88	-8511.06	7.88	3650.8	10.76	14862.2	10.76	25144.7	10.76	33615.4				2393.08	-491.969	2604.77	266.682	2604.93	1104.72	2604.77	2032.61	2604.7	3009.18		469.348	92.4331	469.348	96.7532	469.348	101.468	469.348	107.12	469.348	88.4689
											7.89	-8407.24	7.89	3495.39	10.78	14892.8	10.78	25107.8	10.78	33359.4				2391.62	-491.238	2603.35	270.044	2603.51	1106.83	2603.35	2033.69	2603.29	3008.48		469.589	92.3527	469.589	96.7198	469.589	101.412	469.589	107.045	469.589	88.509
											7.9	-8048.57	7.9	3040.83	10.8	14711.2	10.8	25086.8	10.8	33311.4				2390.17	-490.301	2601.93	266.469	2602.1	1107.16	2601.93	2027.27	2601.87	3007.12		469.83	92.2754	469.83	96.686	469.83	101.361	469.83	106.974	469.83	88.5471
											7.91	-8117.74	7.91	2986.12	10.82	14930.3	10.82	24901.1	10.82	33439.4				2388.71	-487.743	2600.52	268.886	2600.68	1105.92	2600.52	2025.5	2600.45	3006.08		470.072	92.2027	470.072	96.6538	470.072	101.317	470.072	106.909	470.072	88.5823
											7.92	-8366.35	7.92	3098.54	10.84	15015.2	10.84	25055.1	10.84	33519.4				2387.25	-483.133	2599.1	269.834	2599.27	1105.8	2599.1	2029.18	2599.04	3008.03		470.313	92.1355	470.313	96.6255	470.313	101.281	470.313	106.85	470.313	88.6138
											7.93	-8341.36	7.93	2869.85	10.86	14974	10.86	25036.7	10.86	33423.4				2385.79	-484.894	2597.68	271.335	2597.85	1106.21	2597.68	2028.14	2597.62	3012.94		470.554	92.0743	470.554	96.6034	470.554	101.256	470.554	106.798	470.554	88.6403
											7.94	-8237.76	7.94	2559.27	10.88	14785.2	10.88	24783.6	10.88	33183.4				2384.33	-481.746	2596.27	270.465	2596.43	1105.98	2596.27	2028.45	2596.2	3015.88		470.795	92.0197	470.795	96.5901	470.795	101.243	470.795	106.755	470.795	88.6607
											7.95	-8321.8	7.95	2645.44	10.9	15006.7	10.9	24687.9	10.9	33615.4				2382.87	-486.461	2594.85	272.672	2595.01	1105.75	2594.85	2025.33	2594.79	3017.84		471.036	91.9721	471.036	96.5882	471.036	101.242	471.036	106.722	471.036	88.674
											7.96	-8417.97	7.96	2820.58	10.92	14732.2	10.92	24866.8	10.92	33967.4				2381.41	-488.821	2593.43	276.507	2593.6	1104.74	2593.43	2023.88	2593.37	3016.07		471.277	91.9324	471.277	96.6004	471.277	101.255	471.277	106.698	471.277	88.6792
											7.97	-8267.73	7.97	2901.03	10.94	14565.2	10.94	24770.8	10.94	33247.4				2379.95	-495.514	2592.01	276.798	2592.18	1104.47	2592.01	2019.4	2591.95	3019.66		471.518	91.9022	471.518	96.6292	471.518	101.283	471.518	106.684	471.518	88.6761
											7.98	-8145.22	7.98	2976.41	10.96	15158.7	10.96	24656.4	10.96	33391.4				2378.49	-497.935	2590.6	272.442	2590.76	1105.61	2590.6	2013.99	2590.53	3016.59		471.759	91.8835	471.759	96.6768	471.759	101.326	471.759	106.683	471.759	88.6652
											7.99	-8370.59	7.99	3111.07	10.98	15040.8	10.98	24994	10.98	33247.4				2377.03	-500.446	2589.18	273.831	2589.34	1107	2589.18	2013.86	2589.11	3014.33		472	91.8788	472	96.7443	472	101.384	472	106.694	472	88.6476
											8	-8492.14	8	3130.35	11	14869.6	11	25102.6	11	33551.4				2375.57	-504.259	2587.76	267.01	2587.92	1107.53	2587.76	2008.43	2587.69	3010.01		472.241	91.8906	472.241	96.8319	472.241	101.457	472.241	106.719	472.241	88.6248
											8.01	-8105.81	8.01	2729.14	11.02	15115.8	11.02	24729.3	11.02	33503.4				2374.11	-502.726	2586.34	269.256	2586.5	1108.48	2586.34	2012.95	2586.28	3007.83		472.482	91.921	472.482	96.9384	472.482	101.546	472.482	106.757	472.482	88.599
											8.02	-7923.62	8.02	2430.43	11.04	15140.4	11.04	24839.9	11.04	33343.4				2372.64	-494.149	2584.92	267.055	2585.08	1109.64	2584.92	2021.05	2584.86	3008.51		472.723	91.9709	472.723	97.0612	472.723	101.647	472.723	106.808	472.723	88.5721
											8.03	-8359.84	8.03	2476.81	11.06	14824.5	11.06	24997.6	11.06	33343.4				2371.18	-495.255	2583.5	266.884	2583.67	1109.22	2583.5	2024.71	2583.44	3007.69		472.964	92.04	472.964	97.1962	472.964	101.76	472.964	106.871	472.964	88.5456
											8.04	-8663.76	8.04	2633.92	11.08	15144.1	11.08	24789.3	11.08	33327.4				2369.72	-495.615	2582.08	268.122	2582.25	1108.33	2582.08	2032.45	2582.02	3009.59		473.205	92.1263	473.205	97.3383	473.205	101.88	473.205	106.945	473.205	88.5206
											8.05	-8668.59	8.05	2964.82	11.1	14814.7	11.1	24923.8	11.1	33407.4				2368.26	-506.224	2580.66	269.261	2580.83	1107.36	2580.66	2030.81	2580.6	3009.96		473.446	92.2261	473.446	97.482	473.446	102.004	473.446	107.025	473.446	88.497
											8.06	-8593.9	8.06	2947.98	11.12	14553.5	11.12	25127.8	11.12	33343.4				2366.79	-512.832	2579.24	265.811	2579.4	1106.19	2579.24	2024.59	2579.18	3012.51		473.687	92.3344	473.687	97.6211	473.687	102.127	473.687	107.108	473.687	88.4741
											8.07	-8421.26	8.07	2459.03	11.14	14815.1	11.14	24970.4	11.14	33375.4				2365.33	-515.915	2577.82	267.326	2577.98	1105.65	2577.82	2018.24	2577.75	3015.8		473.928	92.4449	473.928	97.7496	473.928	102.246	473.928	107.19	473.928	88.4501
											8.08	-8419.38	8.08	2208.23	11.16	15075.9	11.16	24783.5	11.16	33407.4				2363.87	-522.604	2576.4	264.239	2576.56	1103.86	2576.4	2012.8	2576.33	3014.63		474.17	92.5509	474.17	97.8617	474.17	102.354	474.17	107.266	474.17	88.4232
											8.09	-8579.3	8.09	2187.85	11.18	14951.4	11.18	24932.1	11.18	33375.4				2362.4	-524.348	2574.98	267.795	2575.14	1102.24	2574.98	2007.65	2574.91	3012.78		474.411	92.6457	474.411	97.9526	474.411	102.448	474.411	107.333	474.411	88.3911
											8.1	-8620.05	8.1	2341.62	11.2	14597.7	11.2	24962.8	11.2	33679.4				2360.94	-529.511	2573.55	269.629	2573.72	1101.85	2573.55	2002.57	2573.49	3008.78		474.652	92.723	474.652	98.0183	474.652	102.523	474.652	107.386	474.652	88.3512
											8.11	-8581.31	8.11	2612.55	11.22	14450.8	11.22	24964.5	11.22	33247.4				2359.48	-526.307	2572.13	269.632	2572.3	1103.61	2572.13	2006.03	2572.07	3009.76		474.893	92.7776	474.893	98.056	474.893	102.577	474.893	107.422	474.893	88.3018
											8.12	-8595.83	8.12	2842.09	11.24	14258.7	11.24	24939.2	11.24	33503.4				2358.01	-516.933	2570.71	274.815	2570.88	1105.55	2570.71	2013.82	2570.65	3007.12		475.134	92.8054	475.134	98.0642	475.134	102.607	475.134	107.439	475.134	88.2413
											8.13	-8634.1	8.13	3028.28	11.26	14515.8	11.26	24891.7	11.26	32831.4				2356.55	-516.518	2569.29	279.549	2569.45	1106.6	2569.29	2016.94	2569.22	3005.46		475.375	92.8047	475.375	98.043	475.375	102.612	475.375	107.437	475.375	88.1692
											8.14	-8625.02	8.14	2814.98	11.28	14868.1	11.28	24354.3	11.28	33343.4				2355.08	-506.257	2567.86	278.071	2568.03	1105.92	2567.86	2021.5	2567.8	3007.57		475.616	92.7753	475.616	97.9944	475.616	102.594	475.616	107.417	475.616	88.0854
											8.15	-8588.58	8.15	2497.98	11.3	14967	11.3	24642	11.3	33087.4				2353.62	-508.727	2566.44	269.163	2566.61	1104.94	2566.44	2021.93	2566.38	3006.9		475.857	92.7193	475.857	97.9214	475.857	102.553	475.857	107.381	475.857	87.9909
											8.16	-8446.29	8.16	2627.21	11.32	14733.7	11.32	24977	11.32	33535.4				2352.15	-512.513	2565.02	265.372	2565.18	1104.29	2565.02	2024.39	2564.96	3009.15		476.098	92.6404	476.098	97.8287	476.098	102.495	476.098	107.331	476.098	87.8876
											8.17	-8321.56	8.17	2824.86	11.34	14636.8	11.34	24730.2	11.34	33279.4				2350.68	-513.3	2563.59	265.136	2563.76	1103.87	2563.59	2027.18	2563.53	3008.37		476.339	92.5439	476.339	97.7219	476.339	102.422	476.339	107.274	476.339	87.7779
											8.18	-8516.87	8.18	2666.81	11.36	14556.2	11.36	24754.6	11.36	33647.4				2349.22	-516.392	2562.17	263.013	2562.34	1102.75	2562.17	2026.05	2562.11	3008.9		476.58	92.4364	476.58	97.6071	476.58	102.34	476.58	107.213	476.58	87.6647
											8.19	-8744.42	8.19	2489.78	11.38	14984.6	11.38	24940.9	11.38	33439.4				2347.75	-511.484	2560.75	267.691	2560.91	1104.08	2560.75	2023.91	2560.68	3007.88		476.821	92.3245	476.821	97.4908	476.821	102.255	476.821	107.154	476.821	87.5513
											8.2	-8828.92	8.2	2553.88	11.4	14994.2	11.4	24872.6	11.4	33375.4				2346.28	-508.74	2559.32	267.781	2559.49	1105.83	2559.32	2020.68	2559.26	3007.68		477.062	92.2149	477.062	97.3787	477.062	102.172	477.062	107.101	477.062	87.4409
											8.21	-8850.23	8.21	2591.27	11.42	14931.6	11.42	25076.4	11.42	33551.4				2344.82	-503.271	2557.9	261.833	2558.06	1106.74	2557.9	2019.52	2557.83	3010.01		477.303	92.1135	477.303	97.2761	477.303	102.095	477.303	107.059	477.303	87.3366
											8.22	-8716.25	8.22	2421.31	11.44	14884	11.44	24955.3	11.44	33631.4				2343.35	-494.201	2556.47	267.943	2556.64	1107.44	2556.47	2015.97	2556.41	3009.66		477.544	92.0252	477.544	97.187	477.544	102.029	477.544	107.03	477.544	87.2411
											8.23	-8647.95	8.23	2280.14	11.46	14877.8	11.46	24721.8	11.46	33327.4				2341.88	-495.591	2555.05	268.893	2555.21	1106.87	2555.05	2012.69	2554.98	3012.02		477.786	91.9532	477.786	97.114	477.786	101.975	477.786	107.017	477.786	87.1566
											8.24	-8784.22	8.24	2259.96	11.48	15078.5	11.48	24688.7	11.48	33455.4				2340.41	-487.155	2553.62	266.948	2553.79	1104.85	2553.62	2009.61	2553.56	3013.93		478.027	91.8993	478.027	97.0579	478.027	101.935	478.027	107.017	478.027	87.0848
											8.25	-8881.12	8.25	2250.71	11.5	14912.4	11.5	24679.7	11.5	33087.4				2338.94	-492.774	2552.2	265.874	2552.36	1102.45	2552.2	2004.66	2552.13	3013.7		478.268	91.8639	478.268	97.0186	478.268	101.909	478.268	107.032	478.268	87.0266
											8.26	-9210.84	8.26	2487.04	11.52	14545	11.52	24926.8	11.52	33599.4				2337.47	-503.443	2550.77	268.342	2550.94	1101.73	2550.77	2005.41	2550.71	3013.57		478.509	91.8459	478.509	96.9941	478.509	101.896	478.509	107.057	478.509	86.9823
											8.27	-9168.51	8.27	2435.84	11.54	14470.1	11.54	24794.8	11.54	33263.4				2336.01	-512.557	2549.34	268.199	2549.51	1102.08	2549.34	2012.66	2549.28	3011.47		478.75	91.8432	478.75	96.9817	478.75	101.894	478.75	107.09	478.75	86.9516
											8.28	-8725.05	8.28	2066.32	11.56	14857.4	11.56	24805.5	11.56	33343.4				2334.54	-509.518	2547.92	269.702	2548.08	1101.89	2547.92	2007.67	2547.85	3012.71		478.991	91.8534	478.991	96.9777	478.991	101.899	478.991	107.127	478.991	86.9339
											8.29	-8484.61	8.29	2050.45	11.58	14826.6	11.58	24824.7	11.58	33151.4				2333.07	-501.084	2546.49	273.948	2546.66	1102.86	2546.49	2010.73	2546.42	3010.63		479.232	91.8737	479.232	96.9786	479.232	101.91	479.232	107.164	479.232	86.9278
											8.3	-8445.78	8.3	2383.4	11.6	14747.3	11.6	24797.2	11.6	33295.4				2331.6	-482.88	2545.06	270.289	2545.23	1102.91	2545.06	2011.03	2545	3009.43		479.473	91.9021	479.473	96.9808	479.473	101.923	479.473	107.199	479.473	86.9321
											8.31	-8333.78	8.31	2590.92	11.62	14871.7	11.62	24771.7	11.62	33375.4				2330.13	-477.115	2543.63	268.571	2543.8	1103.04	2543.63	2014.63	2543.57	3007.11		479.714	91.9366	479.714	96.9813	479.714	101.937	479.714	107.229	479.714	86.9451
											8.32	-8176.74	8.32	2705.13	11.64	14508.8	11.64	24448.8	11.64	32799.4				2328.66	-472.301	2542.21	267.847	2542.37	1102.63	2542.21	2013.51	2542.14	3006.22		479.955	91.9764	479.955	96.9779	479.955	101.949	479.955	107.252	479.955	86.9653
											8.33	-8256.87	8.33	2610.65	11.66	14412.1	11.66	24618	11.66	33423.4				2327.19	-476.5	2540.78	269.611	2540.94	1101.61	2540.78	2020.69	2540.71	3006.33		480.196	92.0215	480.196	96.9694	480.196	101.959	480.196	107.268	480.196	86.9912
											8.34	-8450.43	8.34	2412.54	11.68	14598.8	11.68	24729	11.68	33551.4				2325.71	-478.727	2539.35	274.669	2539.52	1100.8	2539.35	2019.25	2539.29	3004.31		480.437	92.0722	480.437	96.9557	480.437	101.966	480.437	107.279	480.437	87.0214
											8.35	-8499.44	8.35	2271.24	11.7	15223.9	11.7	24665.7	11.7	33455.4				2324.24	-487.19	2537.92	274.696	2538.09	1101.1	2537.92	2017.38	2537.86	3004.34		480.678	92.1294	480.678	96.9375	480.678	101.971	480.678	107.284	480.678	87.0546
											8.36	-8494.76	8.36	2187.87	11.72	15049.5	11.72	24861.4	11.72	32831.4				2322.77	-497.155	2536.49	271.418	2536.66	1102.72	2536.49	2019.76	2536.43	3003.92		480.919	92.1942	480.919	96.9163	480.919	101.974	480.919	107.286	480.919	87.0895
											8.37	-8497.8	8.37	2506.53	11.74	14977.2	11.74	24630.7	11.74	33311.4				2321.3	-509.361	2535.06	266.93	2535.23	1102.09	2535.06	2025.84	2535	3004.91		481.16	92.2671	481.16	96.894	481.16	101.974	481.16	107.285	481.16	87.1251
											8.38	-8497.59	8.38	2852.04	11.76	14986.2	11.76	24723.8	11.76	33327.4				2319.83	-509.707	2533.63	267.291	2533.8	1099.32	2533.63	2022.17	2533.57	3006.57		481.401	92.3484	481.401	96.8727	481.401	101.974	481.401	107.284	481.401	87.1602
											8.39	-8458.35	8.39	2590.46	11.78	15229.2	11.78	24635.5	11.78	32991.4				2318.35	-506.614	2532.2	265.926	2532.37	1097.06	2532.2	2021.27	2532.14	3006.77		481.642	92.4373	481.642	96.8546	481.642	101.972	481.642	107.284	481.642	87.1937
											8.4	-8437.56	8.4	2264.26	11.8	14558.3	11.8	24526.2	11.8	32879.4				2316.88	-498.105	2530.77	264.499	2530.94	1096.57	2530.77	2018.61	2530.71	3007.07		481.884	92.5321	481.884	96.8415	481.884	101.969	481.884	107.283	481.884	87.2245
											8.41	-8548.72	8.41	2219.77	11.82	14824.5	11.82	24602.7	11.82	33007.4				2315.41	-504.632	2529.34	264.255	2529.51	1097.57	2529.34	2012.71	2529.28	3007.48		482.125	92.6302	482.125	96.8347	482.125	101.964	482.125	107.283	482.125	87.2517
											8.42	-8652.02	8.42	2215.38	11.84	14662.9	11.84	24368.2	11.84	33023.4				2313.93	-502.659	2527.91	262.797	2528.08	1097.55	2527.91	2010.5	2527.85	3008.26		482.366	92.7283	482.366	96.8354	482.366	101.958	482.366	107.282	482.366	87.2744
											8.43	-8939.52	8.43	2112.67	11.86	14642.3	11.86	24943.4	11.86	32943.4				2312.46	-506.666	2526.48	265.349	2526.65	1094.77	2526.48	2013.2	2526.42	3008.31		482.607	92.8225	482.607	96.8438	482.607	101.948	482.607	107.279	482.607	87.2918
											8.44	-9148.88	8.44	2139.01	11.88	14853.2	11.88	24827.6	11.88	33439.4				2310.99	-505.476	2525.05	270.534	2525.22	1091.93	2525.05	2013.34	2524.99	3005.13		482.848	92.909	482.848	96.8596	482.848	101.935	482.848	107.273	482.848	87.3037
											8.45	-9261.66	8.45	2474.98	11.9	14928.6	11.9	24670.3	11.9	32543.4				2309.51	-507.924	2523.62	270.422	2523.78	1091.81	2523.62	2014.52	2523.55	3004.55		483.089	92.9844	483.089	96.8821	483.089	101.92	483.089	107.262	483.089	87.3102
											8.46	-9169.56	8.46	2703.08	11.92	15015.5	11.92	24827.6	11.92	33183.4				2308.04	-505.942	2522.19	271.714	2522.35	1094.55	2522.19	2015.97	2522.12	3003.05		483.33	93.0461	483.33	96.9106	483.33	101.901	483.33	107.246	483.33	87.312
											8.47	-8686.81	8.47	2687.5	11.94	14859.2	11.94	24896.3	11.94	33343.4				2306.56	-511.199	2520.75	269.38	2520.92	1097.52	2520.75	2024.97	2520.69	3000.48		483.571	93.0931	483.571	96.9438	483.571	101.882	483.571	107.225	483.571	87.3103
											8.48	-8349.65	8.48	2716.74	11.96	14782.9	11.96	24683.9	11.96	33055.4				2305.09	-509.842	2519.32	270.849	2519.49	1100.73	2519.32	2025.5	2519.26	2999.74		483.812	93.1258	483.812	96.9806	483.812	101.863	483.812	107.2	483.812	87.3068
											8.49	-8234.97	8.49	2819.07	11.98	15100.8	11.98	24568.5	11.98	32911.4				2303.61	-510.813	2517.89	269.879	2518.06	1103.9	2517.89	2020.42	2517.82	2999.26		484.053	93.1461	484.053	97.0205	484.053	101.848	484.053	107.173	484.053	87.3036
											8.5	-8387.19	8.5	2655.16	12	14816.5	12	24557.2	12	32799.4				2302.13	-513.323	2516.46	271.695	2516.62	1106.41	2516.46	2020.99	2516.39	3000.06		484.294	93.1572	484.294	97.0631	484.294	101.838	484.294	107.145	484.294	87.3029
											8.51	-8808.07	8.51	2221.77	12.02	14998.7	12.02	24505.3	12.02	33263.4				2300.66	-517.221	2515.02	273.068	2515.19	1108.85	2515.02	2016.19	2514.96	3002.49		484.535	93.1632	484.535	97.1082	484.535	101.837	484.535	107.12	484.535	87.3071
											8.52	-9061.64	8.52	2081.61	12.04	14906.2	12.04	24678.1	12.04	33263.4				2299.18	-515.488	2513.59	270.368	2513.76	1109.35	2513.59	2020.83	2513.52	3002.58		484.776	93.1685	484.776	97.1562	484.776	101.847	484.776	107.101	484.776	87.3182
											8.53	-9187.39	8.53	2153.55	12.06	14623.7	12.06	24590.1	12.06	33183.4				2297.71	-522.859	2512.15	263.426	2512.32	1106.33	2512.15	2018.92	2512.09	3002.17		485.017	93.1773	485.017	97.2077	485.017	101.87	485.017	107.089	485.017	87.3381
											8.54	-9022.6	8.54	2239.97	12.08	14782.9	12.08	24457.2	12.08	33055.4				2296.23	-516.958	2510.72	265.764	2510.89	1102.88	2510.72	2020.06	2510.66	3001.86		485.258	93.193	485.258	97.263	485.258	101.907	485.258	107.088	485.258	87.3679
											8.55	-8724.45	8.55	2326.69	12.1	14795.8	12.1	24274.9	12.1	33551.4				2294.75	-522.646	2509.29	266.356	2509.45	1102.33	2509.29	2013.87	2509.22	3003.1		485.5	93.2179	485.5	97.3227	485.5	101.958	485.5	107.098	485.5	87.4082
											8.56	-8809.58	8.56	2270.11	12.12	14701.8	12.12	24648.8	12.12	33615.4				2293.27	-518.897	2507.85	264.315	2508.02	1103.69	2507.85	2010.06	2507.79	3003.9		485.74	93.2534	485.74	97.387	485.74	102.022	485.74	107.119	485.74	87.4589
											8.57	-9012.55	8.57	2177.87	12.14	14790.8	12.14	24717.7	12.14	33199.4				2291.79	-516.319	2506.42	261.917	2506.58	1105.28	2506.42	2008.78	2506.35	3000.77		485.982	93.2991	485.982	97.4557	485.982	102.097	485.982	107.152	485.982	87.5196
											8.58	-8864.29	8.58	2313.49	12.16	15067.2	12.16	24722.8	12.16	33023.4				2290.32	-512.131	2504.98	262.833	2505.15	1106.54	2504.98	1999.85	2504.92	2998.81		486.223	93.354	486.223	97.5285	486.223	102.181	486.223	107.195	486.223	87.589
											8.59	-8640.99	8.59	2493.87	12.18	14472.3	12.18	24729	12.18	33455.4				2288.84	-510.485	2503.55	261.694	2503.71	1105.75	2503.55	1994.03	2503.48	2997.65		486.464	93.4159	486.464	97.6043	486.464	102.271	486.464	107.247	486.464	87.6657
											8.6	-8749.05	8.6	2565.13	12.2	14946.4	12.2	24307.8	12.2	32943.4				2287.36	-509.253	2502.11	262.941	2502.28	1103.65	2502.11	1997.82	2502.05	2997.75		486.705	93.482	486.705	97.6821	486.705	102.365	486.705	107.305	486.705	87.7478
											8.61	-8905.51	8.61	2592.65	12.22	14902.8	12.22	24633	12.22	33759.4				2285.88	-507.28	2500.67	264.831	2500.84	1103.32	2500.67	1997.24	2500.61	2998.29		486.946	93.5493	486.946	97.7603	486.946	102.458	486.946	107.368	486.946	87.8335
											8.62	-9073.07	8.62	2540.33	12.24	15064	12.24	25023.1	12.24	33103.4				2284.4	-510.533	2499.24	260.644	2499.4	1104	2499.24	2007.47	2499.17	2996.68		487.187	93.6152	487.187	97.8375	487.187	102.549	487.187	107.433	487.187	87.921
											8.63	-9185.98	8.63	2463.88	12.26	15034.9	12.26	24586.6	12.26	33887.4				2282.92	-518.393	2497.8	257.932	2497.97	1104.22	2497.8	2012.42	2497.74	2994.86		487.428	93.6772	487.428	97.9121	487.428	102.635	487.428	107.498	487.428	88.0087
											8.64	-9088.73	8.64	2339.98	12.28	14777.3	12.28	24270.2	12.28	33439.4				2281.44	-520.122	2496.36	260.04	2496.53	1104.54	2496.36	2018.01	2496.3	2993.48		487.669	93.7335	487.669	97.9827	487.669	102.715	487.669	107.561	487.669	88.0953
											8.65	-9086.28	8.65	2289.71	12.3	14876	12.3	24417.6	12.3	33103.4				2279.96	-525.122	2494.93	258.88	2495.09	1106.91	2494.93	2019.85	2494.86	2993.06		487.91	93.7827	487.91	98.048	487.91	102.789	487.91	107.621	487.91	88.1797
											8.66	-9397.69	8.66	2453.17	12.32	15120.6	12.32	24353.5	12.32	33295.4				2278.48	-519.466	2493.49	261.035	2493.66	1109.67	2493.49	2018.19	2493.42	2993.96		488.151	93.8243	488.151	98.1068	488.151	102.855	488.151	107.678	488.151	88.2614
											8.67	-9444.49	8.67	2530.62	12.34	15004.8	12.34	24486	12.34	33055.4				2277	-515.649	2492.05	267.573	2492.22	1111.13	2492.05	2013.18	2491.99	2993.28		488.392	93.8581	488.392	98.1582	488.392	102.913	488.392	107.728	488.392	88.3398
											8.68	-8922.44	8.68	2410.36	12.36	14937.8	12.36	24663.1	12.36	32639.4				2275.52	-508.554	2490.61	268.791	2490.78	1110.81	2490.61	2008.08	2490.55	2993.21		488.633	93.8837	488.633	98.2014	488.633	102.965	488.633	107.773	488.633	88.4148
											8.69	-8725.44	8.69	2345.87	12.38	14912.4	12.38	24670.8	12.38	33007.4				2274.04	-504.305	2489.17	269.412	2489.34	1110.91	2489.17	2003.95	2489.11	2996.66		488.874	93.9013	488.874	98.2354	488.874	103.01	488.874	107.81	488.874	88.486
											8.7	-9030.57	8.7	2371.73	12.4	14662.4	12.4	24656	12.4	32671.4				2272.55	-500.703	2487.74	267.416	2487.9	1111.73	2487.74	2006.72	2487.67	2998.21		489.115	93.9104	489.115	98.2597	489.115	103.049	489.115	107.839	489.115	88.5533
											8.71	-9212.72	8.71	2389.11	12.42	15062.8	12.42	24467	12.42	32847.4				2271.07	-499.984	2486.3	271.885	2486.46	1112.1	2486.3	1999.91	2486.23	3000.74		489.356	93.9104	489.356	98.2733	489.356	103.08	489.356	107.857	489.356	88.6162
											8.72	-9260.18	8.72	2397.56	12.44	14874.1	12.44	24740.2	12.44	32751.4				2269.59	-505.826	2484.86	271.676	2485.02	1112.27	2484.86	1999.88	2484.79	3002.63		489.598	93.9004	489.598	98.2753	489.598	103.104	489.598	107.863	489.598	88.6744
											8.73	-9185.29	8.73	2563.15	12.46	14702.9	12.46	24819	12.46	33391.4				2268.11	-505.467	2483.42	272.629	2483.58	1111.72	2483.42	2005.24	2483.35	3005.15		489.839	93.879	489.839	98.2652	489.839	103.119	489.839	107.856	489.839	88.7271
											8.74	-9018.92	8.74	2835.52	12.48	14715.8	12.48	24587.4	12.48	32831.4				2266.62	-504.945	2481.98	266.751	2482.15	1108.97	2481.98	2013.23	2481.91	3007		490.08	93.8451	490.08	98.2424	490.08	103.125	490.08	107.834	490.08	88.7738
											8.75	-8836.09	8.75	2641.25	12.5	14791.4	12.5	24339.3	12.5	33023.4				2265.14	-505.313	2480.54	263.893	2480.71	1107.28	2480.54	2014.04	2480.47	3009.56		490.321	93.7972	490.321	98.2065	490.321	103.12	490.321	107.795	490.321	88.8136
											8.76	-8650.7	8.76	2209.01	12.52	15072	12.52	24350.2	12.52	33535.4				2263.66	-497.5	2479.1	265.884	2479.26	1107.3	2479.1	2010.39	2479.03	3011.33		490.562	93.7347	490.562	98.1578	490.562	103.105	490.562	107.741	490.562	88.8462
											8.77	-8485.87	8.77	2236.24	12.54	15073.5	12.54	24322.4	12.54	33695.4				2262.17	-495.075	2477.66	261.42	2477.82	1107.12	2477.66	2010.53	2477.59	3010.15		490.803	93.6573	490.803	98.0972	490.803	103.079	490.803	107.671	490.803	88.8711
											8.78	-8362.01	8.78	2413.8	12.56	14797.3	12.56	24811.7	12.56	32703.4				2260.69	-492.041	2476.21	257.596	2476.38	1105.96	2476.21	2010.96	2476.15	3008.2		491.044	93.5658	491.044	98.0261	491.044	103.042	491.044	107.588	491.044	88.8885
											8.79	-8525.95	8.79	2340.16	12.58	14936.3	12.58	24651.9	12.58	32991.4				2259.2	-493.205	2474.77	254.911	2474.94	1106.93	2474.77	2006.24	2474.71	3007.55		491.285	93.4618	491.285	97.9465	491.285	102.996	491.285	107.494	491.285	88.8987
											8.8	-8771.8	8.8	2199.87	12.6	15017.5	12.6	24262.5	12.6	33199.4				2257.72	-492.377	2473.33	250.729	2473.5	1105.84	2473.33	2007.57	2473.27	3003.98		491.526	93.3477	491.526	97.8611	491.526	102.943	491.526	107.394	491.526	88.9026
											8.81	-8999.87	8.81	2112.71	12.62	15128.3	12.62	24987.1	12.62	33295.4				2256.23	-500.801	2471.89	256.292	2472.06	1104.59	2471.89	2005.86	2471.83	3001.73		491.767	93.2266	491.767	97.7731	491.767	102.885	491.767	107.292	491.767	88.9013
											8.82	-9167.76	8.82	2077.22	12.64	14779.6	12.64	24798.7	12.64	33231.4				2254.75	-505.542	2470.45	253.733	2470.62	1104.37	2470.45	2002.35	2470.38	2999.23		492.008	93.102	492.008	97.6855	492.008	102.826	492.008	107.191	492.008	88.896
											8.83	-9032.66	8.83	2258.89	12.66	15020.2	12.66	24606.3	12.66	33327.4				2253.26	-504.423	2469.01	256.315	2469.17	1103.57	2469.01	2005.16	2468.94	2997.92		492.249	92.9771	492.249	97.6013	492.249	102.768	492.249	107.098	492.249	88.8879
											8.84	-8920.33	8.84	2390.72	12.68	14811.2	12.68	24609.2	12.68	33087.4				2251.78	-508.899	2467.56	253.865	2467.73	1099.34	2467.56	2007.15	2467.5	2996.96		492.49	92.855	492.49	97.5234	492.49	102.713	492.49	107.014	492.49	88.878
											8.85	-9069.09	8.85	2206.36	12.7	15079	12.7	24383.4	12.7	33615.4				2250.29	-508.905	2466.12	257.051	2466.29	1098.04	2466.12	2009.35	2466.06	2996.17		492.731	92.7378	492.731	97.4537	492.731	102.664	492.731	106.944	492.731	88.867
											8.86	-9151.09	8.86	2129.44	12.72	15244	12.72	24223.1	12.72	33055.4				2248.8	-504.04	2464.68	259.096	2464.84	1100.03	2464.68	2009.7	2464.61	2997.44		492.972	92.6271	492.972	97.3937	492.972	102.621	492.972	106.888	492.972	88.8551
											8.87	-8972.36	8.87	2443.16	12.74	14975.2	12.74	24592.8	12.74	33231.4				2247.32	-498.968	2463.23	257.157	2463.4	1102.89	2463.23	2010.54	2463.17	2995.12		493.214	92.5233	493.214	97.344	493.214	102.584	493.214	106.846	493.214	88.8422
											8.88	-8865.69	8.88	2563.11	12.76	14672.6	12.76	24733.2	12.76	32943.4				2245.83	-503.503	2461.79	262.109	2461.96	1105.91	2461.79	2012.2	2461.72	2994.9		493.454	92.4259	493.454	97.3042	493.454	102.553	493.454	106.817	493.454	88.8274
											8.89	-8940.89	8.89	2232.75	12.78	14766.8	12.78	24855.1	12.78	32751.4				2244.34	-499.82	2460.34	260.696	2460.51	1109.26	2460.34	2010.81	2460.28	2994.38		493.696	92.3338	493.696	97.2736	493.696	102.527	493.696	106.799	493.696	88.8098
											8.9	-8972.79	8.9	2075.86	12.8	14958	12.8	24452	12.8	33199.4				2242.85	-503.435	2458.9	263.39	2459.07	1111.19	2458.9	2017.31	2458.84	2994.2		493.937	92.2455	493.937	97.2506	493.937	102.502	493.937	106.79	493.937	88.7883
											8.91	-8930.56	8.91	2203.02	12.82	15348.6	12.82	24249.4	12.82	33583.4				2241.37	-502.169	2457.46	266.153	2457.62	1113.56	2457.46	2024.95	2457.39	2995.1		494.178	92.1593	494.178	97.2334	494.178	102.478	494.178	106.787	494.178	88.7614
											8.92	-8910.13	8.92	2359.49	12.84	15555.8	12.84	24565.1	12.84	33343.4				2239.88	-505.317	2456.01	266.059	2456.18	1116.03	2456.01	2020.52	2455.95	2994.74		494.419	92.0736	494.419	97.2199	494.419	102.452	494.419	106.785	494.419	88.7283
											8.93	-8914.19	8.93	2544.16	12.86	15061.5	12.86	24495.6	12.86	33055.4				2238.39	-506.671	2454.56	272.517	2454.73	1115.26	2454.56	2017.81	2454.5	2992.91		494.66	91.9874	494.66	97.2082	494.66	102.421	494.66	106.784	494.66	88.6881
											8.94	-8910.5	8.94	2422.58	12.88	15047.7	12.88	24412.6	12.88	33215.4				2236.9	-506.793	2453.12	271.462	2453.29	1111.83	2453.12	2016.19	2453.05	2992.64		494.901	91.9002	494.901	97.1969	494.901	102.386	494.901	106.781	494.901	88.6407
											8.95	-8896.62	8.95	2072.11	12.9	15244.9	12.9	24807.5	12.9	32991.4				2235.41	-506.876	2451.67	271.214	2451.84	1109.33	2451.67	2015.2	2451.61	2992.66		495.142	91.8124	495.142	97.1847	495.142	102.345	495.142	106.774	495.142	88.5864
											8.96	-8668.56	8.96	1932.26	12.92	15265.8	12.92	24829.9	12.92	32943.4				2233.92	-510.566	2450.23	266.514	2450.4	1108.78	2450.23	2003.63	2450.16	2993.79		495.383	91.7251	495.383	97.1712	495.383	102.299	495.383	106.765	495.383	88.526
											8.97	-8339.77	8.97	1920.1	12.94	15048	12.94	24590.5	12.94	33167.4				2232.43	-505.022	2448.78	263.653	2448.95	1108.57	2448.78	1998.93	2448.72	2991.7		495.624	91.6399	495.624	97.1565	495.624	102.25	495.624	106.753	495.624	88.4608
											8.98	-8425.41	8.98	2133.6	12.96	14665.9	12.96	24613.5	12.96	32847.4				2230.94	-509.455	2447.33	262.508	2447.5	1108.6	2447.33	2000.66	2447.27	2993.83		495.865	91.5589	495.865	97.1414	495.865	102.199	495.865	106.74	495.865	88.3926
											8.99	-8682.91	8.99	2425.41	12.98	14965.3	12.98	24431.1	12.98	33343.4				2229.45	-507.116	2445.89	260.771	2446.06	1107.21	2445.89	2003.97	2445.82	2990.59		496.106	91.4846	496.106	97.1271	496.106	102.148	496.106	106.728	496.106	88.3234
											9	-8964.2	9	2538.42	13	14831.3	13	24411.8	13	32943.4				2227.96	-501.417	2444.44	263.323	2444.61	1106.05	2444.44	2009.18	2444.38	2989.78		496.347	91.4191	496.347	97.115	496.347	102.1	496.347	106.72	496.347	88.2549
											9.01	-9201.02	9.01	2570.05	13.02	14856.7	13.02	24579.9	13.02	33023.4				2226.47	-497.04	2442.99	265.041	2443.16	1104.93	2442.99	2021.46	2442.93	2990.35		496.588	91.3642	496.588	97.1068	496.588	102.057	496.588	106.718	496.588	88.1892
											9.02	-9020.76	9.02	2379.55	13.04	14941.4	13.04	24408.6	13.04	33311.4				2224.97	-496.175	2441.54	267.858	2441.71	1103.93	2441.54	2021.94	2441.48	2992.64		496.829	91.3212	496.829	97.1043	496.829	102.021	496.829	106.724	496.829	88.1279
											9.03	-8801.35	9.03	2188.33	13.06	15250.6	13.06	24579.2	13.06	33727.4				2223.48	-490.906	2440.1	271.824	2440.26	1099.4	2440.1	2022.82	2440.03	2992.4		497.07	91.2906	497.07	97.1085	497.07	101.993	497.07	106.739	497.07	88.072
											9.04	-8870.24	9.04	2262.44	13.08	15312.9	13.08	24550	13.08	32783.4				2221.99	-494.412	2438.65	269.253	2438.82	1096.28	2438.65	2027.42	2438.58	2993.07		497.312	91.2721	497.312	97.1204	497.312	101.974	497.312	106.764	497.312	88.0225
											9.05	-8982.93	9.05	2354.57	13.1	15035.1	13.1	24643.9	13.1	33423.4				2220.5	-498.365	2437.2	269.378	2437.37	1095.07	2437.2	2024.62	2437.13	2992.43		497.553	91.2645	497.553	97.1401	497.553	101.963	497.553	106.8	497.553	87.9793
											9.06	-9093.43	9.06	2356.23	13.12	14865.3	13.12	24671.1	13.12	33087.4				2219.01	-497.352	2435.75	263.159	2435.92	1095.88	2435.75	2023.01	2435.68	2991.49		497.794	91.2663	497.794	97.1671	497.794	101.96	497.794	106.844	497.794	87.9424
											9.07	-9174.63	9.07	2322.86	13.14	15045.5	13.14	24930.1	13.14	33567.4				2217.51	-495.59	2434.3	259.794	2434.47	1095.74	2434.3	2025.16	2434.24	2990.21		498.035	91.2751	498.035	97.2004	498.035	101.964	498.035	106.897	498.035	87.9109
											9.08	-9171.58	9.08	2215	13.16	15146.9	13.16	24491.5	13.16	33279.4				2216.02	-500.963	2432.85	257.811	2433.02	1096.29	2432.85	2028.15	2432.79	2989.43		498.276	91.2887	498.276	97.2381	498.276	101.971	498.276	106.955	498.276	87.8837
											9.09	-9069.9	9.09	2128.84	13.18	15178	13.18	24485.5	13.18	33023.4				2214.53	-502.617	2431.4	263.834	2431.57	1096.67	2431.4	2024.33	2431.34	2985.7		498.517	91.3048	498.517	97.2782	498.517	101.98	498.517	107.017	498.517	87.8597
											9.1	-8769.2	9.1	2099.01	13.2	15049	13.2	24531.6	13.2	33183.4				2213.03	-498.179	2429.95	265.896	2430.12	1096.8	2429.95	2019.01	2429.88	2985.93		498.758	91.3215	498.758	97.3185	498.758	101.989	498.758	107.081	498.758	87.8376
											9.11	-8580.96	9.11	2081.89	13.22	15167.5	13.22	24476	13.22	32975.4				2211.54	-500.525	2428.5	269.216	2428.67	1095.96	2428.5	2019.97	2428.43	2987.74		498.999	91.3375	498.999	97.3566	498.999	101.995	498.999	107.144	498.999	87.816
											9.12	-9337.1	9.12	2167.13	13.24	15145.5	13.24	24476.7	13.24	32991.4				2210.04	-493.19	2427.05	272.733	2427.22	1096.61	2427.05	2010.89	2426.98	2990.09		499.24	91.3524	499.24	97.3904	499.24	101.999	499.24	107.204	499.24	87.7941
											9.13	-9584.39	9.13	2030.78	13.26	14841.6	13.26	24578.8	13.26	33007.4				2208.55	-493.268	2425.6	269.631	2425.77	1098.18	2425.6	2004.24	2425.53	2991.93		499.481	91.3662	499.481	97.4184	499.481	101.998	499.481	107.261	499.481	87.7711
											9.14	-9492.71	9.14	1672.97	13.28	15076.2	13.28	24652.6	13.28	32959.4				2207.05	-495.899	2424.15	268.157	2424.32	1100.99	2424.15	2000.36	2424.08	2994.37		499.722	91.3798	499.722	97.4394	499.722	101.993	499.722	107.315	499.722	87.7465
											9.15	-9483.3	9.15	1663.89	13.3	15065.4	13.3	24330.8	13.3	33775.4				2205.56	-485.208	2422.69	265.673	2422.86	1103.56	2422.69	1998.29	2422.63	2995.25		499.963	91.3946	499.963	97.4531	499.963	101.984	499.963	107.364	499.963	87.7204
											9.16	-9534.16	9.16	1931.83	13.32	15085.2	13.32	24510	13.32	33839.4				2204.06	-478.22	2421.24	263.623	2421.41	1106.88	2421.24	2005.08	2421.18	2996.64		500.204	91.4124	500.204	97.4598	500.204	101.974	500.204	107.408	500.204	87.6928
											9.17	-9300.4	9.17	2229.02	13.34	15243.5	13.34	24627.3	13.34	33119.4				2202.57	-482.028	2419.79	264.416	2419.96	1109.5	2419.79	2012.23	2419.72	2995.88		500.445	91.4352	500.445	97.4604	500.445	101.963	500.445	107.449	500.445	87.6641
											9.18	-8922.65	9.18	2523.38	13.36	14966.6	13.36	24656.9	13.36	33615.4				2201.07	-480.883	2418.34	263.099	2418.51	1111.52	2418.34	2016.28	2418.27	2999.31		500.686	91.4648	500.686	97.4566	500.686	101.954	500.686	107.488	500.686	87.635
											9.19	-9003.26	9.19	2355.61	13.38	14891.6	13.38	24426	13.38	33423.4				2199.57	-487.262	2416.88	267.055	2417.05	1110.53	2416.88	2017.2	2416.82	2999.42		500.928	91.5025	500.928	97.4504	500.928	101.949	500.928	107.524	500.928	87.6059
											9.2	-9253.09	9.2	2010.52	13.4	15348.2	13.4	24545.3	13.4	32927.4				2198.08	-500.687	2415.43	271.134	2415.6	1107.47	2415.43	2019.73	2415.37	3000.44		501.168	91.5492	501.168	97.4442	501.168	101.95	501.168	107.558	501.168	87.5775
											9.21	-9183.92	9.21	1898.65	13.42	14899.3	13.42	24719.6	13.42	33599.4				2196.58	-507.753	2413.98	274.421	2414.15	1103.44	2413.98	2019.78	2413.91	2999.78		501.41	91.6049	501.41	97.4406	501.41	101.959	501.41	107.592	501.41	87.5502
											9.22	-9008	9.22	1905.85	13.44	14866	13.44	24351.3	13.44	33375.4				2195.08	-511.902	2412.52	271.951	2412.69	1101.55	2412.52	2020.25	2412.46	3000.29		501.651	91.6689	501.651	97.4419	501.651	101.977	501.651	107.625	501.651	87.5244
											9.23	-8766.71	9.23	2304.86	13.46	15554.8	13.46	24586.9	13.46	33359.4				2193.58	-511.163	2411.07	267.898	2411.24	1100.55	2411.07	2016.54	2411.01	3000.89		501.892	91.7397	501.892	97.4501	501.892	102.006	501.892	107.659	501.892	87.5002
											9.24	-8552.78	9.24	2674.14	13.48	15129.8	13.48	24737.6	13.48	33119.4				2192.09	-504.474	2409.62	266.162	2409.79	1099.27	2409.62	2008.34	2409.55	3001.22		502.133	91.8153	502.133	97.4665	502.133	102.045	502.133	107.693	502.133	87.4778
											9.25	-8580.41	9.25	2366.3	13.5	15309.8	13.5	24790.3	13.5	32895.4				2190.59	-500.83	2408.16	265.164	2408.33	1099.33	2408.16	2007.23	2408.1	2999.46		502.374	91.8933	502.374	97.4914	502.374	102.094	502.374	107.727	502.374	87.457
											9.26	-8692.03	9.26	2026.47	13.52	15251.2	13.52	24331.9	13.52	33087.4				2189.09	-498.448	2406.71	262.019	2406.88	1101.44	2406.71	2012.08	2406.64	3000.62		502.615	91.9715	502.615	97.5244	502.615	102.151	502.615	107.763	502.615	87.4379
											9.27	-8989.85	9.27	1996.96	13.54	14965.5	13.54	24677.3	13.54	33535.4				2187.59	-499.636	2405.25	261.492	2405.42	1105.87	2405.25	2012.84	2405.19	2998.07		502.856	92.048	502.856	97.5644	502.856	102.215	502.856	107.8	502.856	87.4203
											9.28	-9231.68	9.28	1999.87	13.56	15121.8	13.56	24635.3	13.56	33487.4				2186.09	-493.601	2403.79	254.636	2403.96	1108.16	2403.79	2006.93	2403.73	2999.09		503.097	92.1214	503.097	97.6092	503.097	102.285	503.097	107.839	503.097	87.4044
											9.29	-8949.32	9.29	1919.12	13.58	14873.5	13.58	24867.7	13.58	33471.4				2184.59	-500.913	2402.34	254.171	2402.51	1107.41	2402.34	2012.62	2402.28	2997.28		503.338	92.1911	503.338	97.6567	503.338	102.357	503.338	107.879	503.338	87.3904
											9.3	-8810.12	9.3	1846.53	13.6	14757.8	13.6	24663	13.6	33743.4				2183.09	-507.327	2400.88	253.538	2401.05	1106.39	2400.88	2010.24	2400.82	2997.77		503.579	92.2571	503.579	97.7042	503.579	102.431	503.579	107.92	503.579	87.3786
											9.31	-8913.44	9.31	1763.73	13.62	14871.4	13.62	24431.1	13.62	34095.4				2181.59	-509.317	2399.43	248.77	2399.6	1106.61	2399.43	2013.26	2399.36	2999.03		503.82	92.32	503.82	97.7493	503.82	102.505	503.82	107.962	503.82	87.3694
											9.32	-9038.33	9.32	1742.46	13.64	15016.9	13.64	24471.1	13.64	33647.4				2180.09	-508.753	2397.97	247.889	2398.14	1106.98	2397.97	2021.32	2397.91	3001.75		504.061	92.3806	504.061	97.7897	504.061	102.576	504.061	108.005	504.061	87.3636
											9.33	-9184.07	9.33	1820.83	13.66	14812.9	13.66	24470.3	13.66	34399.4				2178.59	-495.288	2396.51	248.866	2396.68	1105.15	2396.51	2017.48	2396.45	3003.54		504.302	92.44	504.302	97.8234	504.302	102.645	504.302	108.047	504.302	87.3616
											9.34	-9116.6	9.34	2018.64	13.68	15081.9	13.68	24224	13.68	34527.4				2177.09	-485.15	2395.06	249.742	2395.23	1104.16	2395.06	2012.71	2394.99	3003.06		504.543	92.499	504.543	97.849	504.543	102.709	504.543	108.087	504.543	87.364
											9.35	-8802.19	9.35	2352.27	13.7	15263.2	13.7	24518.9	13.7	34207.4				2175.59	-481.216	2393.6	253.854	2393.77	1102.67	2393.6	2010.73	2393.53	3003.85		504.784	92.5584	504.784	97.8652	504.784	102.767	504.784	108.124	504.784	87.3712
											9.36	-8755.26	9.36	2218.32	13.72	14925.2	13.72	24777.1	13.72	33519.4				2174.08	-475.45	2392.14	250.914	2392.31	1103.41	2392.14	2014.02	2392.08	3006.85		505.026	92.6186	505.026	97.8714	505.026	102.819	505.026	108.156	505.026	87.3834
											9.37	-8927.11	9.37	1712.63	13.74	15257.2	13.74	24662.7	13.74	34079.4				2172.58	-479.668	2390.68	255.969	2390.85	1105.34	2390.68	2008.55	2390.62	3005.13		505.267	92.6793	505.267	97.8673	505.267	102.862	505.267	108.181	505.267	87.4005
											9.38	-9084.66	9.38	1869.78	13.76	15398.1	13.76	24746.8	13.76	34335.4				2171.08	-478.439	2389.22	257.909	2389.39	1105.97	2389.22	2003.32	2389.16	3004.09		505.508	92.7403	505.508	97.8532	505.508	102.897	505.508	108.197	505.508	87.422
											9.39	-9234.96	9.39	2390.93	13.78	15272.5	13.78	24765.1	13.78	33695.4				2169.58	-477.66	2387.77	260.415	2387.94	1103.25	2387.77	2007.85	2387.7	3005.22		505.749	92.8004	505.749	97.8297	505.749	102.922	505.749	108.204	505.749	87.4472
											9.4	-9415.72	9.4	2207.46	13.8	15418.7	13.8	24958.1	13.8	33535.4				2168.07	-487.895	2386.31	257.559	2386.48	1101.63	2386.31	2008.61	2386.24	3005.39		505.99	92.8588	505.99	97.7979	505.99	102.937	505.99	108.199	505.99	87.4749
											9.41	-9584.97	9.41	1750.27	13.82	15118.3	13.82	24472.4	13.82	33855.4				2166.57	-498.023	2384.85	256.724	2385.02	1103.02	2384.85	2017.62	2384.78	3004.89		506.231	92.9143	506.231	97.7591	506.231	102.942	506.231	108.184	506.231	87.5039
											9.42	-9412.61	9.42	1739.19	13.84	15078.7	13.84	24376.9	13.84	33599.4				2165.07	-504.559	2383.39	257.642	2383.56	1103.11	2383.39	2026.44	2383.32	3004.83		506.472	92.9655	506.472	97.715	506.472	102.938	506.472	108.158	506.472	87.5326
											9.43	-9148.11	9.43	1886.92	13.86	15389.4	13.86	24651.6	13.86	33375.4				2163.56	-507.125	2381.93	259.463	2382.1	1101.64	2381.93	2020.61	2381.86	3003.29		506.713	93.0116	506.713	97.6671	506.713	102.924	506.713	108.123	506.713	87.5596
											9.44	-9031.6	9.44	2176.89	13.88	15097.8	13.88	24512	13.88	33135.4				2162.06	-510.487	2380.47	260.644	2380.64	1100.96	2380.47	2015.56	2380.4	3002.42		506.954	93.0518	506.954	97.6169	506.954	102.903	506.954	108.081	506.954	87.5836
											9.45	-8959.86	9.45	2459.07	13.9	15107.4	13.9	24649.6	13.9	33631.4				2160.55	-512.238	2379.01	259.948	2379.18	1101.6	2379.01	2008.54	2378.94	3003.29		507.195	93.0857	507.195	97.5656	507.195	102.876	507.195	108.033	507.195	87.6037
											9.46	-9159.7	9.46	2112.56	13.92	15399.6	13.92	24781.7	13.92	33615.4				2159.05	-509.65	2377.55	257.012	2377.72	1103.36	2377.55	2007.41	2377.48	3002.54		507.436	93.1129	507.436	97.5141	507.436	102.845	507.436	107.983	507.436	87.6193
											9.47	-9349.04	9.47	1841.13	13.94	15196.1	13.94	24678.9	13.94	33615.4				2157.54	-513.103	2376.08	259.042	2376.26	1104.82	2376.08	2004.11	2376.02	3000.82		507.677	93.1336	507.677	97.4626	507.677	102.812	507.677	107.932	507.677	87.6304
											9.48	-9453.73	9.48	2050.18	13.96	15485.7	13.96	24166.9	13.96	33279.4				2156.04	-505.996	2374.62	261.831	2374.79	1107.34	2374.62	1997.22	2374.56	2999.72		507.918	93.1477	507.918	97.4109	507.918	102.777	507.918	107.882	507.918	87.6373
											9.49	-9537.89	9.49	2214.9	13.98	14790.3	13.98	24363.8	13.98	33375.4				2154.53	-500.07	2373.16	260.765	2373.33	1108.02	2373.16	2000.13	2373.1	2999		508.159	93.155	508.159	97.3586	508.159	102.742	508.159	107.834	508.159	87.6409
											9.5	-9588.03	9.5	2078.58	14	15398.4	14	24540.5	14	33455.4				2153.03	-504.428	2371.7	259.708	2371.87	1108.51	2371.7	2003.37	2371.63	2999.47		508.4	93.1555	508.4	97.3048	508.4	102.706	508.4	107.788	508.4	87.6421
											9.51	-9591.59	9.51	2045.69	14.02	15055.1	14.02	24372.9	14.02	33583.4				2151.52	-496.642	2370.24	260.894	2370.41	1109.42	2370.24	2007.24	2370.17	2999.34		508.641	93.1487	508.641	97.2486	508.641	102.67	508.641	107.742	508.641	87.6419
											9.52	-9495.3	9.52	2294.13	14.04	15191.9	14.04	24601.2	14.04	34335.4				2150.01	-498.659	2368.78	260.794	2368.95	1108.81	2368.78	2015.42	2368.71	2999.39		508.882	93.1342	508.882	97.189	508.882	102.633	508.882	107.696	508.882	87.6416
											9.53	-9406.79	9.53	2361.79	14.06	15338.5	14.06	24623.9	14.06	33327.4				2148.51	-502.037	2367.31	266.645	2367.48	1107.33	2367.31	2010.63	2367.25	2999.24		509.124	93.1116	509.124	97.1255	509.124	102.594	509.124	107.648	509.124	87.6419
											9.54	-9337.5	9.54	2111.95	14.08	15104.4	14.08	24570.1	14.08	33279.4				2147	-501.396	2365.85	268.806	2366.02	1104.44	2365.85	2013.4	2365.79	3001.83		509.365	93.0803	509.365	97.0578	509.365	102.551	509.365	107.597	509.365	87.6437
											9.55	-9231.83	9.55	1949.66	14.1	15093.3	14.1	24563.3	14.1	33407.4				2145.49	-502.176	2364.39	268.906	2364.56	1102.86	2364.39	2013.09	2364.32	3001.11		509.606	93.0404	509.606	96.9863	509.606	102.504	509.606	107.541	509.606	87.6473
											9.56	-9082.81	9.56	1898.22	14.12	15366.4	14.12	24582.3	14.12	33599.4				2143.98	-502.55	2362.92	266.923	2363.09	1100.16	2362.92	2014.85	2362.86	3000.89		509.847	92.9923	509.847	96.9117	509.847	102.452	509.847	107.479	509.847	87.6529
											9.57	-9258.38	9.57	1994.52	14.14	15443.7	14.14	24704.9	14.14	33375.4				2142.48	-511.478	2361.46	268.26	2361.63	1098.97	2361.46	2017.26	2361.39	3000.26		510.088	92.9367	510.088	96.8356	510.088	102.395	510.088	107.411	510.088	87.6602
											9.58	-9701.3	9.58	2214.55	14.16	15502.8	14.16	24391.6	14.16	33327.4				2140.97	-508.455	2359.99	269.802	2360.16	1097.69	2359.99	2015.01	2359.93	2999.54		510.329	92.8752	510.329	96.7597	510.329	102.334	510.329	107.338	510.329	87.6689
											9.59	-9680.16	9.59	2380.42	14.18	15111.7	14.18	24659.1	14.18	33215.4				2139.46	-511.103	2358.53	269.722	2358.7	1095.79	2358.53	2018.36	2358.46	2997.99		510.57	92.81	510.57	96.6863	510.57	102.269	510.57	107.26	510.57	87.6783
											9.6	-9374.53	9.6	2499.63	14.2	15130	14.2	24576.8	14.2	32831.4				2137.95	-510.425	2357.06	267.839	2357.24	1094.66	2357.06	2012.05	2357	2998.69		510.811	92.7434	510.811	96.6178	510.811	102.202	510.811	107.179	510.811	87.6876
											9.61	-9020.28	9.61	2251.94	14.22	15514.2	14.22	24331.7	14.22	33647.4				2136.44	-510.644	2355.6	263.682	2355.77	1096.1	2355.6	2011.81	2355.53	2995.98		511.052	92.6784	511.052	96.5564	511.052	102.136	511.052	107.099	511.052	87.6961
											9.62	-8662.84	9.62	1860.57	14.24	15406.4	14.24	24353.9	14.24	33663.4				2134.93	-506.969	2354.13	259.551	2354.3	1097.85	2354.13	2009.7	2354.07	2995.09		511.293	92.6177	511.293	96.5043	511.293	102.073	511.293	107.021	511.293	87.703
											9.63	-8906.57	9.63	1776.39	14.26	15083.5	14.26	24488.9	14.26	33215.4				2133.42	-496.249	2352.67	259.946	2352.84	1098.77	2352.67	2006.24	2352.6	2993.05		511.534	92.5638	511.534	96.463	511.534	102.015	511.534	106.948	511.534	87.7078
											9.64	-9284.77	9.64	1808.41	14.28	15142.5	14.28	24527.1	14.28	33407.4				2131.91	-490.191	2351.2	261.141	2351.37	1099.47	2351.2	2009.88	2351.14	2991.18		511.775	92.5188	511.775	96.4336	511.775	101.965	511.775	106.883	511.775	87.7101
											9.65	-9392.18	9.65	1989.63	14.3	15204	14.3	24730.9	14.3	33343.4				2130.4	-494.503	2349.74	257.935	2349.91	1100.75	2349.74	2009.76	2349.67	2991.01		512.016	92.484	512.016	96.4164	512.016	101.924	512.016	106.828	512.016	87.7096
											9.66	-9438.58	9.66	2154.34	14.32	15225.4	14.32	24934.9	14.32	33087.4				2128.89	-492.756	2348.27	258.419	2348.44	1102.19	2348.27	2008.21	2348.2	2990.72		512.257	92.4599	512.257	96.4112	512.257	101.894	512.257	106.782	512.257	87.7064
											9.67	-9508.73	9.67	1998.31	14.34	15387.4	14.34	24368	14.34	33215.4				2127.38	-491.89	2346.8	259.143	2346.97	1104.38	2346.8	2014.03	2346.74	2991.22		512.499	92.4462	512.499	96.417	512.499	101.874	512.499	106.747	512.499	87.7006
											9.68	-9524.22	9.68	1873.84	14.36	15291.6	14.36	24734.1	14.36	33295.4				2125.87	-485.982	2345.33	264.736	2345.51	1105.56	2345.33	2015.02	2345.27	2991.05		512.74	92.4416	512.74	96.4323	512.74	101.865	512.74	106.722	512.74	87.6926
											9.69	-9284.39	9.69	2124.4	14.38	15174.6	14.38	24417	14.38	32879.4				2124.35	-488.907	2343.87	267.439	2344.04	1104.59	2343.87	2018.07	2343.8	2993.27		512.981	92.4444	512.981	96.4553	512.981	101.865	512.981	106.705	512.981	87.6828
											9.7	-9038.97	9.7	2245.36	14.4	15026.9	14.4	24602.2	14.4	33231.4				2122.84	-482.156	2342.4	265.751	2342.57	1101.71	2342.4	2016.55	2342.33	2995.14		513.222	92.4522	513.222	96.4839	513.222	101.873	513.222	106.695	513.222	87.6716
											9.71	-8869.68	9.71	1818.72	14.42	15335.2	14.42	24752.2	14.42	33327.4				2121.33	-487.403	2340.93	265.833	2341.1	1099.88	2340.93	2019	2340.87	2995.08		513.463	92.4626	513.463	96.5159	513.463	101.886	513.463	106.69	513.463	87.6597
											9.72	-8858.24	9.72	1515.99	14.44	15246	14.44	24729.3	14.44	33151.4				2119.82	-483.078	2339.46	265.137	2339.63	1098.21	2339.46	2016.67	2339.4	2996.46		513.704	92.4729	513.704	96.5491	513.704	101.901	513.704	106.688	513.704	87.6475
											9.73	-9200.75	9.73	1595.01	14.46	15285.6	14.46	24525.1	14.46	33103.4				2118.3	-482.075	2337.99	264.114	2338.17	1096.79	2337.99	2016.87	2337.93	2997.28		513.945	92.481	513.945	96.5819	513.945	101.917	513.945	106.687	513.945	87.6355
											9.74	-9406.87	9.74	1766.3	14.48	14937.7	14.48	24628.1	14.48	33519.4				2116.79	-486.649	2336.53	263.086	2336.7	1096.95	2336.53	2021.2	2336.46	2998.39		514.186	92.4851	514.186	96.6129	514.186	101.93	514.186	106.686	514.186	87.6241
											9.75	-9355.47	9.75	2068.63	14.5	14921.2	14.5	24760	14.5	33183.4				2115.28	-495.503	2335.06	262.626	2335.23	1100.68	2335.06	2026.76	2334.99	2999.73		514.427	92.4842	514.427	96.641	514.427	101.939	514.427	106.683	514.427	87.6139
											9.76	-9392.53	9.76	2165.41	14.52	15045.3	14.52	24452.3	14.52	33775.4				2113.76	-497.982	2333.59	267.143	2333.76	1106.37	2333.59	2029.52	2333.52	3000.94		514.668	92.4779	514.668	96.666	514.668	101.943	514.668	106.679	514.668	87.605
											9.77	-9544.05	9.77	2005.52	14.54	15385.7	14.54	24132.3	14.54	33295.4				2112.25	-506.199	2332.12	269.55	2332.29	1115.14	2332.12	2030.03	2332.05	3002.97		514.909	92.4665	514.909	96.688	514.909	101.942	514.909	106.675	514.909	87.5979
											9.78	-9491.96	9.78	1953.56	14.56	15303.7	14.56	24265.9	14.56	33407.4				2110.73	-511.281	2330.65	278.715	2330.82	1124.14	2330.65	2032.85	2330.58	3005.82		515.15	92.4512	515.15	96.7077	515.15	101.936	515.15	106.67	515.15	87.5927
											9.79	-9263.92	9.79	1995.96	14.58	15069.6	14.58	24810.1	14.58	33487.4				2109.22	-508.582	2329.18	281.062	2329.35	1128.16	2329.18	2034.11	2329.11	3006.46		515.391	92.4334	515.391	96.7262	515.391	101.926	515.391	106.666	515.391	87.5896
											9.8	-9179.07	9.8	2032.12	14.6	15247.5	14.6	24737	14.6	33375.4				2107.7	-500.8	2327.71	281.93	2327.88	1125.99	2327.71	2032.69	2327.64	3008.37		515.632	92.4148	515.632	96.7449	515.632	101.914	515.632	106.666	515.632	87.5889
											9.81	-9185.12	9.81	2064.18	14.62	15763.9	14.62	24634.7	14.62	33663.4				2106.19	-500.77	2326.23	283.765	2326.41	1123.29	2326.23	2028.06	2326.17	3006.41		515.873	92.3975	515.873	96.7656	515.873	101.903	515.873	106.671	515.873	87.5906
											9.82	-9224.26	9.82	2106.8	14.64	15897.5	14.64	24477.7	14.64	33439.4				2104.67	-501.048	2324.76	281.159	2324.93	1118.56	2324.76	2024.55	2324.7	3003.22		516.114	92.3832	516.114	96.7897	516.114	101.895	516.114	106.683	516.114	87.5948
											9.83	-9285.86	9.83	2145.35	14.66	15644.5	14.66	24516.7	14.66	33119.4				2103.16	-497.537	2323.29	274.119	2323.46	1112.1	2323.29	2020.24	2323.22	3001.39		516.356	92.3732	516.356	96.8191	516.356	101.893	516.356	106.702	516.356	87.6012
											9.84	-9457.76	9.84	2047.85	14.68	15268.4	14.68	24590.1	14.68	33759.4				2101.64	-487.519	2321.82	268.337	2321.99	1105.78	2321.82	2018.78	2321.75	2997.12		516.596	92.3686	516.596	96.8549	516.596	101.899	516.596	106.73	516.596	87.6098
											9.85	-9637.61	9.85	1911.34	14.7	15276.9	14.7	24476	14.7	33919.4				2100.12	-473.292	2320.35	265.792	2320.52	1102.14	2320.35	2015.74	2320.28	2992.7		516.838	92.37	516.838	96.8982	516.838	101.916	516.838	106.768	516.838	87.6202
											9.86	-9540.1	9.86	1841.21	14.72	15480.8	14.72	24562.9	14.72	33727.4				2098.61	-471.969	2318.88	268.241	2319.05	1099.63	2318.88	2011.03	2318.81	2989.85		517.079	92.3773	517.079	96.9498	517.079	101.945	517.079	106.814	517.079	87.632
											9.87	-9361.06	9.87	1819.97	14.74	15774.7	14.74	24721.8	14.74	33919.4				2097.09	-476.435	2317.4	269.041	2317.57	1101.61	2317.4	2007.09	2317.34	2989.79		517.32	92.39	517.32	97.0098	517.32	101.986	517.32	106.869	517.32	87.6445
											9.88	-9099.31	9.88	2005.09	14.76	15715.7	14.76	24697.2	14.76	33807.4				2095.57	-475.172	2315.93	271.333	2316.1	1105.27	2315.93	2008.91	2315.86	2992.81		517.561	92.4075	517.561	97.078	517.561	102.038	517.561	106.93	517.561	87.6572
											9.89	-8910.26	9.89	2191.91	14.78	15435.6	14.78	24483.5	14.78	34063.4				2094.05	-480.33	2314.46	271.177	2314.63	1105.41	2314.46	2007.05	2314.39	2990.91		517.802	92.4287	517.802	97.1539	517.802	102.101	517.802	106.997	517.802	87.6693
											9.9	-9112.78	9.9	2223.19	14.8	15572.8	14.8	24746.1	14.8	33743.4				2092.53	-484.377	2312.98	270.839	2313.15	1102.87	2312.98	2009.89	2312.92	2993.35		518.043	92.453	518.043	97.2367	518.043	102.172	518.043	107.067	518.043	87.6802
											9.91	-9340.22	9.91	2167.66	14.82	15736.8	14.82	24600.4	14.82	34063.4				2091.02	-489.397	2311.51	269.787	2311.68	1100.52	2311.51	2009.14	2311.44	2992.91		518.284	92.4796	518.284	97.3251	518.284	102.249	518.284	107.139	518.284	87.6895
											9.92	-9494.85	9.92	1890.66	14.84	15457.4	14.84	24729	14.84	34111.4				2089.5	-499.452	2310.03	266.616	2310.21	1099.51	2310.03	2013.96	2309.97	2992.67		518.525	92.508	518.525	97.4181	518.525	102.329	518.525	107.212	518.525	87.6966
											9.93	-9462.64	9.93	1753.62	14.86	15264.4	14.86	24766.2	14.86	34527.4				2087.98	-499.518	2308.56	263.663	2308.73	1098.84	2308.56	2015.9	2308.49	2992.69		518.766	92.538	518.766	97.5146	518.766	102.408	518.766	107.283	518.766	87.7014
											9.94	-8996.82	9.94	1992.29	14.88	15303.4	14.88	24785.2	14.88	34559.4				2086.46	-486.36	2307.08	263.046	2307.26	1098.65	2307.08	2018.14	2307.02	2991.89		519.007	92.5694	519.007	97.6133	519.007	102.485	519.007	107.353	519.007	87.7039
											9.95	-8897.05	9.95	2105.93	14.9	15539.4	14.9	24805.5	14.9	34031.4				2084.94	-477.646	2305.61	261.621	2305.78	1097.03	2305.61	2016.24	2305.54	2992.09		519.248	92.6022	519.248	97.7132	519.248	102.557	519.248	107.42	519.248	87.704
											9.96	-9474.04	9.96	1971.03	14.92	15526.5	14.92	24700.8	14.92	34399.4				2083.42	-479.777	2304.13	266.245	2304.3	1096.33	2304.13	2017.1	2304.07	2992.67		519.489	92.6362	519.489	97.8131	519.489	102.622	519.489	107.484	519.489	87.702
											9.97	-9805.07	9.97	1892.69	14.94	15591.8	14.94	24843.7	14.94	34959.4				2081.9	-476.662	2302.66	268.951	2302.83	1097.94	2302.66	2021.45	2302.59	2996.19		519.73	92.671	519.73	97.9119	519.73	102.679	519.73	107.543	519.73	87.6983
											9.98	-9146.75	9.98	1627.95	14.96	15645.7	14.96	25142.5	14.96	34479.4				2080.38	-473.955	2301.18	269.763	2301.35	1099.89	2301.18	2021.88	2301.12	2996.06		519.971	92.706	519.971	98.0084	519.971	102.728	519.971	107.596	519.971	87.6931
											9.99	-9035.61	9.99	1568.19	14.98	15492.6	14.98	24662.8	14.98	34479.4				2078.85	-481.839	2299.7	265.903	2299.88	1098.51	2299.7	2021.15	2299.64	2995.7		520.212	92.7399	520.212	98.1012	520.212	102.768	520.212	107.644	520.212	87.6868
											10	-9234.23	10	1619.08	15	15423.6	15	24484.7	15	35135.4				2077.33	-487.162	2298.23	259.681	2298.4	1097.53	2298.23	2023.75	2298.16	2995.39		520.453	92.7714	520.453	98.189	520.453	102.799	520.453	107.684	520.453	87.6797
											10.01	-9126.96	10.01	1558.16	15.02	15493.1	15.02	24486	15.02	35103.4				2075.81	-490.927	2296.75	257.487	2296.92	1097.48	2296.75	2019.21	2296.68	2996.64		520.695	92.7988	520.695	98.27	520.695	102.821	520.695	107.716	520.695	87.6719
											10.02	-8839.52	10.02	1433.27	15.04	15746.8	15.04	24704.1	15.04	35615.4				2074.29	-494.317	2295.27	256.005	2295.45	1100.33	2295.27	2020.88	2295.21	2996.71		520.936	92.8203	520.936	98.3429	520.936	102.835	520.936	107.739	520.936	87.6635
											10.03	-9096.6	10.03	1566.45	15.06	15518.6	15.06	24789.9	15.06	35823.4				2072.77	-494.096	2293.79	254.421	2293.97	1102.79	2293.79	2020.98	2293.73	2996.59		521.177	92.8342	521.177	98.406	521.177	102.84	521.177	107.753	521.177	87.6546
											10.04	-9575.34	10.04	1804.82	15.08	15740.5	15.08	24819.6	15.08	35855.4				2071.24	-490.611	2292.32	256.854	2292.49	1103.03	2292.32	2019.15	2292.25	2997.73		521.418	92.8389	521.418	98.458	521.418	102.839	521.418	107.756	521.418	87.645
											10.05	-9474.11	10.05	1770.84	15.1	15942.4	15.1	25011.8	15.1	35951.4				2069.72	-489.109	2290.84	257.031	2291.01	1100.71	2290.84	2011.67	2290.77	2999.72		521.659	92.8334	521.659	98.4975	521.659	102.831	521.659	107.75	521.659	87.6346
											10.06	-9207.07	10.06	1652.09	15.12	15587.3	15.12	24889.2	15.12	37183.4				2068.2	-485.852	2289.36	261.442	2289.53	1099.1	2289.36	2008.01	2289.29	3000.81		521.9	92.817	521.9	98.5238	521.9	102.817	521.9	107.734	521.9	87.6231
											10.07	-9296.68	10.07	1633.03	15.14	15610.7	15.14	24939.3	15.14	37119.4				2066.67	-483.958	2287.88	265.557	2288.05	1098.3	2287.88	2010.05	2287.82	3004.22		522.141	92.7899	522.141	98.5363	522.141	102.798	522.141	107.71	522.141	87.6103
											10.08	-9461.99	10.08	1646.81	15.16	15625.3	15.16	24977.4	15.16	37487.4				2065.15	-483.38	2286.4	267.453	2286.58	1096.75	2286.4	2005.3	2286.34	3004.23		522.382	92.7526	522.382	98.5347	522.382	102.775	522.382	107.677	522.382	87.5961
											10.09	-9528.1	10.09	1709.61	15.18	15685	15.18	25088.6	15.18	38991.4				2063.63	-490.751	2284.92	265.312	2285.1	1095.24	2284.92	1997.5	2284.86	3008.12		522.623	92.7064	522.623	98.5192	522.623	102.749	522.623	107.639	522.623	87.5802
											10.1	-9590.55	10.1	1783.15	15.2	15720.2	15.2	24790.8	15.2	39327.4				2062.1	-490.434	2283.44	258.987	2283.62	1096.12	2283.44	1998.51	2283.38	3008.52		522.864	92.6527	522.864	98.4902	522.864	102.72	522.864	107.595	522.864	87.5625
											10.11	-9719.68	10.11	1864.96	15.22	15980.9	15.22	25249.2	15.22	39711.4				2060.58	-482.583	2281.96	258.977	2282.14	1098.07	2281.96	1992.96	2281.9	3009.88		523.105	92.5936	523.105	98.4484	523.105	102.689	523.105	107.548	523.105	87.543
											10.12	-9792.39	10.12	1932.64	15.24	15970.7	15.24	24807.5	15.24	39967.4				2059.05	-484.268	2280.48	260.341	2280.66	1100.46	2280.48	1994.84	2280.42	3009.49		523.346	92.531	523.346	98.3945	523.346	102.656	523.346	107.498	523.346	87.522
											10.13	-9647.9	10.13	1949.45	15.26	16049.1	15.26	25107.1	15.26	41775.4				2057.53	-487.56	2279	261.575	2279.18	1102.25	2279	1995.5	2278.94	3010.51		523.587	92.4671	523.587	98.3298	523.587	102.623	523.587	107.446	523.587	87.4996
											10.14	-9531.17	10.14	1958.6	15.28	16306.4	15.28	25187.9	15.28	42815.4				2056	-486.468	2277.52	263.794	2277.7	1103.16	2277.52	1995.27	2277.46	3013.08		523.828	92.4038	523.828	98.2553	523.828	102.588	523.828	107.393	523.828	87.4763
											10.15	-9346.78	10.15	2376.87	15.3	16319.1	15.3	25617.1	15.3	41887.4				2054.47	-483.858	2276.04	261.044	2276.21	1104.53	2276.04	1996.41	2275.97	3013.31		524.069	92.3428	524.069	98.1723	524.069	102.554	524.069	107.339	524.069	87.4526
											10.16	-9391.07	10.16	2439.22	15.32	16363.4	15.32	25416.7	15.32	43743.4				2052.95	-487.972	2274.56	263.897	2274.73	1105.41	2274.56	2003.04	2274.49	3011.85		524.311	92.2856	524.311	98.0823	524.311	102.52	524.311	107.284	524.311	87.4293
											10.17	-9775.64	10.17	2008.12	15.34	15945.5	15.34	25153.6	15.34	44143.4				2051.42	-493.281	2273.08	265.619	2273.25	1105.2	2273.08	2016.07	2273.01	3013.63		524.552	92.2334	524.552	97.987	524.552	102.486	524.552	107.228	524.552	87.4072
											10.18	-9759.87	10.18	1794.12	15.36	16283.6	15.36	25527.4	15.36	44703.4				2049.89	-500.207	2271.6	268.173	2271.77	1102.92	2271.6	2015.14	2271.53	3011.49		524.793	92.1871	524.793	97.8883	524.793	102.454	524.793	107.17	524.793	87.3872
											10.19	-9208.33	10.19	1879.1	15.38	16312.1	15.38	25713	15.38	44943.4				2048.37	-507.992	2270.11	263.088	2270.29	1100.56	2270.11	2013.55	2270.05	3012.05		525.034	92.1471	525.034	97.7883	525.034	102.423	525.034	107.112	525.034	87.3702
											10.2	-9163.72	10.2	1781.64	15.4	16635.7	15.4	25662.2	15.4	44687.4				2046.84	-507.529	2268.63	258.45	2268.8	1098.86	2268.63	2019.09	2268.56	3009.57		525.275	92.1137	525.275	97.6891	525.275	102.394	525.275	107.053	525.275	87.357
											10.21	-9589.01	10.21	1515.68	15.42	16898.7	15.42	25877.1	15.42	44879.4				2045.31	-509.805	2267.15	254.904	2267.32	1096.81	2267.15	2014.97	2267.08	3010.09		525.516	92.0867	525.516	97.5929	525.516	102.368	525.516	106.994	525.516	87.3482
											10.22	-9607.15	10.22	1503.58	15.44	16361.3	15.44	25975.6	15.44	44911.4				2043.78	-508.96	2265.66	257.532	2265.84	1094.49	2265.66	2015.82	2265.6	3010.55		525.757	92.0661	525.757	97.5016	525.757	102.345	525.757	106.937	525.757	87.3443
											10.23	-9355.16	10.23	1652.88	15.46	16407	15.46	25831.3	15.46	43951.4				2042.25	-504.495	2264.18	260.114	2264.35	1092.98	2264.18	2019.21	2264.12	3014.32		525.998	92.0512	525.998	97.4172	525.998	102.326	525.998	106.882	525.998	87.3453
											10.24	-9139.16	10.24	1544.84	15.48	16407.2	15.48	25823.4	15.48	43855.4				2040.72	-500.783	2262.7	257.945	2262.87	1094.73	2262.7	2019.25	2262.63	3019.49		526.239	92.0416	526.239	97.3408	526.239	102.311	526.239	106.833	526.239	87.3509
											10.25	-8958.95	10.25	1312.75	15.5	16298.1	15.5	25820.1	15.5	43087.4				2039.2	-496.139	2261.21	257.196	2261.39	1096.27	2261.21	2017.68	2261.15	3024.1		526.48	92.0367	526.48	97.2731	526.48	102.3	526.48	106.79	526.48	87.3605
											10.26	-9087.73	10.26	1103.17	15.52	16757.7	15.52	25906.3	15.52	42575.4				2037.67	-488.495	2259.73	263.973	2259.9	1096.87	2259.73	2017.29	2259.66	3023.36		526.721	92.0358	526.721	97.2143	526.721	102.293	526.721	106.755	526.721	87.3733
											10.27	-9310.72	10.27	932.519	15.54	16555.7	15.54	25396.1	15.54	41535.4				2036.14	-480.442	2258.24	265.253	2258.42	1096.4	2258.24	2021.62	2258.18	3024.15		526.962	92.0383	526.962	97.164	526.962	102.288	526.962	106.728	526.962	87.3883
											10.28	-9363.63	10.28	1078.11	15.56	16604.5	15.56	25405.8	15.56	41183.4				2034.61	-485.008	2256.76	269.774	2256.93	1098.27	2256.76	2017.67	2256.69	3021.98		527.203	92.0434	527.203	97.1212	527.203	102.287	527.203	106.711	527.203	87.4043
											10.29	-9361.98	10.29	1291.21	15.58	16130.6	15.58	25930.4	15.58	40271.4				2033.08	-487.288	2255.27	267.455	2255.45	1100.54	2255.27	2018.81	2255.21	3020.62		527.444	92.0505	527.444	97.0848	527.444	102.288	527.444	106.703	527.444	87.4204
											10.3	-9292.67	10.3	1399.11	15.6	15858	15.6	25707.6	15.6	39087.4				2031.54	-488.408	2253.79	271.093	2253.96	1103.71	2253.79	2023.07	2253.72	3019.35		527.685	92.0589	527.685	97.0534	527.685	102.29	527.685	106.704	527.685	87.4355
											10.31	-9223.44	10.31	1473.44	15.62	15777.2	15.62	25540.5	15.62	39311.4				2030.01	-495.242	2252.3	271.035	2252.47	1104.55	2252.3	2024.2	2252.23	3018.29		527.927	92.0679	527.927	97.0257	527.927	102.292	527.927	106.712	527.927	87.4487
											10.32	-9077.55	10.32	1616.49	15.64	16115	15.64	25606.7	15.64	37823.4				2028.48	-493.554	2250.81	274.303	2250.99	1106.37	2250.81	2027.61	2250.75	3016.58		528.168	92.0768	528.168	97.0003	528.168	102.294	528.168	106.726	528.168	87.4595
											10.33	-9062.7	10.33	1639.15	15.66	16321.8	15.66	25046.8	15.66	37135.4				2026.95	-493.107	2249.33	276.789	2249.5	1108.82	2249.33	2030.69	2249.26	3018.47		528.409	92.0853	528.409	96.9764	528.409	102.296	528.409	106.744	528.409	87.4673
											10.34	-9446.17	10.34	1301.66	15.68	16189.8	15.68	24769.7	15.68	37343.4				2025.42	-499.239	2247.84	274.484	2248.02	1113.87	2247.84	2028.04	2247.78	3019.48		528.65	92.093	528.65	96.9532	528.65	102.297	528.65	106.765	528.65	87.4721
											10.35	-9696.68	10.35	1128.56	15.7	15869.3	15.7	24546.5	15.7	36095.4				2023.89	-496.867	2246.35	269.798	2246.53	1113.49	2246.35	2023.46	2246.29	3022.2		528.891	92.0997	528.891	96.9304	528.891	102.297	528.891	106.786	528.891	87.4738
											10.36	-9524.98	10.36	1449.13	15.72	15697.4	15.72	24726.2	15.72	36543.4				2022.35	-495.982	2244.87	270.221	2245.04	1112.08	2244.87	2019.86	2244.8	3024.24		529.132	92.1057	529.132	96.9082	529.132	102.297	529.132	106.807	529.132	87.4727
											10.37	-9395.6	10.37	1620.44	15.74	15477.9	15.74	24960.5	15.74	35823.4				2020.82	-499.343	2243.38	268.169	2243.55	1109.36	2243.38	2023.64	2243.31	3024.75		529.373	92.1114	529.373	96.8871	529.373	102.298	529.373	106.826	529.373	87.4693
											10.38	-9383.68	10.38	1468.36	15.76	15951	15.76	24817.9	15.76	35551.4				2019.29	-505.01	2241.89	269.543	2242.06	1110.03	2241.89	2024.5	2241.82	3025.35		529.614	92.1177	529.614	96.8677	529.614	102.3	529.614	106.843	529.614	87.4642
											10.39	-9489.25	10.39	1324.55	15.78	15804.9	15.78	24702.2	15.78	35487.4				2017.75	-504.018	2240.4	265.675	2240.58	1109.03	2240.4	2023.91	2240.34	3024		529.855	92.1257	529.855	96.8511	529.855	102.304	529.855	106.859	529.855	87.458
											10.4	-9750.6	10.4	1201.91	15.8	15583.9	15.8	24721.7	15.8	34271.4				2016.22	-504.347	2238.91	263.231	2239.09	1107.39	2238.91	2023.27	2238.85	3023.13		530.096	92.1367	530.096	96.8383	530.096	102.312	530.096	106.874	530.096	87.4517
											10.41	-9716.16	10.41	1353.42	15.82	15650.6	15.82	24879.7	15.82	34623.4				2014.69	-508.315	2237.43	262.959	2237.6	1104.76	2237.43	2020.89	2237.36	3020.93		530.337	92.1522	530.337	96.8303	530.337	102.325	530.337	106.889	530.337	87.4459
											10.42	-9399.08	10.42	1766.01	15.84	15768.7	15.84	24549.5	15.84	34735.4				2013.15	-504.597	2235.94	263.185	2236.11	1103.98	2235.94	2018.14	2235.87	3018.24		530.578	92.1737	530.578	96.828	530.578	102.343	530.578	106.905	530.578	87.4414
											10.43	-9398.15	10.43	1888.07	15.86	16047.9	15.86	24842.3	15.86	34671.4				2011.62	-505.871	2234.45	262.367	2234.62	1103.55	2234.45	2014.74	2234.38	3016.82		530.819	92.2025	530.819	96.832	530.819	102.367	530.819	106.923	530.819	87.4388
											10.44	-9614.43	10.44	1810.7	15.88	15891.8	15.88	24799.9	15.88	34287.4				2010.08	-504.549	2232.96	261.109	2233.13	1102.47	2232.96	2013.09	2232.89	3015.21		531.06	92.2396	531.06	96.8426	531.06	102.397	531.06	106.946	531.06	87.4386
											10.45	-9837.03	10.45	1733.44	15.9	15490.8	15.9	24679.2	15.9	34719.4				2008.54	-495.285	2231.47	257.882	2231.64	1098.89	2231.47	2015.02	2231.4	3016.94		531.301	92.2857	531.301	96.8598	531.301	102.434	531.301	106.973	531.301	87.4411
											10.46	-10043.7	10.46	1662.54	15.92	16060	15.92	24786.2	15.92	34239.4				2007.01	-494.814	2229.98	261.563	2230.15	1097.32	2229.98	2021.22	2229.91	3018.35		531.542	92.341	531.542	96.8831	531.542	102.476	531.542	107.007	531.542	87.4463
											10.47	-9908.34	10.47	1704.02	15.94	15859.4	15.94	25093.1	15.94	33903.4				2005.47	-495.029	2228.48	265.279	2228.66	1096.88	2228.48	2024.79	2228.42	3014.98		531.783	92.4053	531.783	96.9119	531.783	102.523	531.783	107.046	531.783	87.4543
											10.48	-9664.75	10.48	1781.3	15.96	15789.2	15.96	24850.4	15.96	34255.4				2003.94	-494.445	2226.99	268.716	2227.17	1098.61	2226.99	2026.99	2226.93	3014.41		532.024	92.4778	532.024	96.945	532.024	102.574	532.024	107.09	532.024	87.4647
											10.49	-9581.91	10.49	1922.97	15.98	15992.2	15.98	24764	15.98	33343.4				2002.4	-489.841	2225.5	267.645	2225.68	1099.19	2225.5	2026.35	2225.44	3012.71		532.266	92.5573	532.266	96.9814	532.266	102.627	532.266	107.139	532.266	87.4773
											10.5	-9549.75	10.5	2056.56	16	15743.4	16	24712.9	16	33695.4				2000.86	-486.979	2224.01	265.021	2224.19	1099.58	2224.01	2027.58	2223.95	3011.76		532.507	92.6425	532.507	97.0202	532.507	102.682	532.507	107.193	532.507	87.4919
											10.51	-9542.03	10.51	2117.61	16.02	15838.2	16.02	24875.6	16.02	33455.4				1999.33	-488.28	2222.52	265.841	2222.69	1100.72	2222.52	2024.81	2222.45	3013.39		532.748	92.7317	532.748	97.0602	532.748	102.735	532.748	107.248	532.748	87.508
											10.52	-9474.06	10.52	2095.57	16.04	16048.9	16.04	24637.5	16.04	34047.4				1997.79	-491.022	2221.03	262.92	2221.2	1102.01	2221.03	2019.02	2220.96	3013.46		532.989	92.8231	532.989	97.1008	532.989	102.787	532.989	107.305	532.989	87.5254
											10.53	-9085.63	10.53	1733.54	16.06	16139.7	16.06	24597.7	16.06	33599.4				1996.25	-499.356	2219.53	258.086	2219.71	1103.82	2219.53	2018.25	2219.47	3012.97		533.23	92.9153	533.23	97.1413	533.23	102.837	533.23	107.362	533.23	87.5439
											10.54	-8812.27	10.54	1435.49	16.08	15738.2	16.08	24765.7	16.08	33551.4				1994.71	-499.465	2218.04	256.147	2218.21	1103.63	2218.04	2017.45	2217.97	3014.17		533.471	93.0068	533.471	97.1819	533.471	102.883	533.471	107.417	533.471	87.5635
											10.55	-9102.09	10.55	1528.29	16.1	15697.4	16.1	24452.6	16.1	33951.4				1993.17	-490.806	2216.55	258.879	2216.72	1103.98	2216.55	2020.37	2216.48	3015.62		533.712	93.0966	533.712	97.2225	533.712	102.927	533.712	107.47	533.712	87.5841
											10.56	-9431.87	10.56	1616.38	16.12	15765.4	16.12	24627.3	16.12	33151.4				1991.63	-495.071	2215.05	261.332	2215.23	1105.21	2215.05	2023.28	2214.99	3014.06		533.953	93.1839	533.953	97.2639	533.953	102.968	533.953	107.521	533.953	87.6059
											10.57	-9736.11	10.57	1602.14	16.14	15705.7	16.14	24575.1	16.14	32927.4				1990.1	-495.964	2213.56	262.769	2213.73	1108.21	2213.56	2021.63	2213.49	3014.6		534.194	93.2683	534.194	97.3065	534.194	103.006	534.194	107.569	534.194	87.6291
											10.58	-9939.86	10.58	1547.02	16.16	15580	16.16	24560.8	16.16	33823.4				1988.56	-488.605	2212.07	264.547	2212.24	1110.62	2212.07	2022.17	2212	3014.41		534.435	93.3495	534.435	97.3511	534.435	103.043	534.435	107.614	534.435	87.6536
											10.59	-9953.28	10.59	1423.66	16.18	15523.6	16.18	24217.6	16.18	33663.4				1987.02	-484.91	2210.57	264.852	2210.75	1110.99	2210.57	2019.08	2210.51	3014.81		534.676	93.4273	534.676	97.3986	534.676	103.08	534.676	107.658	534.676	87.6797
											10.6	-9734.18	10.6	1416.04	16.2	15581.7	16.2	24240.9	16.2	33359.4				1985.48	-480.873	2209.08	268.495	2209.25	1109.69	2209.08	2021.39	2209.01	3016.63		534.917	93.5015	534.917	97.4492	534.917	103.116	534.917	107.699	534.917	87.7072
											10.61	-9196.35	10.61	1572.69	16.22	15897.3	16.22	24351.6	16.22	32703.4				1983.94	-481.755	2207.58	268.496	2207.76	1108.77	2207.58	2014.19	2207.52	3020.28		535.158	93.5719	535.158	97.5032	535.158	103.153	535.158	107.739	535.158	87.7359
											10.62	-9027.09	10.62	1669.07	16.24	15755.9	16.24	24947.3	16.24	33727.4				1982.39	-474.93	2206.09	266.401	2206.26	1107.9	2206.09	2008.68	2206.02	3020.17		535.399	93.6379	535.399	97.5603	535.399	103.19	535.399	107.778	535.399	87.7653
											10.63	-9227	10.63	1704.32	16.26	15747.3	16.26	24710.3	16.26	34271.4				1980.85	-475.354	2204.59	261.161	2204.77	1107.73	2204.59	2010.24	2204.53	3018.56		535.64	93.6988	535.64	97.6197	535.64	103.229	535.64	107.815	535.64	87.7947
											10.64	-9491.65	10.64	1728.26	16.28	15585.8	16.28	24461	16.28	33647.4				1979.31	-482.026	2203.1	261.206	2203.27	1108.14	2203.1	2010.3	2203.03	3019.87		535.881	93.7533	535.881	97.6803	535.881	103.267	535.881	107.851	535.881	87.8233
											10.65	-9796.99	10.65	1743.93	16.3	15620.3	16.3	24660.3	16.3	33759.4				1977.77	-475.742	2201.6	263.821	2201.77	1110.99	2201.6	2008.34	2201.53	3021.94		536.123	93.8001	536.123	97.7405	536.123	103.306	536.123	107.885	536.123	87.85
											10.66	-9707.59	10.66	1825.42	16.32	15717.8	16.32	24807.8	16.32	33327.4				1976.23	-487.435	2200.1	264.102	2200.28	1113.72	2200.1	2009.77	2200.04	3022.03		536.364	93.8379	536.364	97.7984	536.364	103.343	536.364	107.916	536.364	87.8737
											10.67	-9440.33	10.67	1931.17	16.34	15732.1	16.34	24704.9	16.34	33631.4				1974.69	-492.532	2198.61	263.923	2198.78	1115.18	2198.61	2012.35	2198.54	3023.79		536.605	93.8652	536.605	97.852	536.605	103.378	536.605	107.943	536.605	87.8934
											10.68	-9482.56	10.68	1923.98	16.36	15711.9	16.36	24541.2	16.36	33231.4				1973.14	-490.084	2197.11	266.736	2197.28	1113.28	2197.11	2011.32	2197.04	3023.41		536.846	93.8808	536.846	97.8994	536.846	103.41	536.846	107.965	536.846	87.908
											10.69	-9614.98	10.69	1859.45	16.38	15926.8	16.38	24599.2	16.38	33487.4				1971.6	-499.613	2195.61	267.285	2195.79	1110.5	2195.61	2011.93	2195.54	3021.88		537.087	93.8841	537.087	97.939	537.087	103.437	537.087	107.982	537.087	87.9169
											10.7	-9441.88	10.7	1633.72	16.4	15729.5	16.4	24761	16.4	33743.4				1970.06	-496.803	2194.11	274.81	2194.29	1106.84	2194.11	2018.62	2194.05	3022.6		537.328	93.8746	537.328	97.9694	537.328	103.458	537.328	107.994	537.328	87.9196
											10.71	-9218.46	10.71	1394.91	16.42	15807.7	16.42	24475	16.42	32911.4				1968.51	-495.17	2192.62	275.533	2192.79	1103.45	2192.62	2018.19	2192.55	3024.18		537.569	93.8526	537.569	97.9898	537.569	103.474	537.569	107.999	537.569	87.9162
											10.72	-9249.45	10.72	1388.9	16.44	15890.2	16.44	24200.4	16.44	33423.4				1966.97	-491.649	2191.12	278.557	2191.29	1100.69	2191.12	2020.56	2191.05	3023.66		537.81	93.8188	537.81	98	537.81	103.484	537.81	107.998	537.81	87.9068
											10.73	-9385.7	10.73	1441.41	16.46	15847.5	16.46	24561.6	16.46	33455.4				1965.42	-500.057	2189.62	278.266	2189.79	1099.48	2189.62	2025.87	2189.55	3025.19		538.051	93.7743	538.051	98.0002	538.051	103.487	538.051	107.991	538.051	87.8924
											10.74	-9797.75	10.74	1553.86	16.48	15923.2	16.48	24940.8	16.48	34143.4				1963.88	-507.309	2188.12	279.592	2188.29	1100.9	2188.12	2023.23	2188.05	3026.09		538.292	93.7207	538.292	97.9913	538.292	103.483	538.292	107.979	538.292	87.8737
											10.75	-10100.6	10.75	1696.17	16.5	15526.6	16.5	24906.7	16.5	33487.4				1962.33	-504.372	2186.62	275.843	2186.79	1105.13	2186.62	2015.02	2186.55	3026.66		538.533	93.6597	538.533	97.9744	538.533	103.473	538.533	107.962	538.533	87.8521
											10.76	-9861.7	10.76	1917.18	16.52	16015.8	16.52	24887.2	16.52	33583.4				1960.79	-508.998	2185.12	277.193	2185.3	1109.64	2185.12	2014.65	2185.05	3027.39		538.774	93.5927	538.774	97.951	538.774	103.456	538.774	107.939	538.774	87.8288
											10.77	-9703.32	10.77	2022.24	16.54	15967.9	16.54	24574	16.54	33967.4				1959.24	-504.238	2183.62	272.71	2183.8	1111.6	2183.62	2014.54	2183.55	3027.56		539.015	93.5214	539.015	97.9224	539.015	103.433	539.015	107.912	539.015	87.8051
											10.78	-9895.06	10.78	1796.62	16.56	15884.1	16.56	24804.1	16.56	33183.4				1957.7	-498.276	2182.12	273.254	2182.3	1111.36	2182.12	2006.11	2182.05	3025.48		539.256	93.4468	539.256	97.8903	539.256	103.404	539.256	107.88	539.256	87.7822
											10.79	-9906.49	10.79	1768.96	16.58	15960.1	16.58	24679.1	16.58	33359.4				1956.15	-498.915	2180.62	275.283	2180.79	1112.4	2180.62	2005.26	2180.55	3023.72		539.497	93.3697	539.497	97.8557	539.497	103.368	539.497	107.842	539.497	87.7609
											10.8	-9523.73	10.8	2168.26	16.6	15972.4	16.6	24702.2	16.6	33839.4				1954.61	-500.093	2179.12	277.452	2179.29	1110.78	2179.12	2004.87	2179.05	3023.15		539.739	93.2907	539.739	97.8199	539.739	103.325	539.739	107.8	539.739	87.742
											10.81	-9384.58	10.81	2302.96	16.62	15749.1	16.62	24588.4	16.62	33215.4				1953.06	-501.561	2177.62	277.014	2177.79	1108.08	2177.62	2008.1	2177.55	3022.17		539.98	93.2099	539.98	97.7835	539.98	103.277	539.98	107.751	539.98	87.726
											10.82	-9612.09	10.82	2039.47	16.64	15684.5	16.64	24469.7	16.64	33807.4				1951.51	-506.844	2176.12	278.245	2176.29	1106.01	2176.12	2013.77	2176.05	3021.26		540.221	93.1273	540.221	97.747	540.221	103.221	540.221	107.695	540.221	87.7127
											10.83	-9728.94	10.83	1904.24	16.66	15824.3	16.66	24517.8	16.66	33919.4				1949.96	-505.359	2174.62	278.695	2174.79	1105.07	2174.62	2018.42	2174.55	3023.52		540.462	93.0427	540.462	97.7107	540.462	103.159	540.462	107.633	540.462	87.7022
											10.84	-9734.33	10.84	1846.51	16.68	15756.9	16.68	24839.2	16.68	33023.4				1948.42	-504.911	2173.11	274.314	2173.29	1102.81	2173.11	2016.22	2173.05	3024.6		540.703	92.956	540.703	97.6745	540.703	103.091	540.703	107.564	540.703	87.6937
											10.85	-9610.63	10.85	2004.15	16.7	15565	16.7	24817.5	16.7	33359.4				1946.87	-500.794	2171.61	272.539	2171.79	1102.4	2171.61	2013.04	2171.54	3022.34		540.944	92.8673	540.944	97.6384	540.944	103.018	540.944	107.49	540.944	87.6869
											10.86	-9400.64	10.86	2300.62	16.72	15722.6	16.72	24839.9	16.72	33839.4				1945.32	-494.265	2170.11	269.809	2170.28	1104.34	2170.11	2014.66	2170.04	3021.82		541.185	92.7767	541.185	97.6021	541.185	102.941	541.185	107.411	541.185	87.6808
											10.87	-9465.43	10.87	2420.7	16.74	15807.6	16.74	24904.8	16.74	34015.4				1943.77	-485.044	2168.61	264.923	2168.78	1105.48	2168.61	2011.05	2168.54	3022.98		541.426	92.685	541.426	97.5656	541.426	102.861	541.426	107.329	541.426	87.6747
											10.88	-9667.01	10.88	2437.24	16.76	15908.2	16.76	24961.9	16.76	33567.4				1942.22	-485.672	2167.1	261.487	2167.28	1103.85	2167.1	2001.83	2167.04	3024.76		541.667	92.5928	541.667	97.5287	541.667	102.778	541.667	107.245	541.667	87.6679
											10.89	-9683.99	10.89	2257.59	16.78	15829.9	16.78	24374.9	16.78	33215.4				1940.67	-485.762	2165.6	264.517	2165.78	1103.38	2165.6	1998.66	2165.53	3027.33		541.908	92.5013	541.908	97.4915	541.908	102.696	541.908	107.163	541.908	87.66
											10.9	-9640.19	10.9	1982.37	16.8	15465.3	16.8	24572.7	16.8	33679.4				1939.12	-490.281	2164.1	260.142	2164.27	1103.22	2164.1	1995.24	2164.03	3027.42		542.149	92.4116	542.149	97.4543	542.149	102.614	542.149	107.083	542.149	87.6504
											10.91	-9729.41	10.91	1486.94	16.82	16093.3	16.82	24338.8	16.82	34015.4				1937.57	-494.579	2162.59	259.647	2162.77	1104.06	2162.59	1998.86	2162.52	3027.35		542.39	92.325	542.39	97.4173	542.39	102.535	542.39	107.008	542.39	87.6391
											10.92	-9827.34	10.92	1052.31	16.84	16365.1	16.84	24346.7	16.84	33647.4				1936.02	-499.532	2161.09	258.611	2161.26	1105.23	2161.09	2004.73	2161.02	3026.67		542.631	92.2425	542.631	97.3809	542.631	102.459	542.631	106.941	542.631	87.626
											10.93	-9701.7	10.93	1558.47	16.86	15563.7	16.86	24975.9	16.86	33503.4				1934.47	-499.076	2159.58	257.722	2159.76	1105.32	2159.58	2007.18	2159.52	3026.38		542.872	92.165	542.872	97.3458	542.872	102.387	542.872	106.881	542.872	87.6114
											10.94	-9578.67	10.94	2116.87	16.88	15847.5	16.88	24712.7	16.88	33375.4				1932.92	-501.547	2158.08	259.184	2158.25	1103.59	2158.08	2016.59	2158.01	3024.59		543.113	92.0933	543.113	97.3124	543.113	102.319	543.113	106.83	543.113	87.5957
											10.95	-9712.84	10.95	1924.93	16.9	15847.4	16.9	24559.5	16.9	33951.4				1931.37	-506.871	2156.57	258.774	2156.75	1101.47	2156.57	2017.08	2156.5	3019.21		543.354	92.0277	543.354	97.2814	543.354	102.255	543.354	106.787	543.354	87.5791
											10.96	-9815.05	10.96	1670.12	16.92	15585.5	16.92	24689.4	16.92	34047.4				1929.82	-503.841	2155.07	259.292	2155.24	1102.06	2155.07	2017.54	2155	3016.87		543.596	91.9684	543.596	97.2533	543.596	102.196	543.596	106.753	543.596	87.5624
											10.97	-9655.71	10.97	1589.05	16.94	15652	16.94	24781.4	16.94	33391.4				1928.27	-501.955	2153.56	257.351	2153.74	1102.32	2153.56	2019.35	2153.49	3016.98		543.837	91.915	543.837	97.2287	543.837	102.142	543.837	106.727	543.837	87.546
											10.98	-9451.61	10.98	1623.16	16.96	16224.2	16.96	24706.3	16.96	33615.4				1926.71	-503.464	2152.05	254.983	2152.23	1101.87	2152.05	2017.96	2151.99	3017		544.078	91.8674	544.078	97.2081	544.078	102.092	544.078	106.707	544.078	87.5306
											10.99	-9193.41	10.99	1929.2	16.98	16226	16.98	24732.7	16.98	33359.4				1925.16	-496.382	2150.55	259.006	2150.72	1102.95	2150.55	2016.73	2150.48	3016.81		544.319	91.8249	544.319	97.1919	544.319	102.047	544.319	106.692	544.319	87.5167
											11	-9016.58	11	2146.95	17	15708.3	17	24809.7	17	33487.4				1923.61	-493.742	2149.04	258.377	2149.22	1104.86	2149.04	2014.06	2148.97	3019.79		544.56	91.787	544.56	97.1807	544.56	102.006	544.56	106.68	544.56	87.5048
											11.01	-9708.72	11.01	1798.22	17.02	15568.4	17.02	24825.4	17.02	33615.4				1922.05	-493.285	2147.53	260.653	2147.71	1106.42	2147.53	2012.53	2147.47	3020.9		544.801	91.7534	544.801	97.1749	544.801	101.972	544.801	106.671	544.801	87.4954
											11.02	-9953.23	11.02	1716.62	17.04	15859.4	17.04	24760.1	17.04	33263.4				1920.5	-497.285	2146.03	259.918	2146.2	1106.7	2146.03	2010.25	2145.96	3020.11		545.042	91.7237	545.042	97.1747	545.042	101.943	545.042	106.663	545.042	87.4888
											11.03	-9766.58	11.03	1918.21	17.06	16093.6	17.06	24917.1	17.06	33727.4				1918.95	-501.249	2144.52	260.291	2144.69	1105.88	2144.52	2009.55	2144.45	3019.88		545.283	91.6978	545.283	97.1804	545.283	101.922	545.283	106.656	545.283	87.4856
											11.04	-9616.07	11.04	1819.77	17.08	16022.3	17.08	24878.2	17.08	33391.4				1917.39	-500.385	2143.01	264.456	2143.19	1104.47	2143.01	2012.41	2142.94	3020		545.524	91.6758	545.524	97.1923	545.524	101.91	545.524	106.65	545.524	87.4858
											11.05	-9508.13	11.05	1401.24	17.1	15805	17.1	24692.5	17.1	33935.4				1915.84	-503.088	2141.5	266.628	2141.68	1102.66	2141.5	2010.45	2141.43	3019.22		545.765	91.6582	545.765	97.2105	545.765	101.907	545.765	106.645	545.765	87.4897
											11.06	-9368.61	11.06	1343.48	17.12	15929.8	17.12	24884.9	17.12	33999.4				1914.29	-501.429	2139.99	269.146	2140.17	1102.21	2139.99	2008.38	2139.93	3017.45		546.006	91.6455	546.006	97.235	546.006	101.915	546.006	106.642	546.006	87.4974
											11.07	-9210.66	11.07	1551.63	17.14	15732.3	17.14	25015.1	17.14	33231.4				1912.73	-503.244	2138.48	267.165	2138.66	1102.13	2138.48	2011.32	2138.42	3015.96		546.247	91.6382	546.247	97.2655	546.247	101.934	546.247	106.643	546.247	87.5086
											11.08	-9303.77	11.08	1496.68	17.16	15994.3	17.16	24775.1	17.16	33311.4				1911.17	-509.256	2136.97	267.72	2137.15	1103.05	2136.97	2011.33	2136.91	3015.51		546.488	91.6369	546.488	97.3019	546.488	101.964	546.488	106.648	546.488	87.5233
											11.09	-9522.45	11.09	1304.57	17.18	15963.9	17.18	24316.3	17.18	33103.4				1909.62	-502.323	2135.46	266.507	2135.64	1103.61	2135.46	2013.14	2135.4	3015.35		546.729	91.6422	546.729	97.3437	546.729	102.006	546.729	106.659	546.729	87.541
											11.1	-9491.12	11.1	1255.88	17.2	15953.6	17.2	24405.7	17.2	33679.4				1908.06	-502.584	2133.96	266.412	2134.13	1103.09	2133.96	2012.87	2133.89	3017.49		546.97	91.6545	546.97	97.3903	546.97	102.058	546.97	106.676	546.97	87.5612
											11.11	-9371.03	11.11	1269.82	17.22	16029	17.22	25122.4	17.22	33487.4				1906.51	-505.123	2132.45	265.316	2132.62	1103.13	2132.45	2009.76	2132.38	3016.79		547.211	91.6739	547.211	97.4407	547.211	102.118	547.211	106.701	547.211	87.5831
											11.12	-9395.08	11.12	1343.64	17.24	15963.6	17.24	25130.6	17.24	33551.4				1904.95	-510.945	2130.93	264.847	2131.11	1103.13	2130.93	2009.09	2130.87	3015.91		547.452	91.7004	547.452	97.4941	547.452	102.186	547.452	106.732	547.452	87.606
											11.13	-9480.76	11.13	1466.98	17.26	16189.3	17.26	25058.3	17.26	33135.4				1903.39	-516.294	2129.42	268.254	2129.6	1104.44	2129.42	2010.14	2129.36	3016.72		547.693	91.7338	547.693	97.5493	547.693	102.259	547.693	106.769	547.693	87.629
											11.14	-9716.54	11.14	1841.09	17.28	15756.3	17.28	25134.4	17.28	33135.4				1901.83	-514.516	2127.91	274.143	2128.09	1104.73	2127.91	2013.84	2127.85	3015.94		547.935	91.7738	547.935	97.6054	547.935	102.334	547.935	106.813	547.935	87.651
											11.15	-9929.48	11.15	2142.97	17.3	15698.8	17.3	24876.7	17.3	33823.4				1900.28	-507.65	2126.4	280.953	2126.58	1104.99	2126.4	2015.58	2126.33	3014.52		548.176	91.8198	548.176	97.6612	548.176	102.41	548.176	106.862	548.176	87.6712
											11.16	-9844.13	11.16	1761.27	17.32	15899.2	17.32	24801.3	17.32	33599.4				1898.72	-507.701	2124.89	278.36	2125.06	1103.81	2124.89	2015.43	2124.82	3014.15		548.417	91.8714	548.417	97.7158	548.417	102.484	548.417	106.914	548.417	87.6886
											11.17	-9738.59	11.17	1368.57	17.34	15931.9	17.34	25196	17.34	33871.4				1897.16	-510.966	2123.38	276.796	2123.55	1104.13	2123.38	2017.71	2123.31	3012.6		548.658	91.9279	548.658	97.7682	548.658	102.554	548.658	106.969	548.658	87.7028
											11.18	-9974.92	11.18	1482.1	17.36	16089.9	17.36	25229.5	17.36	33599.4				1895.6	-510.34	2121.87	276.322	2122.04	1103.98	2121.87	2020.56	2121.8	3013.26		548.899	91.9891	548.899	97.818	548.899	102.619	548.899	107.026	548.899	87.7132
											11.19	-10119.9	11.19	1556.93	17.38	16616.7	17.38	24525.9	17.38	33679.4				1894.04	-504.613	2120.35	274.161	2120.53	1105.07	2120.35	2019.36	2120.29	3013.26		549.14	92.0544	549.14	97.8649	549.14	102.679	549.14	107.083	549.14	87.7198
											11.2	-10050	11.2	1463.83	17.4	16258.1	17.4	24852.9	17.4	33999.4				1892.48	-502.066	2118.84	266.545	2119.02	1106.23	2118.84	2016.88	2118.77	3014.76		549.381	92.1236	549.381	97.9087	549.381	102.733	549.381	107.141	549.381	87.7228
											11.21	-9918.36	11.21	1478.7	17.42	16255.6	17.42	24901.4	17.42	33775.4				1890.92	-498.819	2117.33	259.576	2117.5	1107.96	2117.33	2016.44	2117.26	3015.68		549.622	92.1963	549.622	97.9499	549.622	102.781	549.622	107.198	549.622	87.7229
											11.22	-9685.14	11.22	1741.03	17.44	16288.2	17.44	24892	17.44	33983.4				1889.36	-496.282	2115.81	256.146	2115.99	1109.05	2115.81	2016.81	2115.74	3012.19		549.863	92.2725	549.863	97.9888	549.863	102.824	549.863	107.255	549.863	87.7211
											11.23	-9589.86	11.23	1893.99	17.46	15978.2	17.46	25300.8	17.46	33135.4				1887.8	-497.866	2114.3	258.32	2114.47	1111.16	2114.3	2014.75	2114.23	3011.32		550.104	92.3519	550.104	98.026	550.104	102.864	550.104	107.312	550.104	87.7184
											11.24	-9710.81	11.24	1867.5	17.48	16074.3	17.48	25291.7	17.48	33695.4				1886.24	-496.223	2112.78	264.976	2112.96	1113.87	2112.78	2014.41	2112.72	3010.13		550.345	92.4339	550.345	98.0622	550.345	102.902	550.345	107.37	550.345	87.7163
											11.25	-9652.7	11.25	1793.28	17.5	16061.6	17.5	24701	17.5	34015.4				1884.68	-491.59	2111.27	270.387	2111.45	1115.24	2111.27	2011.41	2111.2	3008.2		550.586	92.518	550.586	98.0979	550.586	102.938	550.586	107.428	550.586	87.7159
											11.26	-9395.37	11.26	1668.68	17.52	16153.9	17.52	24538.9	17.52	33791.4				1883.12	-497.247	2109.75	272.739	2109.93	1115.19	2109.75	2010.77	2109.69	3008.18		550.827	92.6034	550.827	98.1335	550.827	102.974	550.827	107.486	550.827	87.7186
											11.27	-9169.34	11.27	1523.71	17.54	16288.4	17.54	24720.5	17.54	34287.4				1881.56	-505.414	2108.24	276.569	2108.42	1112.86	2108.24	2012.71	2108.17	3006.16		551.068	92.6889	551.068	98.1692	551.068	103.01	551.068	107.544	551.068	87.7253
											11.28	-8974.5	11.28	1370.42	17.56	15780.4	17.56	25045	17.56	33695.4				1880	-506.269	2106.72	281.099	2106.9	1108.73	2106.72	2017.64	2106.66	3007.46		551.309	92.7732	551.309	98.2045	551.309	103.045	551.309	107.602	551.309	87.7367
											11.29	-9131.74	11.29	1603.62	17.58	15396.4	17.58	25258.8	17.58	34335.4				1878.44	-508.415	2105.21	282.875	2105.38	1105.5	2105.21	2021.66	2105.14	3009.01		551.551	92.8548	551.551	98.239	551.551	103.081	551.551	107.658	551.551	87.7532
											11.3	-9478.02	11.3	2026.48	17.6	15917	17.6	25547.1	17.6	34175.4				1876.87	-505.301	2103.69	277.77	2103.87	1103.26	2103.69	2023.89	2103.62	3009.25		551.792	92.932	551.792	98.2716	551.792	103.116	551.792	107.712	551.792	87.7745
											11.31	-9614.9	11.31	1816.34	17.62	15720.4	17.62	25007.2	17.62	34335.4				1875.31	-505.237	2102.18	272.928	2102.35	1101.84	2102.18	2026.94	2102.11	3009.86		552.033	93.0033	552.033	98.3012	552.033	103.149	552.033	107.761	552.033	87.8001
											11.32	-9661	11.32	1381.78	17.64	16292.1	17.64	25027.7	17.64	34607.4				1873.75	-504.823	2100.66	267.866	2100.84	1100.88	2100.66	2023.52	2100.59	3010		552.274	93.0672	552.274	98.3263	552.274	103.178	552.274	107.804	552.274	87.8292
											11.33	-9654.77	11.33	1428.27	17.66	16509.1	17.66	25124.4	17.66	33951.4				1872.18	-508.708	2099.14	264.172	2099.32	1103.03	2099.14	2022.39	2099.07	3011.6		552.515	93.1224	552.515	98.3453	552.515	103.203	552.515	107.841	552.515	87.8603
											11.34	-9634.65	11.34	1603.56	17.68	16486.5	17.68	24843.6	17.68	34111.4				1870.62	-503.626	2097.62	267.067	2097.8	1106	2097.62	2018.39	2097.56	3013.96		552.756	93.168	552.756	98.3569	552.756	103.222	552.756	107.869	552.756	87.8921
											11.35	-9709.43	11.35	1760.07	17.7	16111.4	17.7	24792.3	17.7	33279.4				1869.06	-502.401	2096.11	266.823	2096.28	1108.31	2096.11	2014.03	2096.04	3012.65		552.997	93.2036	552.997	98.3595	552.997	103.234	552.997	107.887	552.997	87.9231
											11.36	-9729.66	11.36	1867.39	17.72	16308.5	17.72	24919	17.72	33663.4				1867.49	-503.585	2094.59	263.821	2094.77	1109.63	2094.59	2012.07	2094.52	3012.36		553.238	93.229	553.238	98.3521	553.238	103.24	553.238	107.896	553.238	87.9515
											11.37	-9388.51	11.37	1821.04	17.74	16198.4	17.74	25215.9	17.74	33759.4				1865.93	-503.468	2093.07	263.625	2093.25	1109.16	2093.07	2010.44	2093	3013.09		553.479	93.2445	553.479	98.3341	553.479	103.238	553.479	107.895	553.479	87.9763
											11.38	-9165.03	11.38	1757.92	17.76	15750	17.76	24879.4	17.76	33679.4				1864.36	-507.418	2091.55	263.849	2091.73	1107.9	2091.55	2006.54	2091.48	3013.3		553.72	93.2508	553.72	98.3049	553.72	103.228	553.72	107.885	553.72	87.9962
											11.39	-9638.85	11.39	1723.49	17.78	16455.3	17.78	25003.5	17.78	34111.4				1862.8	-510.572	2090.03	264.69	2090.21	1106.44	2090.03	2004.11	2089.96	3011.71		553.961	93.2486	553.961	98.2648	553.961	103.213	553.961	107.866	553.961	88.0104
											11.4	-9961.85	11.4	1713.55	17.8	16203.3	17.8	24982.9	17.8	33855.4				1861.23	-512.197	2088.51	267.208	2088.69	1105.08	2088.51	2001.29	2088.45	3012.16		554.202	93.2392	554.202	98.2141	554.202	103.191	554.202	107.839	554.202	88.0186
											11.41	-9630.14	11.41	1766.53	17.82	15738.7	17.82	24890.8	17.82	33727.4				1859.66	-510.085	2086.99	264.979	2087.17	1103.58	2086.99	2002	2086.93	3014.59		554.443	93.2234	554.443	98.1537	554.443	103.164	554.443	107.806	554.443	88.0207
											11.42	-9422.21	11.42	1781.92	17.84	15862.2	17.84	24846.1	17.84	33583.4				1858.1	-508.396	2085.47	262.699	2085.65	1102.43	2085.47	1999.24	2085.41	3015.43		554.684	93.2022	554.684	98.0846	554.684	103.133	554.684	107.769	554.684	88.017
											11.43	-9571.8	11.43	1707.65	17.86	16122.3	17.86	25102.1	17.86	34079.4				1856.53	-507.146	2083.96	260.567	2084.13	1102.43	2083.96	1999.45	2083.89	3014.98		554.925	93.1766	554.925	98.0082	554.925	103.099	554.925	107.727	554.925	88.008
											11.44	-9731.9	11.44	1664.26	17.88	16230.9	17.88	25488.6	17.88	33919.4				1854.96	-492.213	2082.43	266.566	2082.61	1103.36	2082.43	1999.21	2082.37	3013.22		555.167	93.1472	555.167	97.9257	555.167	103.062	555.167	107.683	555.167	87.9944
											11.45	-9889.46	11.45	1674.42	17.9	15996.7	17.9	25273.9	17.9	33359.4				1853.4	-487.73	2080.91	267.756	2081.09	1105.77	2080.91	2001.07	2080.85	3010.83		555.408	93.1146	555.408	97.8387	555.408	103.023	555.408	107.636	555.408	87.9773
											11.46	-10009.3	11.46	1664.69	17.92	16140.2	17.92	25247.3	17.92	34095.4				1851.83	-482.312	2079.39	267.494	2079.57	1108.21	2079.39	2008.86	2079.32	3010.53		555.649	93.0794	555.649	97.7484	555.649	102.983	555.649	107.589	555.649	87.9574
											11.47	-10085.6	11.47	1631.91	17.94	16298.4	17.94	24927.3	17.94	34367.4				1850.26	-485.291	2077.87	268.27	2078.05	1109.04	2077.87	2010.64	2077.8	3009.74		555.89	93.0418	555.89	97.6561	555.89	102.941	555.89	107.54	555.89	87.9356
											11.48	-9923.93	11.48	1694.59	17.96	16180.9	17.96	24442.6	17.96	34159.4				1848.69	-493.722	2076.35	266.935	2076.53	1110.42	2076.35	2010.34	2076.28	3008.55		556.131	93.0025	556.131	97.5631	556.131	102.898	556.131	107.491	556.131	87.9127
											11.49	-9578.34	11.49	1830.84	17.98	16303.2	17.98	24730.6	17.98	34015.4				1847.12	-500.573	2074.83	269.998	2075.01	1111.39	2074.83	2010.54	2074.76	3005.94		556.372	92.9617	556.372	97.4702	556.372	102.853	556.372	107.441	556.372	87.8893
											11.5	-9608.18	11.5	1800.28	18	16204.7	18	25043.3	18	34351.4				1845.56	-507.467	2073.3	273.778	2073.48	1111.34	2073.3	2015.15	2073.24	3008.23		556.613	92.9201	556.613	97.3783	556.613	102.806	556.613	107.39	556.613	87.8658
											11.51	-9848.75	11.51	1676.59	18.02	16315	18.02	24871.2	18.02	33999.4				1843.99	-515.948	2071.78	271.746	2071.96	1109.12	2071.78	2017.08	2071.71	3010.11		556.854	92.8784	556.854	97.2879	556.854	102.758	556.854	107.337	556.854	87.8426
											11.52	-9937.36	11.52	1527.18	18.04	16236.6	18.04	24724.2	18.04	34559.4				1842.42	-517.771	2070.26	270.706	2070.44	1106.8	2070.26	2014.89	2070.19	3009.5		557.095	92.8371	557.095	97.1994	557.095	102.708	557.095	107.284	557.095	87.8197
											11.53	-9945.64	11.53	1395.26	18.06	15675.1	18.06	24882	18.06	33887.4				1840.85	-515.412	2068.74	270.63	2068.91	1104.42	2068.74	2010.49	2068.67	3009.2		557.336	92.7969	557.336	97.1133	557.336	102.657	557.336	107.229	557.336	87.7972
											11.54	-9761.35	11.54	1537.2	18.08	16037.4	18.08	24902.6	18.08	33695.4				1839.28	-508.109	2067.21	272.092	2067.39	1105.12	2067.21	2008.75	2067.14	3006.91		557.577	92.7584	557.577	97.0297	557.577	102.604	557.577	107.173	557.577	87.775
											11.55	-9531.39	11.55	1736.31	18.1	16470.5	18.1	24917.2	18.1	34159.4				1837.71	-505.246	2065.69	269.268	2065.87	1105.3	2065.69	2008.31	2065.62	3007		557.818	92.722	557.818	96.9488	557.818	102.551	557.818	107.116	557.818	87.7529
											11.56	-9426.09	11.56	1692.11	18.12	16636.5	18.12	25107.9	18.12	33743.4				1836.13	-504.475	2064.16	267.649	2064.34	1104.19	2064.16	2011.08	2064.1	3005.98		558.059	92.6877	558.059	96.8708	558.059	102.496	558.059	107.058	558.059	87.7309
											11.57	-9368.94	11.57	1595	18.14	16344.7	18.14	24892.7	18.14	33903.4				1834.56	-506.791	2062.64	262.748	2062.82	1102.03	2062.64	2010.92	2062.57	3001.33		558.3	92.6555	558.3	96.7959	558.3	102.441	558.3	107	558.3	87.7088
											11.58	-9426.53	11.58	1512.22	18.16	16183.4	18.16	24808.1	18.16	33887.4				1832.99	-510.268	2061.12	259.381	2061.29	1104.48	2061.12	2013.49	2061.05	2998.65		558.541	92.6248	558.541	96.7244	558.541	102.386	558.541	106.941	558.541	87.6866
											11.59	-9564.26	11.59	1450.9	18.18	16284.7	18.18	24797.4	18.18	34271.4				1831.42	-515.12	2059.59	263.483	2059.77	1107.55	2059.59	2012.57	2059.52	2996.97		558.782	92.5949	558.782	96.6566	558.782	102.33	558.782	106.881	558.782	87.6641
											11.6	-9956.76	11.6	1468.72	18.2	16116.6	18.2	25022	18.2	34239.4				1829.85	-521.189	2058.06	263.685	2058.24	1110.09	2058.06	2012.04	2058	2995.43		559.024	92.5649	559.024	96.593	559.024	102.276	559.024	106.822	559.024	87.6414
											11.61	-10235.4	11.61	1473.6	18.22	16513.8	18.22	25082.9	18.22	34527.4				1828.28	-523.215	2056.54	262.484	2056.72	1111.07	2056.54	2009.86	2056.47	2995.49		559.264	92.5337	559.264	96.534	559.264	102.222	559.264	106.763	559.264	87.6184
											11.62	-10087.7	11.62	1413.58	18.24	16387.2	18.24	24942.2	18.24	34111.4				1826.7	-515.127	2055.01	264.427	2055.19	1110.03	2055.01	2006.59	2054.95	2999		559.506	92.5003	559.506	96.4802	559.506	102.169	559.506	106.705	559.506	87.5952
											11.63	-10004.1	11.63	1467.22	18.26	16164.6	18.26	25064.1	18.26	34223.4				1825.13	-506.218	2053.49	262.179	2053.67	1109.02	2053.49	2006.66	2053.42	2999.81		559.747	92.4639	559.747	96.4323	559.747	102.118	559.747	106.648	559.747	87.5719
											11.64	-10126.8	11.64	1782.57	18.28	16029.8	18.28	25272.8	18.28	34287.4				1823.56	-502.893	2051.96	260.185	2052.14	1109.39	2051.96	2009	2051.89	3001.18		559.988	92.4238	559.988	96.3908	559.988	102.07	559.988	106.593	559.988	87.5483
											11.65	-10245.5	11.65	1750.58	18.3	15792	18.3	25215.1	18.3	34943.4				1821.98	-503.874	2050.43	258.815	2050.61	1109.59	2050.43	2011.58	2050.37	3004.24		560.229	92.3799	560.229	96.3564	560.229	102.024	560.229	106.541	560.229	87.5246
											11.66	-10345.9	11.66	1138.39	18.32	15706.2	18.32	25100	18.32	34367.4				1820.41	-500.148	2048.91	258.884	2049.09	1108.37	2048.91	2010.46	2048.84	3004.93		560.47	92.3326	560.47	96.3296	560.47	101.982	560.47	106.492	560.47	87.5008
											11.67	-10326.3	11.67	1001.29	18.34	16019.8	18.34	24992.6	18.34	34191.4				1818.83	-493.93	2047.38	259.357	2047.56	1106.81	2047.38	2015.49	2047.31	3004.3		560.711	92.2828	560.711	96.3108	560.711	101.945	560.711	106.447	560.711	87.4768
											11.68	-10166.5	11.68	1430.12	18.36	15909.5	18.36	24959.4	18.36	34143.4				1817.26	-493.157	2045.85	261.768	2046.03	1106.94	2045.85	2017.16	2045.78	3004.17		560.952	92.2317	560.952	96.3004	560.952	101.915	560.952	106.408	560.952	87.4526
											11.69	-10059.7	11.69	1534.83	18.38	16064.2	18.38	25362.9	18.38	34143.4				1815.68	-493.195	2044.32	267.234	2044.5	1106.41	2044.32	2012.76	2044.26	3005.23		561.193	92.1812	561.193	96.2987	561.193	101.891	561.193	106.374	561.193	87.4284
											11.7	-9995.1	11.7	1375.51	18.4	16475.1	18.4	25342.6	18.4	33743.4				1814.11	-492.635	2042.79	268.38	2042.97	1106.18	2042.79	2011.21	2042.73	3003.05		561.434	92.133	561.434	96.3056	561.434	101.875	561.434	106.347	561.434	87.4042
											11.71	-9811.67	11.71	1473.4	18.42	16539.4	18.42	25075.1	18.42	34015.4				1812.53	-489.365	2041.27	268.603	2041.44	1104.97	2041.27	2008.61	2041.2	3003.36		561.675	92.0892	561.675	96.3211	561.675	101.868	561.675	106.327	561.675	87.3803
											11.72	-9576.53	11.72	1713.39	18.44	16452.9	18.44	25269.1	18.44	34607.4				1810.96	-488.103	2039.74	271.013	2039.92	1101.94	2039.74	2004.59	2039.67	3004.37		561.916	92.0516	561.916	96.345	561.916	101.871	561.916	106.316	561.916	87.3569
											11.73	-9837.06	11.73	1656.75	18.46	16463.3	18.46	25050.4	18.46	33919.4				1809.38	-489.106	2038.21	269.757	2038.39	1100.16	2038.21	2007.94	2038.14	3003.02		562.157	92.0218	562.157	96.3771	562.157	101.884	562.157	106.312	562.157	87.3343
											11.74	-10280.9	11.74	1484.36	18.48	16675.7	18.48	25275.4	18.48	34335.4				1807.8	-503.109	2036.68	267.455	2036.86	1100.75	2036.68	2004.87	2036.61	3003.53		562.398	92.0011	562.398	96.4167	562.398	101.906	562.398	106.317	562.398	87.313
											11.75	-10247	11.75	1513.1	18.5	16637.6	18.5	25099.4	18.5	34447.4				1806.23	-506.754	2035.15	264.751	2035.33	1104.76	2035.15	2002.15	2035.08	3004.49		562.639	91.9902	562.639	96.4634	562.639	101.938	562.639	106.329	562.639	87.2934
											11.76	-10051.4	11.76	1600.94	18.52	16620.4	18.52	24830	18.52	34111.4				1804.65	-508.788	2033.62	265.208	2033.79	1109.09	2033.62	1998.19	2033.55	3003.19		562.88	91.9891	562.88	96.5165	562.88	101.979	562.88	106.349	562.88	87.2758
											11.77	-9789.99	11.77	1637.71	18.54	16551.3	18.54	24805.1	18.54	34239.4				1803.07	-510.594	2032.09	268.062	2032.27	1111.57	2032.09	2001.19	2032.02	3000.68		563.121	91.9976	563.121	96.5751	563.121	102.028	563.121	106.375	563.121	87.2608
											11.78	-9551.13	11.78	1651.11	18.56	16298.6	18.56	25059.4	18.56	33903.4				1801.49	-513.431	2030.55	270.093	2030.73	1111.88	2030.55	2002.81	2030.49	2999.82		563.363	92.0148	563.363	96.6386	563.363	102.083	563.363	106.406	563.363	87.2486
											11.79	-9540.67	11.79	1596.2	18.58	16482.9	18.58	25477.6	18.58	34511.4				1799.92	-513.06	2029.02	272.106	2029.2	1111.53	2029.02	2008.23	2028.96	3000.4		563.604	92.0397	563.604	96.706	563.604	102.142	563.604	106.442	563.604	87.2396
											11.8	-9543.23	11.8	1512.42	18.6	16887.6	18.6	24638.7	18.6	34703.4				1798.34	-508.597	2027.49	270.327	2027.67	1112.14	2027.49	2012.89	2027.42	3000.07		563.845	92.0708	563.845	96.7764	563.845	102.205	563.845	106.482	563.845	87.2339
											11.81	-9439.09	11.81	1354.15	18.62	16653	18.62	24838.7	18.62	33967.4				1796.76	-509.452	2025.96	269.147	2026.14	1111.04	2025.96	2012.55	2025.89	3000.81		564.086	92.1067	564.086	96.8493	564.086	102.268	564.086	106.524	564.086	87.2314
											11.82	-9395.4	11.82	1260.78	18.64	16482.8	18.64	25358.5	18.64	34671.4				1795.18	-507.825	2024.43	269.732	2024.61	1109.02	2024.43	2012.05	2024.36	2998.46		564.327	92.1463	564.327	96.9238	564.327	102.332	564.327	106.568	564.327	87.232
											11.83	-9576.63	11.83	1394.8	18.66	16289.9	18.66	25157.2	18.66	34255.4				1793.6	-512.502	2022.9	269.121	2023.07	1107.81	2022.9	2012.8	2022.83	3000.79		564.568	92.1885	564.568	96.9996	564.568	102.394	564.568	106.614	564.568	87.2353
											11.84	-9674.12	11.84	1502.57	18.68	16241.4	18.68	25128.1	18.68	34399.4				1792.02	-516.088	2021.36	264.434	2021.54	1108.63	2021.36	2008.29	2021.29	3002.88		564.809	92.2323	564.809	97.0762	564.809	102.454	564.809	106.661	564.809	87.2409
											11.85	-9544	11.85	1513.51	18.7	16327.2	18.7	25229.3	18.7	34559.4				1790.44	-509.439	2019.83	256.881	2020.01	1112.25	2019.83	2006.08	2019.76	3003.77		565.05	92.2775	565.05	97.1535	565.05	102.511	565.05	106.71	565.05	87.2481
											11.86	-9456.48	11.86	1518.02	18.72	16631.9	18.72	25335.4	18.72	34367.4				1788.86	-508.545	2018.3	258.278	2018.47	1116.18	2018.3	2005.81	2018.23	3002.17		565.291	92.324	565.291	97.2315	565.291	102.565	565.291	106.76	565.291	87.2563
											11.87	-9388.65	11.87	1532.69	18.74	16580.9	18.74	25254.4	18.74	34383.4				1787.28	-508.884	2016.76	258.199	2016.94	1119	2016.76	2004.48	2016.7	3002.09		565.532	92.3719	565.532	97.3103	565.532	102.617	565.532	106.813	565.532	87.2648
											11.88	-9487.85	11.88	1517.03	18.76	16773	18.76	25187	18.76	34831.4				1785.7	-511.379	2015.23	260.743	2015.41	1118.27	2015.23	2008.66	2015.16	3004.7		565.773	92.4215	565.773	97.3902	565.773	102.666	565.773	106.869	565.773	87.2728
											11.89	-9766.03	11.89	1469.39	18.78	16651.5	18.78	25139.4	18.78	34751.4				1784.11	-506.93	2013.69	264.008	2013.87	1116.87	2013.69	2012.92	2013.62	3004.6		566.014	92.4731	566.014	97.4713	566.014	102.714	566.014	106.927	566.014	87.2796
											11.9	-9903.36	11.9	1412.7	18.8	16579.2	18.8	25041.5	18.8	33727.4				1782.53	-503.735	2012.16	266.139	2012.34	1114.44	2012.16	2012.19	2012.09	3003.97		566.255	92.527	566.255	97.5539	566.255	102.761	566.255	106.989	566.255	87.2847
											11.91	-9917.98	11.91	1347.2	18.82	16510.2	18.82	24750.1	18.82	34847.4				1780.95	-505.621	2010.62	267.699	2010.8	1112.24	2010.62	2010.04	2010.56	3002.37		566.496	92.5832	566.496	97.638	566.496	102.806	566.496	107.054	566.496	87.2874
											11.92	-9774.26	11.92	1199.35	18.84	16403.5	18.84	25233.2	18.84	34639.4				1779.37	-501.611	2009.09	266.733	2009.27	1109.08	2009.09	2006.86	2009.02	3000.71		566.737	92.6413	566.737	97.7234	566.737	102.851	566.737	107.121	566.737	87.2871
											11.93	-9539.17	11.93	1020.25	18.86	16437.7	18.86	25039.6	18.86	34767.4				1777.79	-502.223	2007.55	272.278	2007.73	1106.34	2007.55	2005.34	2007.48	2999.86		566.979	92.7008	566.979	97.8098	566.979	102.896	566.979	107.191	566.979	87.2837
											11.94	-9469.79	11.94	1374.84	18.88	16723.6	18.88	25046.4	18.88	34655.4				1776.2	-504.812	2006.02	273.606	2006.2	1103.83	2006.02	2006.54	2005.95	2997.69		567.22	92.7606	567.22	97.8967	567.22	102.939	567.22	107.262	567.22	87.2768
											11.95	-9476.35	11.95	1924.76	18.9	16467.9	18.9	25352.7	18.9	34287.4				1774.62	-505.372	2004.48	270.147	2004.66	1103.77	2004.48	2007.3	2004.41	2997.24		567.461	92.8194	567.461	97.9831	567.461	102.981	567.461	107.333	567.461	87.2666
											11.96	-9499.81	11.96	1803.27	18.92	16558.8	18.92	25487.4	18.92	34511.4				1773.03	-502.819	2002.94	270.018	2003.12	1104.3	2002.94	2011.16	2002.88	2995.37		567.702	92.8759	567.702	98.0683	567.702	103.02	567.702	107.402	567.702	87.2533
											11.97	-9551.84	11.97	1499.04	18.94	16992.8	18.94	25302.3	18.94	34191.4				1771.45	-507.759	2001.41	266.06	2001.59	1104.39	2001.41	2009.5	2001.34	2997.78		567.943	92.9285	567.943	98.1509	567.943	103.057	567.943	107.468	567.943	87.2373
											11.98	-9814.9	11.98	1564.06	18.96	16713.3	18.96	25000.5	18.96	34191.4				1769.87	-512.784	1999.87	261.762	2000.05	1101.05	1999.87	2010.53	1999.8	3001.24		568.184	92.9758	568.184	98.23	568.184	103.089	568.184	107.529	568.184	87.2192
											11.99	-10090.8	11.99	1680.55	18.98	16687.5	18.98	25335.9	18.98	34751.4				1768.28	-513.06	1998.33	259.383	1998.51	1097.78	1998.33	2008.62	1998.26	3003.35		568.425	93.0167	568.425	98.3044	568.425	103.116	568.425	107.585	568.425	87.2
											12	-10129.6	12	1561.69	19	16643.4	19	25423.5	19	34159.4				1766.7	-510.524	1996.79	255.918	1996.97	1095.48	1996.79	2008.46	1996.73	3004.43		568.666	93.0504	568.666	98.3732	568.666	103.138	568.666	107.634	568.666	87.1806
											12.01	-10134.8	12.01	1450.85	19.02	16878.2	19.02	25469.9	19.02	34271.4				1765.11	-507.756	1995.26	258.4	1995.44	1095.62	1995.26	2008.58	1995.19	3003.03		568.907	93.0764	568.907	98.4357	568.907	103.155	568.907	107.675	568.907	87.1622
											12.02	-10172.4	12.02	1553.5	19.04	16742.2	19.04	25374.5	19.04	34239.4				1763.52	-505.651	1993.72	257.712	1993.9	1096.01	1993.72	2006.56	1993.65	3003.57		569.148	93.0946	569.148	98.4915	569.148	103.167	569.148	107.709	569.148	87.1459
											12.03	-10204.4	12.03	1652.45	19.06	17008.4	19.06	25045.1	19.06	34607.4				1761.94	-501.429	1992.18	262.839	1992.36	1096.59	1992.18	2005.58	1992.11	3002.74		569.389	93.1054	569.389	98.5402	569.389	103.174	569.389	107.735	569.389	87.1331
											12.04	-9986.13	12.04	1816.23	19.08	16883.4	19.08	24954	19.08	34335.4				1760.35	-501.187	1990.64	265.631	1990.82	1097.62	1990.64	2008.99	1990.57	3001.38		569.63	93.1093	569.63	98.582	569.63	103.177	569.63	107.754	569.63	87.1247
											12.05	-9840.81	12.05	1878.33	19.1	16462.5	19.1	25148.1	19.1	34431.4				1758.76	-495.643	1989.1	262.903	1989.28	1100.35	1989.1	2009.43	1989.03	3000.57		569.871	93.1072	569.871	98.6171	569.871	103.176	569.871	107.767	569.871	87.1218
											12.06	-9796.04	12.06	1771.9	19.12	16643.6	19.12	24796.9	19.12	34975.4				1757.18	-487.787	1987.56	270.053	1987.74	1104.26	1987.56	2011.99	1987.49	2999.85		570.112	93.0998	570.112	98.6458	570.112	103.172	570.112	107.774	570.112	87.1252
											12.07	-9774.48	12.07	1697.28	19.14	16735.1	19.14	25120.7	19.14	34511.4				1755.59	-485.313	1986.02	267.903	1986.2	1107.27	1986.02	2013.18	1985.95	3002.07		570.353	93.088	570.353	98.6685	570.353	103.167	570.353	107.776	570.353	87.1354
											12.08	-9785.75	12.08	1689.59	19.16	16732.4	19.16	25469.1	19.16	34175.4				1754	-486.202	1984.48	266.801	1984.66	1108.73	1984.48	2011.53	1984.41	3004.31		570.595	93.0725	570.595	98.6856	570.595	103.159	570.595	107.774	570.595	87.1527
											12.09	-9757.07	12.09	1619.77	19.18	16437.2	19.18	25482.4	19.18	34287.4				1752.41	-484.947	1982.94	266.283	1983.12	1108.44	1982.94	2006.76	1982.87	3003.25		570.836	93.0539	570.836	98.6975	570.836	103.151	570.836	107.769	570.836	87.177
											12.1	-9677.85	12.1	1471.13	19.2	16419.1	19.2	25147.3	19.2	34671.4				1750.82	-477.594	1981.4	269.703	1981.58	1107.66	1981.4	2006.96	1981.33	3002.52		571.077	93.0326	571.077	98.7045	571.077	103.142	571.077	107.762	571.077	87.2079
											12.11	-9688.82	12.11	1590.74	19.22	16659.2	19.22	25213.2	19.22	34831.4				1749.24	-476.014	1979.86	270.693	1980.04	1105.9	1979.86	2006.17	1979.79	3000.34		571.318	93.0089	571.318	98.7067	571.318	103.132	571.318	107.751	571.318	87.2448
											12.12	-9780.59	12.12	1943.09	19.24	16720	19.24	25503.7	19.24	34367.4				1747.65	-482.663	1978.31	266.052	1978.5	1103.81	1978.31	2005.16	1978.25	3000.14		571.559	92.9829	571.559	98.7039	571.559	103.121	571.559	107.739	571.559	87.2867
											12.13	-9968.37	12.13	1983.02	19.26	16482.8	19.26	25707.5	19.26	34815.4				1746.06	-487.952	1976.77	260.938	1976.95	1098.78	1976.77	2007.52	1976.71	3000.4		571.8	92.9548	571.8	98.6961	571.8	103.108	571.8	107.725	571.8	87.3326
											12.14	-10213.2	12.14	1827.37	19.28	16854.7	19.28	25452.5	19.28	34319.4				1744.47	-496.115	1975.23	257.963	1975.41	1093.39	1975.23	2008.54	1975.16	3000.03		572.041	92.9245	572.041	98.683	572.041	103.093	572.041	107.709	572.041	87.3812
											12.15	-10345.2	12.15	1742.96	19.3	16939.1	19.3	25465.9	19.3	34703.4				1742.88	-494.718	1973.69	255.49	1973.87	1088.57	1973.69	2003.76	1973.62	2997.94		572.282	92.8921	572.282	98.664	572.282	103.074	572.282	107.69	572.282	87.4312
											12.16	-10418.2	12.16	1698.42	19.32	16679.9	19.32	25637.5	19.32	34495.4				1741.29	-484.198	1972.14	260.368	1972.33	1086.23	1972.14	2004.6	1972.08	3000		572.523	92.8576	572.523	98.6387	572.523	103.052	572.523	107.669	572.523	87.4816
											12.17	-10388.3	12.17	1759.24	19.34	16440.4	19.34	25563	19.34	34703.4				1739.7	-481.284	1970.6	254.957	1970.78	1085.38	1970.6	2007.68	1970.53	3000.25		572.764	92.8209	572.764	98.6065	572.764	103.025	572.764	107.646	572.764	87.5315
											12.18	-10316.8	12.18	1832.19	19.36	16775.6	19.36	25371.3	19.36	35343.4				1738.1	-481.277	1969.06	255.878	1969.24	1086.36	1969.06	2005.36	1968.99	2999.46		573.005	92.782	573.005	98.5669	573.005	102.994	573.005	107.619	573.005	87.58
											12.19	-10183	12.19	1676.69	19.38	17003.4	19.38	25511.8	19.38	34655.4				1736.51	-479.571	1967.52	260.005	1967.7	1087.73	1967.52	2005.21	1967.45	2997.86		573.246	92.7411	573.246	98.5192	573.246	102.956	573.246	107.588	573.246	87.6268
											12.2	-10051	12.2	1488.99	19.4	16783.7	19.4	25827.8	19.4	34911.4				1734.92	-474.607	1965.97	266.315	1966.15	1091.74	1965.97	2008.58	1965.9	2996.88		573.487	92.6981	573.487	98.4631	573.487	102.913	573.487	107.552	573.487	87.6716
											12.21	-9928.87	12.21	1542.41	19.42	17311.5	19.42	25617.7	19.42	34511.4				1733.33	-479.117	1964.43	266.26	1964.61	1097.8	1964.43	2006.54	1964.36	2997.95		573.728	92.6531	573.728	98.3983	573.728	102.865	573.728	107.512	573.728	87.7145
											12.22	-9853.65	12.22	1584.64	19.44	16789.3	19.44	25491.9	19.44	35167.4				1731.74	-490.035	1962.88	272.296	1963.06	1103.14	1962.88	2006.15	1962.81	2999.33		573.969	92.6059	573.969	98.3247	573.969	102.81	573.969	107.467	573.969	87.7557
											12.23	-9908.64	12.23	1441.04	19.46	16950.5	19.46	25651.6	19.46	34383.4				1730.14	-501.777	1961.34	271.936	1961.52	1104.82	1961.34	2005.82	1961.27	2999.54		574.21	92.5567	574.21	98.2425	574.21	102.751	574.21	107.415	574.21	87.7954
											12.24	-9941.32	12.24	1369.52	19.48	16932.2	19.48	25505.1	19.48	34607.4				1728.55	-510.809	1959.79	271.329	1959.97	1103.68	1959.79	2000.62	1959.72	2999.25		574.452	92.5054	574.452	98.1522	574.452	102.686	574.452	107.359	574.452	87.834
											12.25	-9848.31	12.25	1609.74	19.5	16501	19.5	25665	19.5	34671.4				1726.96	-502.096	1958.24	273.954	1958.43	1102.45	1958.24	1994.35	1958.18	2997.38		574.692	92.4521	574.692	98.0547	574.692	102.618	574.692	107.296	574.692	87.8719
											12.26	-9673.12	12.26	1732.37	19.52	16643	19.52	25534.6	19.52	35039.4				1725.36	-483.538	1956.7	272.117	1956.88	1102.09	1956.7	1997.32	1956.63	2998.52		574.934	92.3972	574.934	97.9512	574.934	102.548	574.934	107.229	574.934	87.909
											12.27	-9323.21	12.27	1511.94	19.54	16623.4	19.54	25413.9	19.54	34847.4				1723.77	-475.581	1955.15	269.201	1955.33	1102.73	1955.15	1997.69	1955.08	2998.68		575.175	92.341	575.175	97.8433	575.175	102.476	575.175	107.158	575.175	87.9454
											12.28	-9276.57	12.28	1316.37	19.56	17048.1	19.56	25212.3	19.56	35087.4				1722.17	-463.294	1953.61	267.956	1953.79	1101.07	1953.61	1999.87	1953.54	2998.45		575.416	92.2839	575.416	97.7327	575.416	102.404	575.416	107.085	575.416	87.9808
											12.29	-9782.19	12.29	1191.91	19.58	17042.5	19.58	25378	19.58	34927.4				1720.58	-457.804	1952.06	270.322	1952.24	1100.49	1952.06	2008.13	1951.99	2998.63		575.657	92.2268	575.657	97.6216	575.657	102.334	575.657	107.01	575.657	88.0144
											12.3	-9956.27	12.3	1215.2	19.6	17145.5	19.6	25372.7	19.6	35375.4				1718.98	-455.867	1950.51	266.006	1950.69	1103.77	1950.51	2017.76	1950.44	2997.82		575.898	92.1706	575.898	97.5118	575.898	102.267	575.898	106.937	575.898	88.0457
											12.31	-9689.44	12.31	1427.13	19.62	17072.5	19.62	25680.3	19.62	34863.4				1717.39	-461.51	1948.96	263.029	1949.14	1107.87	1948.96	2020.42	1948.89	3000.7		576.139	92.1163	576.139	97.4051	576.139	102.204	576.139	106.866	576.139	88.0736
											12.32	-9683.11	12.32	1615.59	19.64	17174	19.64	25440	19.64	34671.4				1715.79	-469.245	1947.42	263.49	1947.6	1108.44	1947.42	2020.12	1947.35	3000.93		576.38	92.0647	576.38	97.3031	576.38	102.147	576.38	106.8	576.38	88.0971
											12.33	-9914.09	12.33	1781.11	19.66	16703.4	19.66	25148.9	19.66	35023.4				1714.2	-470.258	1945.87	259.087	1946.05	1108.2	1945.87	2014.74	1945.8	3000.31		576.621	92.017	576.621	97.2069	576.621	102.096	576.621	106.74	576.621	88.1152
											12.34	-10015.1	12.34	1864.1	19.68	16673.7	19.68	25365.4	19.68	34991.4				1712.6	-472.675	1944.32	258.559	1944.5	1107.28	1944.32	2011.92	1944.25	2998.02		576.862	91.9739	576.862	97.1172	576.862	102.052	576.862	106.686	576.862	88.1271
											12.35	-10036.1	12.35	1886.03	19.7	17019.9	19.7	25582.6	19.7	34943.4				1711	-459.503	1942.77	262.459	1942.95	1106.71	1942.77	2007.06	1942.7	2997.33		577.103	91.936	577.103	97.0341	577.103	102.015	577.103	106.64	577.103	88.1321
											12.36	-10213.8	12.36	1679.76	19.72	17109.2	19.72	25703.1	19.72	35007.4				1709.41	-448.331	1941.22	265.736	1941.4	1105.84	1941.22	2005.51	1941.15	2998.51		577.344	91.9038	577.344	96.9575	577.344	101.984	577.344	106.602	577.344	88.1296
											12.37	-10455.5	12.37	1378.09	19.74	17149.6	19.74	25432.8	19.74	35631.4				1707.81	-441.679	1939.67	265.4	1939.85	1104.35	1939.67	1998.89	1939.6	3000.77		577.585	91.8774	577.585	96.8869	577.585	101.959	577.585	106.57	577.585	88.1196
											12.38	-10346.1	12.38	1566.52	19.76	16658.9	19.76	25594.3	19.76	34783.4				1706.21	-438.159	1938.12	263.293	1938.3	1099.76	1938.12	1999.54	1938.05	3001.17		577.826	91.8571	577.826	96.8216	577.826	101.939	577.826	106.545	577.826	88.1022
											12.39	-10154	12.39	1867.28	19.78	16566.4	19.78	25565	19.78	34959.4				1704.61	-439.294	1936.57	262.007	1936.75	1096.95	1936.57	2002.51	1936.5	3001.13		578.067	91.8425	578.067	96.761	578.067	101.925	578.067	106.525	578.067	88.0775
											12.4	-10208.3	12.4	1816.07	19.8	16779.4	19.8	25735.2	19.8	35391.4				1703.02	-437.51	1935.02	258.93	1935.2	1096.5	1935.02	2008.54	1934.95	3000.8		578.308	91.8335	578.308	96.7045	578.308	101.915	578.308	106.509	578.308	88.0463
											12.41	-10292	12.41	1679.92	19.82	16696.9	19.82	25451.8	19.82	35391.4				1701.42	-434.941	1933.47	258.421	1933.65	1095.42	1933.47	2013.74	1933.4	2998.96		578.549	91.83	578.549	96.6517	578.549	101.909	578.549	106.496	578.549	88.0093
											12.42	-10150.1	12.42	1580.82	19.84	16666.4	19.84	25501.8	19.84	35023.4				1699.82	-432.199	1931.92	260.466	1932.1	1094.34	1931.92	2013.08	1931.85	2996.84		578.791	91.8318	578.791	96.6026	578.791	101.908	578.791	106.486	578.791	87.9676
											12.43	-9994.23	12.43	1514.93	19.86	17020.6	19.86	25714.1	19.86	35279.4				1698.22	-420.42	1930.37	260.646	1930.55	1095.52	1930.37	2011.31	1930.3	2995.81		579.032	91.8388	579.032	96.5573	579.032	101.91	579.032	106.478	579.032	87.9223
											12.44	-9966.88	12.44	1572.43	19.88	17264.9	19.88	25595.2	19.88	35455.4				1696.62	-412.601	1928.81	261.683	1929	1096.27	1928.81	2018.14	1928.75	2994.83		579.273	91.8513	579.273	96.5164	579.273	101.916	579.273	106.471	579.273	87.8748
											12.45	-9905.91	12.45	1625.88	19.9	16937.4	19.9	25404.1	19.9	35055.4				1695.02	-396.921	1927.26	260.955	1927.44	1098.13	1927.26	2014.53	1927.19	2994.9		579.514	91.8694	579.514	96.4808	579.514	101.928	579.514	106.466	579.514	87.8265
											12.46	-9675.8	12.46	1612.54	19.92	16859.3	19.92	25263.3	19.92	35135.4				1693.42	-385.989	1925.71	259.168	1925.89	1101.39	1925.71	2013.81	1925.64	2995.95		579.755	91.8934	579.755	96.4515	579.755	101.944	579.755	106.463	579.755	87.7789
											12.47	-9608.03	12.47	1616.18	19.94	16783.9	19.94	25413.9	19.94	35231.4				1691.82	-376.589	1924.16	257.032	1924.34	1104.47	1924.16	2012.1	1924.09	2996.14		579.996	91.9239	579.996	96.4294	579.996	101.967	579.996	106.464	579.996	87.7333
											12.48	-9978.33	12.48	1675.67	19.96	16804.9	19.96	25376.1	19.96	35087.4				1690.22	-374.126	1922.6	255.094	1922.79	1104.13	1922.6	2008.9	1922.54	2997.27		580.237	91.9611	580.237	96.4155	580.237	101.996	580.237	106.469	580.237	87.6912
											12.49	-10170	12.49	1591.73	19.98	16790.4	19.98	25545.8	19.98	35007.4				1688.62	-368.112	1921.05	255.051	1921.23	1103.53	1921.05	2007.42	1920.98	2999.61		580.478	92.0055	580.478	96.4106	580.478	102.031	580.478	106.479	580.478	87.6536
											12.5	-9997.19	12.5	1240.76	20	17069.1	20	25772.5	20	35423.4				1687.01	-355.821	1919.5	255.763	1919.68	1103.93	1919.5	2002.69	1919.43	3000.75		580.719	92.0571	580.719	96.4151	580.719	102.074	580.719	106.495	580.719	87.6216
											12.51	-9881.25	12.51	1176.32	20.02	16995.1	20.02	25878.6	20.02	35439.4				1685.41	-344.834	1917.94	259.993	1918.12	1103.89	1917.94	2001.27	1917.88	3001.23		580.96	92.1158	580.96	96.4292	580.96	102.124	580.96	106.519	580.96	87.5957
											12.52	-9851.22	12.52	1500.32	20.04	16903.1	20.04	25677.2	20.04	35311.4				1683.81	-340.126	1916.39	261.263	1916.57	1103.66	1916.39	1994.03	1916.32	3003.51		581.201	92.1812	581.201	96.4524	581.201	102.181	581.201	106.55	581.201	87.5762
											12.53	-9890.63	12.53	1695.97	20.06	16934.2	20.06	25757.3	20.06	35199.4				1682.21	-341.737	1914.83	260.685	1915.02	1101.58	1914.83	1998.48	1914.77	3006.31		581.442	92.2525	581.442	96.484	581.442	102.243	581.442	106.589	581.442	87.5633
											12.54	-9994.38	12.54	1768.67	20.08	17159.3	20.08	25768.8	20.08	34927.4				1680.6	-336.552	1913.28	258.439	1913.46	1099.83	1913.28	2004.82	1913.21	3005.92		581.683	92.3287	581.683	96.5233	581.683	102.31	581.683	106.634	581.683	87.5566
											12.55	-9964.26	12.55	1813.4	20.1	17183.7	20.1	25769.9	20.1	35215.4				1679	-332.964	1911.72	256.829	1911.91	1101.17	1911.72	2003.2	1911.65	3003.41		581.924	92.4083	581.924	96.5687	581.924	102.381	581.924	106.686	581.924	87.5556
											12.56	-9844.45	12.56	1834.03	20.12	17522.7	20.12	26034.5	20.12	34527.4				1677.4	-322.367	1910.17	254.688	1910.35	1104.58	1910.17	2010.7	1910.1	3002.24		582.165	92.4898	582.165	96.619	582.165	102.454	582.165	106.743	582.165	87.5594
											12.57	-9685.05	12.57	1685.56	20.14	17462.7	20.14	25868.8	20.14	35087.4				1675.79	-317.059	1908.61	256.188	1908.79	1105.91	1908.61	2018.99	1908.54	2997.52		582.407	92.5716	582.407	96.6729	582.407	102.528	582.407	106.804	582.407	87.5673
											12.58	-9527.97	12.58	1476.9	20.16	16823.4	20.16	25514.9	20.16	34495.4				1674.19	-303.236	1907.06	255.743	1907.24	1104.27	1907.06	2021.73	1906.99	2996.25		582.648	92.6522	582.648	96.729	582.648	102.601	582.648	106.867	582.648	87.578
											12.59	-9746.88	12.59	1664.57	20.18	16799.3	20.18	25577	20.18	34895.4				1672.58	-288.365	1905.5	253.904	1905.68	1102.98	1905.5	2023.34	1905.43	2994.96		582.889	92.7301	582.889	96.7864	582.889	102.672	582.889	106.932	582.889	87.5906
											12.6	-10070.3	12.6	1964.65	20.2	16719.2	20.2	25898.9	20.2	34959.4				1670.98	-270.463	1903.94	251.74	1904.12	1102.03	1903.94	2016.8	1903.87	2995.12		583.13	92.8042	583.13	96.8441	583.13	102.741	583.13	106.995	583.13	87.6039
											12.61	-10065.3	12.61	1941.45	20.22	16869.4	20.22	25786.4	20.22	35535.4				1669.37	-255.821	1902.38	254.029	1902.57	1100.31	1902.38	2009.68	1902.32	2996.39		583.371	92.8737	583.371	96.9015	583.371	102.805	583.371	107.058	583.371	87.6168
											12.62	-9970.74	12.62	1804.83	20.24	17487.8	20.24	26023.6	20.24	35439.4				1667.77	-246.517	1900.83	254.418	1901.01	1098.78	1900.83	2006.33	1900.76	3000.32		583.612	92.9381	583.612	96.9584	583.612	102.865	583.612	107.119	583.612	87.6286
											12.63	-9858.44	12.63	1476.95	20.26	16839.2	20.26	25779	20.26	34639.4				1666.16	-235.744	1899.27	256.466	1899.45	1096.98	1899.27	2008.13	1899.2	3002.66		583.853	92.9975	583.853	97.0147	583.853	102.921	583.853	107.177	583.853	87.6384
											12.64	-9757.82	12.64	1171.68	20.28	16958.8	20.28	25560.2	20.28	34911.4				1664.55	-222.955	1897.71	257.612	1897.89	1097.06	1897.71	2006.9	1897.64	3000.37		584.094	93.0521	584.094	97.0704	584.094	102.971	584.094	107.233	584.094	87.6457
											12.65	-9729.84	12.65	1151.16	20.3	17438.3	20.3	25614	20.3	36063.4				1662.95	-211.34	1896.15	259.415	1896.34	1098.1	1896.15	2002.2	1896.08	2999.6		584.335	93.1024	584.335	97.1258	584.335	103.017	584.335	107.287	584.335	87.6502
											12.66	-9714.77	12.66	1147.52	20.32	17006	20.32	26281.1	20.32	35295.4				1661.34	-196.662	1894.59	259.254	1894.78	1100.11	1894.59	2004.92	1894.53	3001.05		584.576	93.1492	584.576	97.181	584.576	103.059	584.576	107.339	584.576	87.6519
											12.67	-9711.34	12.67	1071.9	20.34	17071.9	20.34	26414.3	20.34	35055.4				1659.73	-187.961	1893.04	259.995	1893.22	1101.58	1893.04	2010.57	1892.97	3000.03		584.817	93.193	584.817	97.2362	584.817	103.096	584.817	107.389	584.817	87.6509
											12.68	-9691.75	12.68	1050.91	20.36	17565.6	20.36	26101.6	20.36	35439.4				1658.12	-167.635	1891.47	258.358	1891.66	1102.88	1891.47	2014.72	1891.41	3000.91		585.058	93.2343	585.058	97.2914	585.058	103.13	585.058	107.437	585.058	87.6478
											12.69	-9628.24	12.69	1185.45	20.38	17250.9	20.38	25976.4	20.38	35951.4				1656.52	-161.953	1889.92	258.21	1890.1	1103.47	1889.92	2018.57	1889.85	3002.27		585.299	93.2733	585.299	97.3465	585.299	103.159	585.299	107.484	585.299	87.643
											12.7	-9775.79	12.7	1415.7	20.4	16971.4	20.4	25993.5	20.4	35135.4				1654.91	-150.568	1888.36	260.009	1888.54	1102.74	1888.36	2018.65	1888.29	3001.9		585.54	93.31	585.54	97.401	585.54	103.185	585.54	107.528	585.54	87.6373
											12.71	-10324.7	12.71	1811.45	20.42	17166.5	20.42	25780.1	20.42	35631.4				1653.3	-133.11	1886.79	263.092	1886.98	1101.3	1886.79	2014.55	1886.73	3002.01		585.781	93.3436	585.781	97.4544	585.781	103.207	585.781	107.569	585.781	87.6315
											12.72	-10648.4	12.72	2043.1	20.44	17443.8	20.44	25868.5	20.44	35727.4				1651.69	-118.607	1885.23	265.704	1885.42	1101.26	1885.23	2017.11	1885.17	3001.89		586.023	93.3733	586.023	97.5057	586.023	103.224	586.023	107.606	586.023	87.6263
											12.73	-10082.8	12.73	1532.66	20.46	17454.9	20.46	26126.5	20.46	34847.4				1650.08	-91.5996	1883.67	267.729	1883.86	1101.86	1883.67	2018.45	1883.6	2999.31		586.264	93.3979	586.264	97.554	586.264	103.235	586.264	107.639	586.264	87.6223
											12.74	-9774.85	12.74	1342.68	20.48	16828.5	20.48	26155.8	20.48	35871.4				1648.47	-65.1124	1882.11	267.447	1882.29	1102.55	1882.11	2012.98	1882.04	2994.75		586.505	93.4159	586.505	97.5984	586.505	103.241	586.505	107.664	586.505	87.62
											12.75	-9559.5	12.75	1319.09	20.5	16863.9	20.5	26033	20.5	35743.4				1646.86	-40.3434	1880.55	265.825	1880.73	1102.14	1880.55	2007.54	1880.48	2991.93		586.746	93.426	586.746	97.6377	586.746	103.241	586.746	107.683	586.746	87.6198
											12.76	-9658.05	12.76	1277.64	20.52	16944	20.52	25928.7	20.52	35775.4				1645.25	-11.9081	1878.99	264.686	1879.17	1102.37	1878.99	2011.55	1878.92	2993.89		586.987	93.4269	586.987	97.6709	586.987	103.233	586.987	107.692	586.987	87.6217
											12.77	-9964.47	12.77	1232.25	20.54	16945.9	20.54	25816.7	20.54	35055.4				1643.64	13.5202	1877.43	267.446	1877.61	1104.07	1877.43	2010.23	1877.36	2995.71		587.228	93.4176	587.228	97.6972	587.228	103.218	587.228	107.693	587.228	87.6256
											12.78	-9906	12.78	1500.83	20.56	17079.9	20.56	26056.9	20.56	36335.4				1642.03	38.5001	1875.86	265.371	1876.04	1104.79	1875.86	2007.58	1875.79	2998		587.469	93.3975	587.469	97.7162	587.469	103.195	587.469	107.683	587.469	87.6311
											12.79	-9690.05	12.79	1900.94	20.58	17026.1	20.58	26047.7	20.58	35055.4				1640.42	61.0426	1874.3	265.755	1874.48	1104.87	1874.3	2011.43	1874.23	3000.61		587.71	93.3666	587.71	97.7273	587.71	103.164	587.71	107.664	587.71	87.6377
											12.8	-9970.5	12.8	1801.09	20.6	17237.7	20.6	25927.4	20.6	35311.4				1638.8	88.9062	1872.74	265.532	1872.92	1105.45	1872.74	2009.38	1872.67	3002.79		587.951	93.3252	587.951	97.7306	587.951	103.126	587.951	107.636	587.951	87.6448
											12.81	-10395.7	12.81	1538.33	20.62	17311.4	20.62	25876.4	20.62	35855.4				1637.19	119.278	1871.17	266.769	1871.36	1107.09	1871.17	2010.14	1871.1	3004.93		588.192	93.2742	588.192	97.7262	588.192	103.081	588.192	107.599	588.192	87.6518
											12.82	-10384.5	12.82	1529.53	20.64	17031.1	20.64	25897.2	20.64	34991.4				1635.58	150.465	1869.61	266.212	1869.79	1108.12	1869.61	2008.05	1869.54	3003.56		588.433	93.2147	588.433	97.7144	588.433	103.03	588.433	107.554	588.433	87.6581
											12.83	-10274.7	12.83	1575.02	20.66	17154.5	20.66	26221.4	20.66	35247.4				1633.97	177.711	1868.04	264.797	1868.23	1106.74	1868.04	2010.18	1867.97	2998.69		588.674	93.1482	588.674	97.6958	588.674	102.973	588.674	107.503	588.674	87.6629
											12.84	-10312.1	12.84	1513.1	20.68	17281.3	20.68	26417.8	20.68	35551.4				1632.36	213.155	1866.48	261.871	1866.66	1105.19	1866.48	2006.68	1866.41	2995.86		588.915	93.0761	588.915	97.6711	588.915	102.912	588.915	107.447	588.915	87.6661
											12.85	-10357.7	12.85	1445.73	20.7	17124.6	20.7	25960.3	20.7	35935.4				1630.74	241.378	1864.92	259.687	1865.1	1103.52	1864.92	2008.25	1864.85	2992.13		589.156	92.9996	589.156	97.6409	589.156	102.847	589.156	107.387	589.156	87.6673
											12.86	-10299.6	12.86	1456.28	20.72	17011.4	20.72	25945.4	20.72	35727.4				1629.13	263.402	1863.35	262.127	1863.53	1101.54	1863.35	2011.49	1863.28	2991.27		589.397	92.92	589.397	97.6059	589.397	102.779	589.397	107.324	589.397	87.6665
											12.87	-10199.7	12.87	1506.78	20.74	17395.6	20.74	26173.7	20.74	35983.4				1627.51	288.103	1861.79	267.618	1861.97	1097.72	1861.79	2005.91	1861.71	2991.3		589.638	92.8382	589.638	97.567	589.638	102.708	589.638	107.259	589.638	87.664
											12.88	-10000	12.88	1662.5	20.76	17072.4	20.76	25971.1	20.76	35823.4				1625.9	311.149	1860.22	264.372	1860.4	1092.62	1860.22	2001.88	1860.15	2993.7		589.88	92.7548	589.88	97.5248	589.88	102.635	589.88	107.192	589.88	87.6603
											12.89	-9846.72	12.89	1783.88	20.78	16891.1	20.78	26090.7	20.78	35663.4				1624.29	331.653	1858.65	263.032	1858.84	1089.67	1858.65	2004.2	1858.58	2997.02		590.12	92.6702	590.12	97.4801	590.12	102.562	590.12	107.125	590.12	87.656
											12.9	-9963.61	12.9	1561.67	20.8	16843.7	20.8	26121.3	20.8	36159.4				1622.67	351.866	1857.09	262.212	1857.27	1089.92	1857.09	2002.92	1857.02	3000.34		590.362	92.5843	590.362	97.4336	590.362	102.487	590.362	107.057	590.362	87.6519
											12.91	-10102.3	12.91	1376.97	20.82	16913.3	20.82	26222.2	20.82	36079.4				1621.05	372.853	1855.52	263.767	1855.7	1092.46	1855.52	2007.07	1855.45	2999.52		590.603	92.4973	590.603	97.3862	590.603	102.412	590.603	106.99	590.603	87.6489
											12.92	-10313.3	12.92	1194.61	20.84	17181.4	20.84	26041.3	20.84	35775.4				1619.44	405.375	1853.95	263.308	1854.13	1094.69	1853.95	2005.11	1853.88	2997.9		590.844	92.4091	590.844	97.3385	590.844	102.338	590.844	106.922	590.844	87.6481
											12.93	-10294.7	12.93	1191.89	20.86	17176.4	20.86	26091.5	20.86	35871.4				1617.82	421.59	1852.38	262.151	1852.57	1096.33	1852.38	2011.67	1852.31	2994.59		591.085	92.3198	591.085	97.2914	591.085	102.266	591.085	106.856	591.085	87.6503
											12.94	-9949.09	12.94	1442.99	20.88	16984	20.88	25893.3	20.88	36079.4				1616.21	452.037	1850.82	261.702	1851	1098.04	1850.82	2013.95	1850.75	2993.38		591.326	92.2297	591.326	97.2457	591.326	102.195	591.326	106.791	591.326	87.6564
											12.95	-9942.62	12.95	1572.99	20.9	17394.4	20.9	26280.2	20.9	36399.4				1614.59	465.792	1849.25	261.231	1849.43	1099.08	1849.25	2013.55	1849.18	2990.32		591.567	92.1393	591.567	97.2023	591.567	102.128	591.567	106.728	591.567	87.6668
											12.96	-10277.2	12.96	1578.8	20.92	16977	20.92	26171.8	20.92	36047.4				1612.97	464.297	1847.68	264.837	1847.86	1098.88	1847.68	2015.21	1847.61	2987.66		591.808	92.0495	591.808	97.1619	591.808	102.064	591.808	106.669	591.808	87.682
											12.97	-10249	12.97	1502.03	20.94	17247.1	20.94	25688.1	20.94	35311.4				1611.35	469.134	1846.11	264.332	1846.29	1098.67	1846.11	2010.47	1846.04	2989.42		592.049	91.9614	592.049	97.125	592.049	102.006	592.049	106.612	592.049	87.702
											12.98	-9969.63	12.98	1369.19	20.96	17113.7	20.96	25770.7	20.96	35871.4				1609.74	468.3	1844.54	263.245	1844.72	1098.52	1844.54	2009.59	1844.47	2992.1		592.29	91.8763	592.29	97.0922	592.29	101.953	592.29	106.561	592.29	87.7265
											12.99	-10012.1	12.99	1356.3	20.98	17060	20.98	26033.9	20.98	35919.4				1608.12	453.724	1842.97	259.692	1843.16	1099.96	1842.97	2012.15	1842.9	2996.24		592.531	91.7957	592.531	97.0638	592.531	101.906	592.531	106.514	592.531	87.755
											13	-10213.7	13	1413.28	21	17315.5	21	25955.2	21	35375.4				1606.5	455.709	1841.4	259.64	1841.59	1101.33	1841.4	2007.78	1841.33	2996.46		592.772	91.721	592.772	97.0399	592.772	101.866	592.772	106.473	592.772	87.7868
											13.01	-10251.4	13.01	1611.7	21.02	17256	21.02	25997.6	21.02	36063.4				1604.88	463.259	1839.83	256.717	1840.02	1102.92	1839.83	2011.08	1839.76	2997.45		593.013	91.6534	593.013	97.0204	593.013	101.833	593.013	106.437	593.013	87.821
											13.02	-10211.7	13.02	1820.5	21.04	17343.3	21.04	25687.4	21.04	36095.4				1603.26	479.084	1838.26	252.947	1838.45	1104.38	1838.26	2010.27	1838.19	2995.78		593.254	91.594	593.254	97.005	593.254	101.807	593.254	106.407	593.254	87.8567
											13.03	-10007.2	13.03	1532.41	21.06	17113.8	21.06	26436.1	21.06	35951.4				1601.64	488.524	1836.69	249.272	1836.88	1105.75	1836.69	2010.93	1836.62	2994.7		593.495	91.5435	593.495	96.9937	593.495	101.788	593.495	106.382	593.495	87.8928
											13.04	-9792.51	13.04	1171.84	21.08	17154.4	21.08	26381.1	21.08	36111.4				1600.02	504.336	1835.12	248.95	1835.3	1105.73	1835.12	2008.14	1835.05	2992.79		593.736	91.5025	593.736	96.9858	593.736	101.775	593.736	106.362	593.736	87.9283
											13.05	-9845.33	13.05	1309.53	21.1	17426.5	21.1	25964	21.1	35887.4				1598.4	509.691	1833.55	246.974	1833.73	1104.7	1833.55	2008.06	1833.48	2991.36		593.977	91.4711	593.977	96.981	593.977	101.77	593.977	106.347	593.977	87.9624
											13.06	-9936.85	13.06	1513.58	21.12	17423.8	21.12	26240.3	21.12	36015.4				1596.78	509.095	1831.98	250.779	1832.16	1103.65	1831.98	2010.34	1831.91	2991.11		594.219	91.449	594.219	96.9791	594.219	101.77	594.219	106.336	594.219	87.9942
											13.07	-10030.3	13.07	1701.61	21.14	17419.6	21.14	26503.5	21.14	37039.4				1595.16	500.304	1830.4	250.049	1830.59	1103.24	1830.4	2008.28	1830.33	2991.51		594.46	91.4361	594.46	96.9797	594.46	101.775	594.46	106.328	594.46	88.023
											13.08	-10042.3	13.08	1794.14	21.16	17162.6	21.16	26508.7	21.16	36159.4				1593.54	483.563	1828.83	255.056	1829.02	1102.71	1828.83	2009.76	1828.76	2991.65		594.701	91.4317	594.701	96.9827	594.701	101.787	594.701	106.324	594.701	88.0484
											13.09	-9807.02	13.09	1649.84	21.18	17218.5	21.18	26299.5	21.18	36399.4				1591.92	471.315	1827.26	256.172	1827.44	1104.33	1827.26	2011.9	1827.19	2993.37		594.942	91.4352	594.942	96.9881	594.942	101.803	594.942	106.323	594.942	88.07
											13.1	-9637.69	13.1	1551.83	21.2	17258.1	21.2	26379.6	21.2	35871.4				1590.29	467.125	1825.69	260.3	1825.87	1104.9	1825.69	2009.15	1825.62	2994.67		595.183	91.4459	595.183	96.9959	595.183	101.823	595.183	106.325	595.183	88.0876
											13.11	-9709.92	13.11	1639.35	21.22	17286.6	21.22	26573.8	21.22	36159.4				1588.67	461.034	1824.11	260.03	1824.3	1102.64	1824.11	2009.96	1824.04	2995.86		595.424	91.4632	595.424	97.0062	595.424	101.849	595.424	106.331	595.424	88.1012
											13.12	-9857.34	13.12	1698.76	21.24	17801.1	21.24	26561.5	21.24	36111.4				1587.05	456.607	1822.54	258.209	1822.72	1099.36	1822.54	2009.57	1822.47	2995.25		595.665	91.4865	595.665	97.0193	595.665	101.878	595.665	106.341	595.665	88.111
											13.13	-10127.7	13.13	1681.41	21.26	18044	21.26	26138.6	21.26	34975.4				1585.43	450.29	1820.96	258.195	1821.15	1098.71	1820.96	2012.52	1820.9	2994.36		595.906	91.5155	595.906	97.0354	595.906	101.912	595.906	106.355	595.906	88.1172
											13.14	-10197.5	13.14	1633.65	21.28	17884	21.28	26395.5	21.28	36095.4				1583.8	444.545	1819.39	261.813	1819.57	1099.63	1819.39	2014.97	1819.32	2993.97		596.147	91.5496	596.147	97.0549	596.147	101.949	596.147	106.373	596.147	88.1203
											13.15	-9969.96	13.15	1544.67	21.3	17446.9	21.3	26458.8	21.3	35999.4				1582.18	431.929	1817.82	261.235	1818	1098.14	1817.82	2018.51	1817.75	2996.37		596.388	91.5886	596.388	97.0778	596.388	101.989	596.388	106.397	596.388	88.1208
											13.16	-9988.53	13.16	1646.57	21.32	17238.5	21.32	26149.1	21.32	36159.4				1580.56	420.072	1816.24	265.876	1816.43	1096.23	1816.24	2019.46	1816.17	2999.36		596.629	91.6322	596.629	97.1044	596.629	102.032	596.629	106.427	596.629	88.1191
											13.17	-10264.5	13.17	1945.65	21.34	17119.7	21.34	25989.2	21.34	36383.4				1578.93	406.924	1814.67	261.477	1814.85	1095.15	1814.67	2020.52	1814.6	3000.32		596.87	91.6802	596.87	97.1345	596.87	102.078	596.87	106.462	596.87	88.1159
											13.18	-10331.8	13.18	1938.21	21.36	17300.3	21.36	26052	21.36	36687.4				1577.31	399.672	1813.09	262.403	1813.28	1097.08	1813.09	2018.18	1813.02	2999		597.111	91.7324	597.111	97.1681	597.111	102.125	597.111	106.502	597.111	88.1116
											13.19	-10245.9	13.19	1707.89	21.38	17533.2	21.38	26321.9	21.38	36399.4				1575.68	406.32	1811.51	261.399	1811.7	1101.33	1811.51	2016.33	1811.45	2997.18		597.352	91.7885	597.352	97.2051	597.352	102.173	597.352	106.547	597.352	88.1066
											13.2	-10187.2	13.2	1614.05	21.4	17581	21.4	26235.7	21.4	36255.4				1574.06	403.238	1809.94	261.958	1810.12	1103.71	1809.94	2012.93	1809.87	2997.57		597.593	91.8481	597.593	97.2451	597.593	102.222	597.593	106.597	597.593	88.1012
											13.21	-10140.6	13.21	1593.28	21.42	17788.5	21.42	26446.2	21.42	37071.4				1572.43	397.681	1808.36	260.436	1808.54	1104.43	1808.36	2005.52	1808.29	2998.28		597.835	91.9107	597.835	97.2878	597.835	102.27	597.835	106.65	597.835	88.0958
											13.22	-10040.5	13.22	1569.15	21.44	17475.6	21.44	26652.7	21.44	37311.4				1570.81	400.482	1806.79	259.014	1806.97	1106.73	1806.79	2007.88	1806.71	2998.58		598.076	91.9759	598.076	97.3327	598.076	102.319	598.076	106.706	598.076	88.0903
											13.23	-9926.93	13.23	1545.24	21.46	17905.5	21.46	26411.2	21.46	36703.4				1569.18	388.295	1805.21	260.443	1805.39	1111.74	1805.21	2010.94	1805.14	2996.55		598.317	92.0431	598.317	97.3792	598.317	102.366	598.317	106.764	598.317	88.0848
											13.24	-9670.55	13.24	1451.12	21.48	17263.5	21.48	26582.5	21.48	36383.4				1567.55	374.135	1803.63	263.695	1803.81	1114.74	1803.63	2014.48	1803.56	2997.93		598.558	92.1115	598.558	97.4271	598.558	102.413	598.558	106.823	598.558	88.0791
											13.25	-9430.6	13.25	1342.2	21.5	17194.7	21.5	26503.7	21.5	36143.4				1565.93	361.343	1802.05	262.086	1802.24	1113.5	1802.05	2014.76	1801.98	3000.41		598.799	92.1805	598.799	97.4756	598.799	102.459	598.799	106.882	598.799	88.073
											13.26	-9432.2	13.26	1198.16	21.52	17681.3	21.52	26787.2	21.52	35983.4				1564.3	346.027	1800.47	269.116	1800.66	1112.57	1800.47	2014.5	1800.4	3003.41		599.04	92.2493	599.04	97.5243	599.04	102.505	599.04	106.941	599.04	88.0661
											13.27	-9494.81	13.27	1120.84	21.54	17247.9	21.54	26739.6	21.54	36527.4				1562.67	337.886	1798.89	269.806	1799.08	1110.41	1798.89	2014.13	1798.82	3002.55		599.281	92.3174	599.281	97.5725	599.281	102.549	599.281	106.999	599.281	88.0581
											13.28	-9612.76	13.28	1437.17	21.56	17522.4	21.56	26370.3	21.56	36543.4				1561.04	335.055	1797.32	272.318	1797.5	1109.26	1797.32	2014.54	1797.25	3001.77		599.522	92.384	599.522	97.6198	599.522	102.594	599.522	107.056	599.522	88.0485
											13.29	-9708.55	13.29	1728.66	21.58	17519.1	21.58	26438.5	21.58	37263.4				1559.42	337.526	1795.74	271.031	1795.92	1106.67	1795.74	2014.46	1795.67	3000.83		599.763	92.4486	599.763	97.6654	599.763	102.637	599.763	107.111	599.763	88.037
											13.3	-9688.82	13.3	1704.97	21.6	17657.4	21.6	26227.7	21.6	37135.4				1557.79	330.066	1794.16	271.071	1794.34	1104.11	1794.16	2013.05	1794.09	2999.54		600.004	92.5107	600.004	97.7088	600.004	102.681	600.004	107.164	600.004	88.0232
											13.31	-9720.83	13.31	1632.82	21.62	17460.2	21.62	26053.8	21.62	37407.4				1556.16	328.222	1792.58	266.129	1792.76	1101.86	1792.58	2019.38	1792.51	2998.69		600.245	92.5698	600.245	97.7492	600.245	102.724	600.245	107.215	600.245	88.007
											13.32	-9928.6	13.32	1511.31	21.64	17457.9	21.64	26490.8	21.64	37215.4				1554.53	323.106	1791	260.35	1791.18	1100.85	1791	2023.64	1790.93	2996.66		600.486	92.6255	600.486	97.786	600.486	102.767	600.486	107.263	600.486	87.9881
											13.33	-10029.2	13.33	1422.65	21.66	17161.1	21.66	26642.6	21.66	37375.4				1552.9	313.956	1789.42	256.231	1789.6	1100.04	1789.42	2021.3	1789.35	2998.44		600.727	92.6776	600.727	97.8185	600.727	102.808	600.727	107.308	600.727	87.9666
											13.34	-9888.6	13.34	1407.44	21.68	17244.6	21.68	26398.4	21.68	37039.4				1551.27	307.461	1787.84	251.097	1788.02	1098.93	1787.84	2023.71	1787.77	3000.45		600.968	92.7258	600.968	97.8461	600.968	102.846	600.968	107.349	600.968	87.9426
											13.35	-9791.64	13.35	1480.51	21.7	17644	21.7	26327.7	21.7	37087.4				1549.64	298.536	1786.25	248.438	1786.44	1099.86	1786.25	2019.5	1786.19	3001.54		601.209	92.7698	601.209	97.8681	601.209	102.882	601.209	107.386	601.209	87.9163
											13.36	-9771.1	13.36	1682.83	21.72	17812.7	21.72	26630	21.72	36159.4				1548.01	277.483	1784.67	254.022	1784.86	1103.47	1784.67	2017.45	1784.6	3004.93		601.45	92.8096	601.45	97.8843	601.45	102.913	601.45	107.419	601.45	87.8881
											13.37	-9923.64	13.37	1730.65	21.74	17539.4	21.74	26449.6	21.74	38143.4				1546.38	265.272	1783.09	262.413	1783.28	1107.35	1783.09	2009.17	1783.02	3004.35		601.692	92.845	601.692	97.8942	601.692	102.94	601.692	107.447	601.692	87.8584
											13.38	-10259.8	13.38	1611.5	21.76	17492.4	21.76	26494.2	21.76	36575.4				1544.74	251.686	1781.51	266.029	1781.69	1111.51	1781.51	2009.08	1781.44	3007.91		601.933	92.8762	601.933	97.8978	601.933	102.96	601.933	107.468	601.933	87.8278
											13.39	-10243.2	13.39	1602.11	21.78	17280	21.78	26777.7	21.78	37759.4				1543.11	252.96	1779.93	268.994	1780.11	1112.04	1779.93	2005.28	1779.86	3008.19		602.174	92.9034	602.174	97.8953	602.174	102.974	602.174	107.484	602.174	87.7968
											13.4	-9962.02	13.4	1675.24	21.8	17280.9	21.8	26702.6	21.8	37903.4				1541.48	241.391	1778.34	275.593	1778.53	1111.83	1778.34	2006.99	1778.27	3007.03		602.415	92.9267	602.415	97.8869	602.415	102.982	602.415	107.495	602.415	87.7661
											13.41	-9914.22	13.41	1627.67	21.82	17242.5	21.82	26628.6	21.82	37871.4				1539.85	244.304	1776.76	278.136	1776.95	1110.34	1776.76	2014.67	1776.69	3005.34		602.656	92.9467	602.656	97.8732	602.656	102.982	602.656	107.5	602.656	87.7361
											13.42	-9989.96	13.42	1519.94	21.84	17266.4	21.84	26578	21.84	37439.4				1538.21	238.403	1775.18	278.773	1775.36	1109.23	1775.18	2017.02	1775.11	3005.17		602.897	92.9637	602.897	97.8549	602.897	102.976	602.897	107.499	602.897	87.7075
											13.43	-9996.32	13.43	1487.14	21.86	17576.4	21.86	26354.6	21.86	37311.4				1536.58	241.169	1773.59	276.273	1773.78	1108.29	1773.59	2016.62	1773.52	3004.68		603.138	92.9782	603.138	97.8327	603.138	102.963	603.138	107.495	603.138	87.6808
											13.44	-9965.78	13.44	1490.88	21.88	17587.6	21.88	26628.2	21.88	37359.4				1534.95	239.892	1772.01	274.402	1772.2	1109.9	1772.01	2022.05	1771.94	3003.19		603.379	92.9908	603.379	97.8072	603.379	102.946	603.379	107.487	603.379	87.6562
											13.45	-9827.18	13.45	1570.35	21.9	17373.7	21.9	26521.7	21.9	38607.4				1533.31	241.121	1770.43	271.527	1770.61	1113.83	1770.43	2020.92	1770.36	3001.68		603.62	93.0016	603.62	97.7792	603.62	102.923	603.62	107.477	603.62	87.6341
											13.46	-9683.04	13.46	1657.6	21.92	17265.6	21.92	26706	21.92	38447.4				1531.68	218.379	1768.84	269.165	1769.03	1118.75	1768.84	2016.95	1768.77	3000.19		603.861	93.011	603.861	97.7491	603.861	102.897	603.861	107.465	603.861	87.6146
											13.47	-9751.77	13.47	1626.68	21.94	17705.9	21.94	26803.5	21.94	37951.4				1530.05	204.591	1767.26	266.41	1767.44	1123.77	1767.26	2016.17	1767.19	2997.66		604.102	93.0188	604.102	97.7173	604.102	102.867	604.102	107.452	604.102	87.5979
											13.48	-9869.91	13.48	1560.82	21.96	17818.6	21.96	26771.4	21.96	37727.4				1528.41	188.354	1765.67	264.006	1765.86	1125.9	1765.67	2018.65	1765.6	2996.95		604.343	93.0246	604.343	97.6838	604.343	102.834	604.343	107.438	604.343	87.5837
											13.49	-10006.7	13.49	1443.26	21.98	17625	21.98	26645.9	21.98	38159.4				1526.78	184.927	1764.08	264.847	1764.27	1122.95	1764.08	2017.5	1764.01	2996.07		604.584	93.0278	604.584	97.6484	604.584	102.798	604.584	107.422	604.584	87.5719
											13.5	-10063	13.5	1335.66	22	17900	22	26987.7	22	38463.4				1525.14	173.741	1762.5	268.3	1762.68	1119.03	1762.5	2020.04	1762.43	2994.59		604.825	93.0275	604.825	97.6107	604.825	102.758	604.825	107.406	604.825	87.5622
											13.51	-9792.13	13.51	1298.05	22.02	17698.9	22.02	27053	22.02	37871.4				1523.51	171.396	1760.91	267.836	1761.1	1116.73	1760.91	2020.71	1760.84	2995.38		605.066	93.0226	605.066	97.5701	605.066	102.715	605.066	107.387	605.066	87.5544
											13.52	-9598.23	13.52	1321.17	22.04	17393.7	22.04	27094.6	22.04	38639.4				1521.87	167.656	1759.32	268.007	1759.51	1117.13	1759.32	2027.96	1759.25	2995.81		605.307	93.0121	605.307	97.5259	605.307	102.668	605.307	107.366	605.307	87.548
											13.53	-9720.9	13.53	1498.15	22.06	17267.4	22.06	26767	22.06	37599.4				1520.23	171.252	1757.74	267.715	1757.92	1117.9	1757.74	2029.4	1757.67	2997.58		605.548	92.9947	605.548	97.4775	605.548	102.616	605.548	107.34	605.548	87.5429
											13.54	-9932.81	13.54	1571.86	22.08	17437.4	22.08	26858	22.08	37295.4				1518.6	169.441	1756.15	270.009	1756.34	1118.68	1756.15	2030.29	1756.08	2998.95		605.79	92.9696	605.79	97.4246	605.79	102.559	605.79	107.309	605.79	87.5386
											13.55	-10291.6	13.55	1407.09	22.1	17777.2	22.1	26880.6	22.1	38543.4				1516.96	165.995	1754.56	270.665	1754.75	1119.75	1754.56	2031.34	1754.49	3000.97		606.031	92.9363	606.031	97.3671	606.031	102.496	606.031	107.272	606.031	87.5351
											13.56	-10398.2	13.56	1370.26	22.12	17789.6	22.12	27185.8	22.12	38031.4				1515.32	151.606	1752.97	272.034	1753.16	1119.57	1752.97	2031.78	1752.9	3000.07		606.272	92.8946	606.272	97.3049	606.272	102.428	606.272	107.228	606.272	87.5322
											13.57	-10107.2	13.57	1543.27	22.14	17991.9	22.14	26991.3	22.14	37631.4				1513.68	151.889	1751.39	269.338	1751.57	1121.15	1751.39	2034.37	1751.32	3001.05		606.513	92.8451	606.513	97.2387	606.513	102.355	606.513	107.178	606.513	87.5301
											13.58	-9951.59	13.58	1635.61	22.16	17322	22.16	26685.8	22.16	37631.4				1512.04	156.869	1749.8	273.772	1749.98	1122.02	1749.8	2035.03	1749.73	3001.03		606.754	92.7886	606.754	97.1696	606.754	102.277	606.754	107.121	606.754	87.5287
											13.59	-10144.2	13.59	1512.12	22.18	17108.2	22.18	26630.1	22.18	37231.4				1510.41	161.015	1748.21	273.546	1748.39	1122.09	1748.21	2037.73	1748.14	2998.99		606.995	92.7266	606.995	97.0987	606.995	102.198	606.995	107.06	606.995	87.5284
											13.6	-10112.1	13.6	1303.12	22.2	17485.7	22.2	26356	22.2	36815.4				1508.77	160.84	1746.62	275.808	1746.8	1121.18	1746.62	2038.8	1746.55	2997.03		607.236	92.6609	607.236	97.0277	607.236	102.117	607.236	106.995	607.236	87.5295
											13.61	-9949.72	13.61	1005.04	22.22	17490.6	22.22	26954.4	22.22	37599.4				1507.13	154.06	1745.03	273.22	1745.21	1123.57	1745.03	2043.43	1744.96	2996.97		607.477	92.5938	607.477	96.9583	607.477	102.038	607.477	106.927	607.477	87.5322
											13.62	-9642.23	13.62	1186.09	22.24	17492.3	22.24	26555.5	22.24	37535.4				1505.49	151.134	1743.44	275.962	1743.62	1128.04	1743.44	2045.22	1743.37	2997.25		607.718	92.5274	607.718	96.8922	607.718	101.962	607.718	106.859	607.718	87.5368
											13.63	-9272.25	13.63	1617.73	22.26	17460.3	22.26	26840.3	22.26	37167.4				1503.85	146.447	1741.85	271.408	1742.04	1129.84	1741.85	2040.66	1741.78	2999.93		607.959	92.4638	607.959	96.831	607.959	101.892	607.959	106.792	607.959	87.5437
											13.64	-9364.73	13.64	1543.96	22.28	17759.5	22.28	27327.8	22.28	37679.4				1502.21	130.578	1740.26	269.724	1740.44	1130.48	1740.26	2037.84	1740.19	3000.3		608.2	92.4047	608.2	96.7758	608.2	101.829	608.2	106.729	608.2	87.5529
											13.65	-9659.28	13.65	1274.53	22.3	17682.3	22.3	26927.6	22.3	37119.4				1500.57	115.346	1738.67	272.193	1738.85	1131.45	1738.67	2040.68	1738.6	3001.28		608.441	92.3516	608.441	96.7278	608.441	101.774	608.441	106.67	608.441	87.5645
											13.66	-10067.2	13.66	1207.71	22.32	17599	22.32	27137.5	22.32	36815.4				1498.93	112.629	1737.08	270.457	1737.26	1131.91	1737.08	2041.05	1737.01	2999.74		608.682	92.305	608.682	96.6872	608.682	101.729	608.682	106.616	608.682	87.5784
											13.67	-10444.1	13.67	1204.76	22.34	17877.6	22.34	27335.1	22.34	37855.4				1497.29	109.898	1735.48	269.003	1735.67	1133.66	1735.48	2039.4	1735.41	2999.45		608.923	92.2653	608.923	96.6542	608.923	101.693	608.923	106.569	608.923	87.5944
											13.68	-10275.6	13.68	1215.21	22.36	17562	22.36	27113.6	22.36	37551.4				1495.64	120.024	1733.89	273.42	1734.08	1136.38	1733.89	2044.73	1733.82	2999.27		609.164	92.232	609.164	96.6282	609.164	101.667	609.164	106.527	609.164	87.612
											13.69	-10029.2	13.69	1223.4	22.38	17477.9	22.38	26946.3	22.38	37535.4				1494	122.737	1732.3	271.682	1732.49	1140.11	1732.3	2053.88	1732.23	2996.73		609.405	92.2042	609.405	96.6086	609.405	101.649	609.405	106.491	609.405	87.6309
											13.7	-10030.8	13.7	1201.76	22.4	17630.7	22.4	26933.4	22.4	37503.4				1492.36	124.759	1730.71	276.686	1730.89	1141.76	1730.71	2062.52	1730.64	2998.44		609.646	92.1805	609.646	96.5941	609.646	101.639	609.646	106.46	609.646	87.6503
											13.71	-10045.6	13.71	1217.62	22.42	17632.7	22.42	26835.5	22.42	37871.4				1490.71	130.06	1729.11	282.176	1729.3	1144.04	1729.11	2067.28	1729.04	3000.22		609.888	92.1595	609.888	96.5837	609.888	101.635	609.888	106.433	609.888	87.6697
											13.72	-9955.61	13.72	1404.4	22.44	17300	22.44	26991.4	22.44	37583.4				1489.07	128.138	1727.52	288.046	1727.71	1146.43	1727.52	2071.24	1727.45	3004.02		610.129	92.1397	610.129	96.5761	610.129	101.635	610.129	106.409	610.129	87.6886
											13.73	-9882.39	13.73	1573.51	22.46	17407	22.46	26857	22.46	37871.4				1487.43	123.231	1725.93	286.335	1726.11	1149.08	1725.93	2064.85	1725.86	3004.87		610.37	92.1197	610.37	96.5704	610.37	101.639	610.37	106.388	610.37	87.7064
											13.74	-9891.67	13.74	1636.86	22.48	17687.3	22.48	26987.9	22.48	37935.4				1485.79	117.741	1724.33	292.997	1724.52	1153.97	1724.33	2063.07	1724.26	3009.19		610.611	92.0986	610.611	96.5656	610.611	101.646	610.611	106.369	610.611	87.7229
											13.75	-9901.84	13.75	1675.92	22.5	17383.3	22.5	27095.7	22.5	37823.4				1484.14	104.171	1722.74	294.394	1722.93	1157.26	1722.74	2059.36	1722.67	3008.59		610.852	92.0758	610.852	96.5614	610.852	101.653	610.852	106.353	610.852	87.7379
											13.76	-9834.75	13.76	1783.4	22.52	17652.7	22.52	26918.3	22.52	37519.4				1482.5	104.239	1721.14	294.085	1721.33	1160.49	1721.14	2056.38	1721.07	3007.47		611.093	92.0513	611.093	96.5577	611.093	101.662	611.093	106.338	611.093	87.7514
											13.77	-9791.95	13.77	1706.77	22.54	17558.3	22.54	27249.2	22.54	37695.4				1480.85	95.6406	1719.55	296.65	1719.73	1163.59	1719.55	2058.74	1719.48	3007.14		611.334	92.0255	611.334	96.5546	611.334	101.672	611.334	106.327	611.334	87.7638
											13.78	-9764.61	13.78	1376.21	22.56	17334.2	22.56	27031.7	22.56	37903.4				1479.21	87.9711	1717.95	298.411	1718.14	1169.71	1717.95	2065.1	1717.88	3005.7		611.575	91.9993	611.575	96.5529	611.575	101.682	611.575	106.319	611.575	87.7755
											13.79	-9861.31	13.79	1300.85	22.58	17626	22.58	27220.3	22.58	37583.4				1477.56	85.9488	1716.36	296.944	1716.54	1174.46	1716.36	2073.5	1716.29	3003.46		611.816	91.9739	611.816	96.5531	611.816	101.695	611.816	106.315	611.816	87.787
											13.8	-10100	13.8	1521.59	22.6	18017.4	22.6	27235.5	22.6	38191.4				1475.92	87.1186	1714.76	299.311	1714.95	1177.44	1714.76	2081.5	1714.69	3005.7		612.057	91.9508	612.057	96.5563	612.057	101.71	612.057	106.316	612.057	87.7992
											13.81	-10274.1	13.81	1558.2	22.62	17883.7	22.62	27030.7	22.62	38063.4				1474.27	101.31	1713.17	304.322	1713.35	1178.55	1713.17	2087.8	1713.1	3007		612.298	91.9311	612.298	96.5633	612.298	101.729	612.298	106.322	612.298	87.8126
											13.82	-10391.5	13.82	1448.45	22.64	17736.5	22.64	26876.1	22.64	37119.4				1472.62	94.862	1711.57	310.071	1711.76	1182.53	1711.57	2099.18	1711.5	3007.51		612.539	91.9163	612.539	96.5747	612.539	101.751	612.539	106.335	612.539	87.828
											13.83	-10249.1	13.83	1513.34	22.66	17632.6	22.66	27053.7	22.66	37727.4				1470.98	101.273	1709.97	314.738	1710.16	1187.43	1709.97	2097.42	1709.9	3005.76		612.78	91.9071	612.78	96.5914	612.78	101.778	612.78	106.353	612.78	87.846
											13.84	-9960.97	13.84	1675.16	22.68	17415.5	22.68	27294	22.68	38191.4				1469.33	100.197	1708.38	316.812	1708.56	1191.57	1708.38	2100.68	1708.3	3005.21		613.021	91.9042	613.021	96.6133	613.021	101.809	613.021	106.377	613.021	87.8668
											13.85	-9833.83	13.85	1705.45	22.7	17204.5	22.7	27605.5	22.7	37919.4				1467.68	93.7887	1706.78	314.284	1706.96	1192.16	1706.78	2102.75	1706.71	3004.22		613.263	91.9076	613.263	96.6408	613.263	101.845	613.263	106.406	613.263	87.8907
											13.86	-9783.4	13.86	1673.06	22.72	17714.3	22.72	27462.6	22.72	37903.4				1466.03	96.2562	1705.18	321.861	1705.37	1192.87	1705.18	2107.91	1705.11	3003.1		613.504	91.9171	613.504	96.6734	613.504	101.885	613.504	106.44	613.504	87.9175
											13.87	-9834.55	13.87	1557.81	22.74	17720.5	22.74	26952.9	22.74	38111.4				1464.38	92.1029	1703.58	328.355	1703.77	1194.18	1703.58	2113.01	1703.51	3003.58		613.745	91.9321	613.745	96.7109	613.745	101.929	613.745	106.477	613.745	87.9468
											13.88	-9921.05	13.88	1431.74	22.76	17350.2	22.76	27102.5	22.76	37263.4				1462.74	93.4163	1701.98	330.836	1702.17	1198.76	1701.98	2117.83	1701.91	3000.96		613.986	91.9518	613.986	96.7525	613.986	101.976	613.986	106.516	613.986	87.9782
											13.89	-10035.2	13.89	1438.11	22.78	17553.8	22.78	27295	22.78	38447.4				1461.09	103.765	1700.38	336.136	1700.57	1205.74	1700.38	2121.47	1700.31	3002.29		614.227	91.9751	614.227	96.7978	614.227	102.025	614.227	106.557	614.227	88.0107
											13.9	-10106.9	13.9	1506.65	22.8	17352.6	22.8	27669.1	22.8	37823.4				1459.44	114.665	1698.78	340.338	1698.97	1213.41	1698.78	2129.49	1698.71	3004.24		614.468	92.0011	614.468	96.8461	614.468	102.076	614.468	106.599	614.468	88.0434
											13.91	-9892.18	13.91	1761.23	22.82	17608.4	22.82	27183.9	22.82	38511.4				1457.79	128.976	1697.18	345.653	1697.37	1220.49	1697.18	2132.98	1697.11	3003.1		614.709	92.029	614.709	96.897	614.709	102.128	614.709	106.641	614.709	88.0752
											13.92	-9677.22	13.92	1995.58	22.84	17619.9	22.84	26999	22.84	37583.4				1456.14	138.906	1695.58	356.36	1695.77	1227.42	1695.58	2134.31	1695.51	3003.11		614.95	92.0581	614.95	96.9501	614.95	102.182	614.95	106.683	614.95	88.1053
											13.93	-9812.46	13.93	1519.28	22.86	17844.6	22.86	27282.6	22.86	37727.4				1454.49	153.005	1693.98	355.047	1694.17	1233.96	1693.98	2133.61	1693.91	3001.26		615.191	92.0881	615.191	97.0054	615.191	102.237	615.191	106.725	615.191	88.1325
											13.94	-9937.98	13.94	1244.13	22.88	17859.6	22.88	27129.7	22.88	38991.4				1452.84	154.632	1692.38	356.683	1692.57	1240.38	1692.38	2144.05	1692.31	3001.08		615.432	92.1188	615.432	97.063	615.432	102.294	615.432	106.768	615.432	88.1561
											13.95	-10010.6	13.95	1518.89	22.9	17900.9	22.9	27103	22.9	38303.4				1451.19	159.36	1690.78	362.772	1690.97	1246.86	1690.78	2152.91	1690.71	3002.96		615.673	92.1503	615.673	97.123	615.673	102.352	615.673	106.811	615.673	88.1754
											13.96	-9906.88	13.96	1736.17	22.92	17508.8	22.92	27413.3	22.92	38031.4				1449.54	161.076	1689.18	374.879	1689.37	1252.1	1689.18	2160.38	1689.11	3000.98		615.914	92.1829	615.914	97.1858	615.914	102.412	615.914	106.856	615.914	88.19
											13.97	-9416.84	13.97	1739.95	22.94	17131.3	22.94	27255.5	22.94	38591.4				1447.88	158.304	1687.58	381.321	1687.77	1259.9	1687.58	2163.98	1687.51	3001.87		616.155	92.217	616.155	97.2517	616.155	102.474	616.155	106.903	616.155	88.1998
											13.98	-9304.32	13.98	1627.21	22.96	17064	22.96	26959.1	22.96	39023.4				1446.23	147.914	1685.98	390.621	1686.16	1271.11	1685.98	2167.88	1685.91	3001.74		616.396	92.2528	616.396	97.3209	616.396	102.538	616.396	106.951	616.396	88.2047
											13.99	-9835.28	13.99	1336.18	22.98	17249.5	22.98	27126.8	22.98	38543.4				1444.58	144.302	1684.38	402.028	1684.56	1285.39	1684.38	2178.55	1684.3	3005.46		616.637	92.2904	616.637	97.3934	616.637	102.604	616.637	107.002	616.637	88.2052
											14	-9983.43	14	1303.47	23	17512.2	23	27232	23	38639.4				1442.93	137.411	1682.77	411.505	1682.96	1294.09	1682.77	2193.56	1682.7	3006.17		616.878	92.3298	616.878	97.4688	616.878	102.672	616.878	107.054	616.878	88.2015
											14.01	-9667.4	14.01	1579.66	23.02	17586.9	23.02	27603.6	23.02	39199.4				1441.27	127.676	1681.17	417.063	1681.36	1298.36	1681.17	2195.12	1681.1	3005.77		617.12	92.3705	617.12	97.5465	617.12	102.74	617.12	107.106	617.12	88.1945
											14.02	-9602.04	14.02	1738.7	23.04	17348.1	23.04	27692.6	23.04	39055.4				1439.62	138.673	1679.57	419.493	1679.75	1298.86	1679.57	2204.05	1679.5	3006.85		617.361	92.4119	617.361	97.6258	617.361	102.807	617.361	107.159	617.361	88.1846
											14.03	-9744.96	14.03	1800.01	23.06	18056.4	23.06	27466.8	23.06	38607.4				1437.96	149.906	1677.96	421.459	1678.15	1302.92	1677.96	2215.22	1677.89	3005.86		617.602	92.4529	617.602	97.7053	617.602	102.873	617.602	107.209	617.602	88.1726
											14.04	-9769.74	14.04	1900.03	23.08	17879.2	23.08	27325.6	23.08	39439.4				1436.31	163.97	1676.36	427.104	1676.55	1311.44	1676.36	2229.81	1676.29	3007.96		617.843	92.4925	617.843	97.7837	617.843	102.934	617.843	107.257	617.843	88.1591
											14.05	-9729.21	14.05	2016.53	23.1	17635.8	23.1	27584.2	23.1	39343.4				1434.66	178.566	1674.75	431.033	1674.94	1324	1674.75	2237.11	1674.68	3006.92		618.084	92.5295	618.084	97.8595	618.084	102.991	618.084	107.3	618.084	88.1445
											14.06	-9845.33	14.06	1952.26	23.12	17582.4	23.12	27532.6	23.12	39823.4				1433	187.219	1673.15	432.505	1673.34	1337.14	1673.15	2249.77	1673.08	3005.37		618.325	92.5626	618.325	97.9311	618.325	103.041	618.325	107.338	618.325	88.1292
											14.07	-10002.8	14.07	1814.56	23.14	17772.4	23.14	27735.3	23.14	39807.4				1431.35	188.392	1671.54	435.12	1671.73	1352.85	1671.54	2257.78	1671.47	3007.38		618.566	92.5909	618.566	97.9971	618.566	103.083	618.566	107.37	618.566	88.1136
											14.08	-9761.19	14.08	1770.95	23.16	17811	23.16	27784.5	23.16	40255.4				1429.69	195.197	1669.94	451.106	1670.13	1368.82	1669.94	2269.84	1669.87	3006.84		618.807	92.6137	618.807	98.0562	618.807	103.116	618.807	107.396	618.807	88.0976
											14.09	-9420.33	14.09	1759.07	23.18	17460	23.18	27583.8	23.18	40447.4				1428.04	210.438	1668.33	465.803	1668.52	1384.72	1668.33	2283.72	1668.26	3006.75		619.048	92.6303	619.048	98.1074	619.048	103.139	619.048	107.414	619.048	88.0813
											14.1	-9402.8	14.1	1672.56	23.2	17692.3	23.2	27512.5	23.2	41839.4				1426.38	206.236	1666.73	481.455	1666.92	1396.55	1666.73	2297.09	1666.66	3004.43		619.289	92.6407	619.289	98.15	619.289	103.154	619.289	107.426	619.289	88.0646
											14.11	-9491.51	14.11	1575.43	23.22	17920.3	23.22	27505	23.22	40927.4				1424.72	200.921	1665.12	500.072	1665.31	1406.57	1665.12	2306.27	1665.05	3003.87		619.53	92.645	619.53	98.1834	619.53	103.158	619.53	107.432	619.53	88.0474
											14.12	-9798.68	14.12	1452.46	23.24	17919.1	23.24	27643.2	23.24	40815.4				1423.06	215.621	1663.52	511.529	1663.7	1415.01	1663.52	2324.32	1663.44	3003.93		619.771	92.6437	619.771	98.2075	619.771	103.154	619.771	107.432	619.771	88.0294
											14.13	-10041.5	14.13	1353.51	23.26	18004.6	23.26	27736.6	23.26	41679.4				1421.41	210.992	1661.91	531.797	1662.1	1423.07	1661.91	2340.97	1661.84	3000.97		620.012	92.6372	620.012	98.2224	620.012	103.141	620.012	107.427	620.012	88.0106
											14.14	-9848.8	14.14	1376.69	23.28	18048.6	23.28	27709.6	23.28	42287.4				1419.75	213.958	1660.3	544.333	1660.49	1434.06	1660.3	2357.64	1660.23	3001.56		620.253	92.6263	620.253	98.2282	620.253	103.121	620.253	107.417	620.253	87.9908
											14.15	-9717.09	14.15	1427.06	23.3	18132.6	23.3	27634.4	23.3	42287.4				1418.09	211.67	1658.69	553.759	1658.88	1446.78	1658.69	2366	1658.62	3002.78		620.494	92.6117	620.494	98.2252	620.494	103.093	620.494	107.403	620.494	87.97
											14.16	-9932.86	14.16	1518.74	23.32	17907.6	23.32	27816.2	23.32	42191.4				1416.43	207.643	1657.08	557.997	1657.27	1459.73	1657.08	2380.55	1657.01	3004.44		620.735	92.594	620.735	98.2138	620.735	103.06	620.735	107.385	620.735	87.9482
											14.17	-10138.7	14.17	1610.07	23.34	17824.9	23.34	27779.8	23.34	43279.4				1414.78	209.945	1655.48	569.321	1655.66	1473.35	1655.48	2389.56	1655.41	3009.22		620.976	92.574	620.976	98.1945	620.976	103.02	620.976	107.364	620.976	87.9255
											14.18	-10263.6	14.18	1693.74	23.36	18395.8	23.36	28183.5	23.36	43103.4				1413.12	224.74	1653.87	591.305	1654.06	1492.19	1653.87	2402.1	1653.8	3013.3		621.217	92.5519	621.217	98.1677	621.217	102.976	621.217	107.339	621.217	87.9021
											14.19	-10146.1	14.19	1728.25	23.38	17808.2	23.38	27832.7	23.38	43359.4				1411.46	224.4	1652.26	604.908	1652.45	1514.62	1652.26	2416.18	1652.19	3017.7		621.459	92.5282	621.459	98.1338	621.459	102.927	621.459	107.311	621.459	87.8781
											14.2	-9623.79	14.2	1680.16	23.4	17633.9	23.4	27926.8	23.4	43711.4				1409.8	232.239	1650.65	618.615	1650.84	1535.96	1650.65	2431.63	1650.58	3019.67		621.7	92.503	621.7	98.0933	621.7	102.874	621.7	107.279	621.7	87.8538
											14.21	-9443	14.21	1579.87	23.42	17761.8	23.42	28191.6	23.42	44207.4				1408.14	241.133	1649.04	634.533	1649.23	1555.81	1649.04	2449.3	1648.97	3023.24		621.941	92.4765	621.941	98.0466	621.941	102.817	621.941	107.243	621.941	87.8295
											14.22	-9687.86	14.22	1417.52	23.44	17784.8	23.44	28282.2	23.44	44447.4				1406.48	244.466	1647.43	643.972	1647.62	1576.75	1647.43	2470.04	1647.36	3024.7		622.182	92.4485	622.182	97.9942	622.182	102.756	622.182	107.203	622.182	87.8054
											14.23	-9869.96	14.23	1354.45	23.46	18172.1	23.46	28359.2	23.46	44239.4				1404.82	239.671	1645.82	654.726	1646.01	1595.8	1645.82	2495.3	1645.75	3023.34		622.423	92.4193	622.423	97.9368	622.423	102.693	622.423	107.16	622.423	87.7818
											14.24	-9994.68	14.24	1376.77	23.48	18288.4	23.48	28036.2	23.48	44719.4				1403.15	255.38	1644.21	675.009	1644.4	1615.03	1644.21	2519.1	1644.14	3023.15		622.664	92.3887	622.664	97.8748	622.664	102.627	622.664	107.113	622.664	87.7589
											14.25	-9944.57	14.25	1372.05	23.5	18249.9	23.5	28529.6	23.5	44975.4				1401.49	260.068	1642.6	699.763	1642.79	1628.75	1642.6	2535.87	1642.53	3022.41		622.905	92.3569	622.905	97.8091	622.905	102.559	622.905	107.063	622.905	87.7369
											14.26	-9789.61	14.26	1351.05	23.52	18133.9	23.52	28379.4	23.52	46031.4				1399.83	274.03	1640.99	712.828	1641.18	1641.35	1640.99	2557.59	1640.92	3021.66		623.146	92.3241	623.146	97.7405	623.146	102.49	623.146	107.011	623.146	87.716
											14.27	-9721.84	14.27	1419.58	23.54	17803.6	23.54	28306.2	23.54	45807.4				1398.17	275.749	1639.38	735.488	1639.56	1657.83	1639.38	2577.03	1639.3	3025.13		623.387	92.2905	623.387	97.6697	623.387	102.42	623.387	106.956	623.387	87.6963
											14.28	-9703.78	14.28	1534.63	23.56	17929.8	23.56	28645.7	23.56	45167.4				1396.51	285.575	1637.76	762.836	1637.95	1679.3	1637.76	2595.34	1637.69	3028.33		623.628	92.2565	623.628	97.5978	623.628	102.351	623.628	106.901	623.628	87.6778
											14.29	-9817.27	14.29	1807.14	23.58	17966.5	23.58	28524.1	23.58	45743.4				1394.84	283.097	1636.15	777.34	1636.34	1698.65	1636.15	2614.89	1636.08	3030.98		623.869	92.2223	623.869	97.5259	623.869	102.283	623.869	106.844	623.869	87.6606
											14.3	-9930.23	14.3	2096.67	23.6	17663.4	23.6	28369.1	23.6	45215.4				1393.18	304.375	1634.54	790.974	1634.73	1715.76	1634.54	2629.53	1634.47	3032.43		624.11	92.1885	624.11	97.4548	624.11	102.217	624.11	106.788	624.11	87.6448
											14.31	-9627.34	14.31	2053.03	23.62	17969.4	23.62	28358.5	23.62	45583.4				1391.52	300.099	1632.93	813.496	1633.11	1739.91	1632.93	2640.18	1632.85	3036.87		624.351	92.1554	624.351	97.3857	624.351	102.155	624.351	106.732	624.351	87.6305
											14.32	-9301.1	14.32	1895.79	23.64	18056.4	23.64	28064.9	23.64	45103.4				1389.85	294.048	1631.31	834.86	1631.5	1768.66	1631.31	2655.99	1631.24	3040.72		624.592	92.1235	624.592	97.3193	624.592	102.098	624.592	106.678	624.592	87.6176
											14.33	-9466.73	14.33	1536.62	23.66	18173	23.66	28158.5	23.66	45567.4				1388.19	294.587	1629.7	853.208	1629.89	1793.71	1629.7	2678.12	1629.63	3045.71		624.833	92.093	624.833	97.2566	624.833	102.045	624.833	106.625	624.833	87.6061
											14.34	-9706.59	14.34	1279.54	23.68	18226.3	23.68	28507.5	23.68	46031.4				1386.52	295.463	1628.08	876.787	1628.27	1813.31	1628.08	2695.81	1628.01	3050.16		625.074	92.0642	625.074	97.198	625.074	101.998	625.074	106.575	625.074	87.5961
											14.35	-9895.33	14.35	1631.93	23.7	17700.5	23.7	28287	23.7	45135.4				1384.86	305.218	1626.47	897.184	1626.66	1827.75	1626.47	2721.93	1626.4	3055.44		625.316	92.0376	625.316	97.1441	625.316	101.957	625.316	106.527	625.316	87.5876
											14.36	-10052.3	14.36	1891.22	23.72	17956	23.72	28336	23.72	45215.4				1383.19	314.078	1624.86	903.905	1625.04	1842.59	1624.86	2742.24	1624.78	3058.54		625.557	92.0132	625.557	97.0952	625.557	101.923	625.557	106.482	625.557	87.5806
											14.37	-10126.2	14.37	1616.03	23.74	17830.4	23.74	28537.3	23.74	45615.4				1381.53	312.571	1623.24	918.882	1623.43	1854.2	1623.24	2766.98	1623.17	3064.26		625.798	91.9915	625.798	97.0513	625.798	101.895	625.798	106.44	625.798	87.5751
											14.38	-10126.2	14.38	1350.8	23.76	17656.3	23.76	28637.7	23.76	45871.4				1379.86	327.536	1621.62	927.726	1621.81	1864.58	1621.62	2788.33	1621.55	3068.36		626.039	91.9725	626.039	97.0124	626.039	101.873	626.039	106.401	626.039	87.571
											14.39	-9965.62	14.39	1205.4	23.78	17361.9	23.78	28859.7	23.78	44959.4				1378.2	328.134	1620.01	936.993	1620.2	1874.1	1620.01	2799.72	1619.94	3069.02		626.28	91.9569	626.28	96.9782	626.28	101.858	626.28	106.367	626.28	87.5683
											14.4	-9817.77	14.4	1253.8	23.8	17510.3	23.8	28365.6	23.8	45279.4				1376.53	330.476	1618.39	935.784	1618.58	1886.32	1618.39	2817.6	1618.32	3074.05		626.521	91.9448	626.521	96.9484	626.521	101.848	626.521	106.337	626.521	87.567
											14.41	-9703.92	14.41	1630.86	23.82	17731.5	23.82	28186.6	23.82	45071.4				1374.86	327.147	1616.78	948.086	1616.96	1903.11	1616.78	2828.19	1616.71	3082.87		626.762	91.9368	626.762	96.9227	626.762	101.845	626.762	106.311	626.762	87.5669
											14.42	-9629.72	14.42	1707.73	23.84	17843.3	23.84	28102.7	23.84	45599.4				1373.19	335.153	1615.16	958.006	1615.35	1922.13	1615.16	2850.7	1615.09	3088.64		627.003	91.9333	627.003	96.9008	627.003	101.846	627.003	106.291	627.003	87.5679
											14.43	-9604.78	14.43	1398.32	23.86	17924.9	23.86	28332.4	23.86	45631.4				1371.53	329.583	1613.54	960.009	1613.73	1938.99	1613.54	2875.12	1613.47	3101.67		627.244	91.9349	627.244	96.8825	627.244	101.853	627.244	106.275	627.244	87.5701
											14.44	-9670.39	14.44	1400.8	23.88	17704	23.88	28524.6	23.88	45151.4				1369.86	328.797	1611.93	968.496	1612.12	1951.33	1611.93	2882.64	1611.85	3112.22		627.485	91.9422	627.485	96.8675	627.485	101.864	627.485	106.266	627.485	87.5732
											14.45	-9813.41	14.45	1678.83	23.9	17791.4	23.9	28888.7	23.9	45471.4				1368.19	346.107	1610.31	970.631	1610.5	1961.04	1610.31	2895.16	1610.24	3121.7		627.726	91.9554	627.726	96.8558	627.726	101.879	627.726	106.262	627.726	87.5772
											14.46	-9711.36	14.46	1699.28	23.92	18066.1	23.92	28864.8	23.92	46559.4				1366.52	348.342	1608.69	977.876	1608.88	1967.27	1608.69	2896.07	1608.62	3127.96		627.967	91.975	627.967	96.8475	627.967	101.898	627.967	106.263	627.967	87.582
											14.47	-9459.91	14.47	1566.2	23.94	17984.8	23.94	28377.1	23.94	45791.4				1364.85	357.269	1607.07	975.2	1607.26	1969.27	1607.07	2901.69	1607	3134.2		628.208	92.0011	628.208	96.8426	628.208	101.92	628.208	106.27	628.208	87.5873
											14.48	-9434.2	14.48	1777.04	23.96	17956.7	23.96	28522.2	23.96	44959.4				1363.18	358.688	1605.45	971.016	1605.64	1976.31	1605.45	2904.02	1605.38	3133.87		628.449	92.0334	628.449	96.8411	628.449	101.944	628.449	106.282	628.449	87.5931
											14.49	-9509.48	14.49	2117.03	23.98	18254.8	23.98	28475.5	23.98	46287.4				1361.51	354.805	1603.83	983.294	1604.02	1985.74	1603.83	2892.27	1603.76	3127.79		628.691	92.0718	628.691	96.8434	628.691	101.971	628.691	106.297	628.691	87.5992
											14.5	-9508.05	14.5	1950.1	24	18031	24	28818.8	24	45231.4				1359.84	345.296	1602.21	970.719	1602.4	1995.15	1602.21	2887.07	1602.14	3126.19		628.932	92.1155	628.932	96.8493	628.932	102.001	628.932	106.317	628.932	87.6054
											14.51	-9481.79	14.51	1642.14	24.02	17482.7	24.02	28692.4	24.02	44543.4				1358.17	349.921	1600.59	975.185	1600.78	2005.25	1600.59	2881.09	1600.52	3124.59		629.173	92.1639	629.173	96.8591	629.173	102.031	629.173	106.339	629.173	87.6117
											14.52	-9471.44	14.52	1663.11	24.04	18232.2	24.04	28492	24.04	46015.4				1356.5	342.807	1598.97	978.057	1599.16	2018.48	1598.97	2892.24	1598.9	3123.4		629.414	92.2157	629.414	96.8725	629.414	102.063	629.414	106.363	629.414	87.6178
											14.53	-9462.85	14.53	1744.04	24.06	17668.9	24.06	28284.7	24.06	44735.4				1354.83	336.193	1597.35	968.337	1597.54	2025.72	1597.35	2906.45	1597.28	3127.6		629.655	92.2699	629.655	96.8893	629.655	102.095	629.655	106.389	629.655	87.6238
											14.54	-9439.58	14.54	1675.8	24.08	18109	24.08	28456	24.08	45039.4				1353.16	333.362	1595.73	969.25	1595.92	2026.37	1595.73	2906.97	1595.66	3134.54		629.896	92.3252	629.896	96.9092	629.896	102.128	629.896	106.416	629.896	87.6295
											14.55	-9455.47	14.55	1546.12	24.1	17853.5	24.1	28679.1	24.1	45775.4				1351.48	349.446	1594.11	962.267	1594.3	2025.01	1594.11	2911.07	1594.04	3146.79		630.137	92.3803	630.137	96.9318	630.137	102.161	630.137	106.443	630.137	87.635
											14.56	-9662.84	14.56	1258.18	24.12	17682.3	24.12	28641.7	24.12	44431.4				1349.81	345.898	1592.49	957.416	1592.68	2022.96	1592.49	2914.1	1592.42	3155.58		630.378	92.4342	630.378	96.9563	630.378	102.194	630.378	106.47	630.378	87.6402
											14.57	-9879.97	14.57	1061.28	24.14	17865.2	24.14	28083.9	24.14	45231.4				1348.14	341.715	1590.87	946.583	1591.06	2024.04	1590.87	2911.77	1590.8	3165.35		630.619	92.4859	630.619	96.9823	630.619	102.227	630.619	106.498	630.619	87.6454
											14.58	-10050.7	14.58	1231.73	24.16	17629.9	24.16	28169.7	24.16	45087.4				1346.47	328.248	1589.25	947.875	1589.44	2030.84	1589.25	2917.59	1589.18	3172		630.86	92.5348	630.86	97.009	630.86	102.26	630.86	106.526	630.86	87.6507
											14.59	-10094.8	14.59	1412.91	24.18	17692.5	24.18	28528.2	24.18	45903.4				1344.79	329.635	1587.62	952.773	1587.81	2039.76	1587.62	2910.09	1587.55	3170.82		631.101	92.5803	631.101	97.0359	631.101	102.293	631.101	106.555	631.101	87.6562
											14.6	-9838.89	14.6	1548.93	24.2	17671.5	24.2	28531.7	24.2	45823.4				1343.12	328.627	1586	947.202	1586.19	2042.24	1586	2907.9	1585.93	3169.42		631.342	92.6224	631.342	97.0623	631.342	102.326	631.342	106.584	631.342	87.6623
											14.61	-9664.66	14.61	1635.55	24.22	17597.1	24.22	28045.6	24.22	46463.4				1341.45	322.986	1584.38	948.255	1584.57	2039.19	1584.38	2905.65	1584.31	3162.99		631.583	92.6612	631.583	97.0879	631.583	102.36	631.583	106.615	631.583	87.6692
											14.62	-10067.2	14.62	1971.44	24.24	17434	24.24	28361.3	24.24	46319.4				1339.77	307.722	1582.75	938.623	1582.95	2034.06	1582.75	2902.84	1582.68	3155.11		631.824	92.697	631.824	97.1123	631.824	102.394	631.824	106.647	631.824	87.6772
											14.63	-10073.2	14.63	1926.78	24.26	17381.5	24.26	28335.2	24.26	46383.4				1338.1	307.124	1581.13	927.38	1581.32	2027.4	1581.13	2899.79	1581.06	3142.23		632.065	92.7305	632.065	97.1356	632.065	102.429	632.065	106.682	632.065	87.6865
											14.64	-9692.95	14.64	1499.46	24.28	17403.4	24.28	28208.2	24.28	45519.4				1336.42	300.476	1579.51	915.817	1579.7	2018.35	1579.51	2887.53	1579.44	3133.28		632.306	92.7621	632.306	97.1577	632.306	102.465	632.306	106.718	632.306	87.6972
											14.65	-9505.47	14.65	1312.55	24.3	17233.9	24.3	28475.2	24.3	45647.4				1334.74	305.902	1577.88	901.932	1578.07	2011.54	1577.88	2880.76	1577.81	3127.81		632.548	92.7926	632.548	97.1789	632.548	102.502	632.548	106.756	632.548	87.7095
											14.66	-9497.39	14.66	1348.8	24.32	17266.5	24.32	28819.4	24.32	45439.4				1333.07	296.627	1576.26	894.487	1576.45	2008.74	1576.26	2864.06	1576.19	3119.35		632.788	92.8225	632.788	97.1994	632.788	102.539	632.788	106.796	632.788	87.7233
											14.67	-9536.76	14.67	1425.23	24.34	17861.5	24.34	28865.4	24.34	45935.4				1331.39	293.763	1574.63	886.363	1574.82	2011.41	1574.63	2856.39	1574.56	3114.46		633.03	92.8524	633.03	97.2198	633.03	102.578	633.03	106.837	633.03	87.7386
											14.68	-9603.45	14.68	1525.88	24.36	17775.8	24.36	29306	24.36	46303.4				1329.71	275.627	1573.01	878.873	1573.2	2013.68	1573.01	2852.69	1572.94	3111.79		633.271	92.8824	633.271	97.2403	633.271	102.617	633.271	106.879	633.271	87.7552
											14.69	-9540.8	14.69	1552.24	24.38	17641.6	24.38	28627.1	24.38	46335.4				1328.04	283.349	1571.38	875.047	1571.57	2012.08	1571.38	2849.72	1571.31	3103.34		633.512	92.9125	633.512	97.2614	633.512	102.655	633.512	106.921	633.512	87.7728
											14.7	-9423.18	14.7	1549.44	24.4	17475.6	24.4	28299.5	24.4	47343.4				1326.36	279.614	1569.76	871.316	1569.95	2000.28	1569.76	2843.48	1569.68	3100.44		633.753	92.9426	633.753	97.2834	633.753	102.694	633.753	106.963	633.753	87.7911
											14.71	-9429.76	14.71	1658.17	24.42	17344.9	24.42	28591.7	24.42	46447.4				1324.68	264.389	1568.13	863.228	1568.32	1987.05	1568.13	2847.72	1568.06	3093.46		633.994	92.972	633.994	97.3064	633.994	102.731	633.994	107.003	633.994	87.8097
											14.72	-9484.93	14.72	1794.09	24.44	17580.3	24.44	28263.8	24.44	46623.4				1323.01	248.417	1566.5	855.608	1566.69	1976.19	1566.5	2838.96	1566.43	3088.17		634.235	93	634.235	97.3305	634.235	102.767	634.235	107.042	634.235	87.8282
											14.73	-9585.44	14.73	1804.36	24.46	17593.2	24.46	28181.4	24.46	46255.4				1321.33	244.874	1564.88	844.754	1565.06	1966.48	1564.88	2824.53	1564.8	3083.83		634.476	93.0255	634.476	97.3554	634.476	102.801	634.476	107.079	634.476	87.8462
											14.74	-9689.48	14.74	1789.34	24.48	17646.7	24.48	28693.1	24.48	47679.4				1319.65	242.473	1563.25	828.477	1563.44	1956.92	1563.25	2814.59	1563.18	3081.32		634.717	93.0472	634.717	97.3806	634.717	102.832	634.717	107.113	634.717	87.8635
											14.75	-9738.07	14.75	1823.84	24.5	17006.5	24.5	28413.9	24.5	48431.4				1317.97	245.052	1561.62	825.432	1561.81	1953.62	1561.62	2813.34	1561.55	3083.65		634.958	93.0641	634.958	97.4055	634.958	102.859	634.958	107.143	634.958	87.8798
											14.76	-9800.56	14.76	1867.57	24.52	17615.1	24.52	29304.2	24.52	47679.4				1316.29	249.573	1559.99	826.354	1560.18	1955.32	1559.99	2803.57	1559.92	3085.03		635.199	93.0748	635.199	97.4292	635.199	102.882	635.199	107.168	635.199	87.895
											14.77	-9977.56	14.77	1911.39	24.54	17956.3	24.54	28910.3	24.54	47951.4				1314.61	243.968	1558.36	817.429	1558.55	1957.68	1558.36	2807.9	1558.29	3085.6		635.44	93.0784	635.44	97.451	635.44	102.901	635.44	107.189	635.44	87.9089
											14.78	-10128.5	14.78	1945.9	24.56	17862.3	24.56	28992.2	24.56	48943.4				1312.93	234.402	1556.73	815.044	1556.92	1955.08	1556.73	2810.31	1556.66	3089.89		635.681	93.074	635.681	97.4698	635.681	102.914	635.681	107.204	635.681	87.9216
											14.79	-10020.9	14.79	1804.33	24.58	18011	24.58	29190.5	24.58	48399.4				1311.25	231.737	1555.1	814.513	1555.29	1949.62	1555.1	2816.28	1555.03	3093.71		635.922	93.061	635.922	97.4849	635.922	102.922	635.922	107.213	635.922	87.9331
											14.8	-9932.22	14.8	1740.92	24.6	17896	24.6	29111.4	24.6	47855.4				1309.57	217.206	1553.47	813.812	1553.66	1941.43	1553.47	2805.18	1553.4	3100.74		636.163	93.0393	636.163	97.4954	636.163	102.924	636.163	107.215	636.163	87.9436
											14.81	-9880.83	14.81	1832.57	24.62	17860.4	24.62	28940.3	24.62	48959.4				1307.89	197.881	1551.84	811.201	1552.04	1936.72	1551.84	2819.78	1551.77	3106.4		636.404	93.0091	636.404	97.5008	636.404	102.919	636.404	107.211	636.404	87.9534
											14.82	-9865.63	14.82	1900.86	24.64	17809.7	24.64	28122.3	24.64	48063.4				1306.21	187.318	1550.21	808.54	1550.4	1932.79	1550.21	2808.55	1550.14	3114.72		636.646	92.9712	636.646	97.5007	636.646	102.909	636.646	107.199	636.646	87.9624
											14.83	-9913.92	14.83	1912.28	24.66	17918.5	24.66	28328.7	24.66	49055.4				1304.52	181.978	1548.58	796.616	1548.77	1929.42	1548.58	2797.29	1548.51	3126.82		636.887	92.9265	636.887	97.4953	636.887	102.892	636.887	107.181	636.887	87.9709
											14.84	-10045.9	14.84	1741.36	24.68	17649.5	24.68	28733.9	24.68	48671.4				1302.84	174.096	1546.95	795.066	1547.14	1928.55	1546.95	2790.79	1546.88	3137.12		637.128	92.8763	637.128	97.4846	637.128	102.87	637.128	107.157	637.128	87.979
											14.85	-10288.4	14.85	1327.28	24.7	17626.2	24.7	28931.9	24.7	48719.4				1301.16	162.496	1545.32	802.727	1545.51	1932.58	1545.32	2785.09	1545.25	3152.61		637.369	92.8223	637.369	97.4692	637.369	102.844	637.369	107.126	637.369	87.9866
											14.86	-10224	14.86	1336.03	24.72	17710	24.72	28576.8	24.72	48959.4				1299.47	155.558	1543.69	805.897	1543.88	1935.51	1543.69	2775.75	1543.62	3167.78		637.61	92.766	637.61	97.4498	637.61	102.813	637.61	107.091	637.61	87.9937
											14.87	-9869.4	14.87	1745.01	24.74	17838.2	24.74	28277.4	24.74	48463.4				1297.79	144.899	1542.06	804.349	1542.25	1934.04	1542.06	2770.83	1541.99	3182.59		637.851	92.7091	637.851	97.4271	637.851	102.779	637.851	107.051	637.851	88.0001
											14.88	-9768.16	14.88	1797.01	24.76	17605.5	24.76	28614.1	24.76	48751.4				1296.11	140.643	1540.43	800.928	1540.62	1928.16	1540.43	2764.95	1540.35	3204.68		638.092	92.6528	638.092	97.4022	638.092	102.742	638.092	107.009	638.092	88.0056
											14.89	-9840.61	14.89	1615.14	24.78	17582.1	24.78	28841.3	24.78	48527.4				1294.42	125.623	1538.79	788.731	1538.98	1920.25	1538.79	2758.15	1538.72	3229.35		638.333	92.5984	638.333	97.3757	638.333	102.704	638.333	106.964	638.333	88.0099
											14.9	-9965.98	14.9	1741.83	24.8	17507.5	24.8	28694.9	24.8	48863.4				1292.74	121.806	1537.16	784.774	1537.35	1910.07	1537.16	2746.69	1537.09	3255.9		638.574	92.5466	638.574	97.3486	638.574	102.666	638.574	106.919	638.574	88.0126
											14.91	-10102.3	14.91	2000.47	24.82	17693.9	24.82	28953.1	24.82	49055.4				1291.05	109.611	1535.53	780.259	1535.72	1903.23	1535.53	2751.4	1535.46	3289.12		638.815	92.4978	638.815	97.3214	638.815	102.627	638.815	106.873	638.815	88.0133
											14.92	-9968.78	14.92	1884.92	24.84	17169	24.84	28975.3	24.84	48783.4				1289.37	117.52	1533.89	771.343	1534.08	1896.63	1533.89	2741.21	1533.82	3326.36		639.056	92.4518	639.056	97.2946	639.056	102.588	639.056	106.827	639.056	88.0116
											14.93	-9759	14.93	1661.48	24.86	17487.4	24.86	28733.2	24.86	48623.4				1287.68	105.775	1532.26	769.697	1532.45	1889.83	1532.26	2738.58	1532.19	3372.22		639.297	92.4084	639.297	97.2683	639.297	102.55	639.297	106.782	639.297	88.0074
											14.94	-9784.36	14.94	1742.89	24.88	17896.5	24.88	28619.4	24.88	48751.4				1286	96.8668	1530.62	771.534	1530.81	1883.11	1530.62	2732.78	1530.55	3424.42		639.538	92.3666	639.538	97.2426	639.538	102.512	639.538	106.738	639.538	88.0001
											14.95	-9863.2	14.95	1888.4	24.9	17660.9	24.9	28788.4	24.9	48447.4				1284.31	83.477	1528.99	774.677	1529.18	1883.21	1528.99	2731.44	1528.92	3485.16		639.779	92.3256	639.779	97.2172	639.779	102.473	639.779	106.694	639.779	87.9898
											14.96	-9616.1	14.96	1819	24.92	17203.8	24.92	29003.3	24.92	49295.4				1282.62	86.2939	1527.35	778.204	1527.54	1889.63	1527.35	2728.28	1527.28	3539.26		640.02	92.2843	640.02	97.1919	640.02	102.435	640.02	106.65	640.02	87.9764
											14.97	-9395.48	14.97	1752.27	24.94	17652.3	24.94	29016.1	24.94	49567.4				1280.94	78.5347	1525.72	782.851	1525.91	1899.84	1525.72	2727.14	1525.65	3590.46		640.261	92.2417	640.261	97.1663	640.261	102.396	640.261	106.606	640.261	87.9599
											14.98	-9414.29	14.98	1830.26	24.96	17168.3	24.96	28850.8	24.96	49039.4				1279.25	63.0095	1524.08	778.026	1524.28	1910.73	1524.08	2719.64	1524.01	3649.61		640.503	92.197	640.503	97.1399	640.503	102.355	640.503	106.561	640.503	87.9407
											14.99	-9434.04	14.99	1890.48	24.98	16977.7	24.98	28768.6	24.98	48335.4				1277.56	45.205	1522.45	767.436	1522.64	1918.38	1522.45	2719.7	1522.38	3697.08		640.744	92.1495	640.744	97.1126	640.744	102.313	640.744	106.515	640.744	87.9191
											15	-9344.64	15	1820.18	25	17104.6	25	29016.6	25	49071.4				1275.88	33.8439	1520.81	763.038	1521	1921.86	1520.81	2716.05	1520.74	3739.93		640.985	92.0991	640.985	97.0841	640.985	102.268	640.985	106.467	640.985	87.8956
											15.01	-9379.22	15.01	1788.96	25.02	17133.5	25.02	29117.3	25.02	47359.4				1274.19	19.1683	1519.17	766.251	1519.37	1920.36	1519.17	2713.43	1519.1	3779.72		641.226	92.0459	641.226	97.0543	641.226	102.222	641.226	106.418	641.226	87.8709
											15.02	-9758.61	15.02	1888.07	25.04	17519.7	25.04	28844.3	25.04	47295.4				1272.5	19.3165	1517.54	760.233	1517.73	1913.86	1517.54	2703.89	1517.46	3815.4		641.467	91.9903	641.467	97.0234	641.467	102.174	641.467	106.367	641.467	87.8456
											15.03	-9968.89	15.03	1854.7	25.06	17087.8	25.06	28769.6	25.06	47311.4				1270.81	0.4276	1515.9	767.492	1516.09	1902.88	1515.9	2699.9	1515.83	3849.09		641.708	91.9331	641.708	96.9918	641.708	102.124	641.708	106.316	641.708	87.8205
											15.04	-9824.35	15.04	1556.91	25.08	17090	25.08	28991.8	25.08	46735.4				1269.12	-4.52574	1514.26	767.16	1514.45	1887.51	1514.26	2695.94	1514.19	3879.11		641.949	91.8753	641.949	96.9599	641.949	102.073	641.949	106.265	641.949	87.7963
											15.05	-9848.68	15.05	1448.87	25.1	17336	25.1	28822.6	25.1	45903.4				1267.43	-17.025	1512.62	763.758	1512.81	1875.4	1512.62	2698.13	1512.55	3888.63		642.19	91.818	642.19	96.9282	642.19	102.022	642.19	106.215	642.19	87.7736
											15.06	-10118.7	15.06	1612.43	25.12	17081.7	25.12	28641.4	25.12	45215.4				1265.74	-10.2449	1510.98	764.761	1511.18	1871.29	1510.98	2698.52	1510.91	3878.82		642.431	91.7622	642.431	96.8974	642.431	101.971	642.431	106.168	642.431	87.753
											15.07	-10134.8	15.07	1618.09	25.14	17008.4	25.14	28920.9	25.14	46207.4				1264.05	-21.6522	1509.35	762.377	1509.54	1872.89	1509.35	2698.53	1509.27	3851.73		642.672	91.7088	642.672	96.8681	642.672	101.922	642.672	106.123	642.672	87.7348
											15.08	-9900.48	15.08	1467.71	25.16	16933.9	25.16	28894.4	25.16	45679.4				1262.36	-21.6438	1507.71	753.461	1507.9	1874.33	1507.71	2696.84	1507.63	3810.92		642.913	91.6587	642.913	96.8409	642.913	101.876	642.913	106.083	642.913	87.7195
											15.09	-9769.7	15.09	1443.76	25.18	16610.2	25.18	28963	25.18	45519.4				1260.67	-25.1806	1506.07	750.686	1506.26	1874.72	1506.07	2695.82	1506	3741.76		643.154	91.6124	643.154	96.816	643.154	101.832	643.154	106.049	643.154	87.707
											15.1	-9713.72	15.1	1502.76	25.2	16509.5	25.2	28982.3	25.2	44671.4				1258.97	-22.3404	1504.43	745.961	1504.62	1874.28	1504.43	2690.47	1504.36	3663.46		643.395	91.5701	643.395	96.7939	643.395	101.792	643.395	106.019	643.395	87.6976
											15.11	-9743.38	15.11	1347.04	25.22	16787.9	25.22	28928.2	25.22	44431.4				1257.28	-22.2935	1502.79	750.257	1502.98	1871.89	1502.79	2683.47	1502.71	3580.5		643.636	91.5318	643.636	96.7747	643.636	101.757	643.636	105.995	643.636	87.6908
											15.12	-9814.07	15.12	1091.55	25.24	16910.2	25.24	28741.6	25.24	44607.4				1255.59	-28.6211	1501.15	749.356	1501.34	1868.92	1501.15	2675.23	1501.07	3497.07		643.877	91.4974	643.877	96.7583	643.877	101.726	643.877	105.977	643.877	87.6866
											15.13	-9865.13	15.13	1276.4	25.26	16965.4	25.26	28910	25.26	44527.4				1253.9	-43.16	1499.51	747.506	1499.7	1864.12	1499.51	2671.35	1499.43	3422.11		644.119	91.4667	644.119	96.7446	644.119	101.7	644.119	105.964	644.119	87.6844
											15.14	-9883.79	15.14	1576.05	25.28	16896.4	25.28	28969.1	25.28	43935.4				1252.2	-55.9205	1497.87	743.485	1498.06	1856.74	1497.87	2670.88	1497.79	3355.91		644.36	91.4393	644.36	96.7333	644.36	101.678	644.36	105.956	644.36	87.6839
											15.15	-9656.93	15.15	1555.03	25.3	16916.1	25.3	28954.1	25.3	43135.4				1250.51	-72.6795	1496.22	742.932	1496.42	1849.46	1496.22	2665.16	1496.15	3297.07		644.601	91.4151	644.601	96.7242	644.601	101.662	644.601	105.952	644.601	87.6844
											15.16	-9446.48	15.16	1481.56	25.32	16846.2	25.32	28449.9	25.32	42527.4				1248.82	-83.9798	1494.58	743.261	1494.77	1842.43	1494.58	2662.05	1494.51	3257.64		644.842	91.3941	644.842	96.7171	644.842	101.649	644.842	105.95	644.842	87.6855
											15.17	-9844.14	15.17	1668.31	25.34	16958.8	25.34	28838	25.34	43311.4				1247.12	-104.728	1492.94	743.926	1493.13	1833.73	1492.94	2656.25	1492.87	3225.87		645.083	91.3765	645.083	96.7117	645.083	101.642	645.083	105.952	645.083	87.6868
											15.18	-10223.3	15.18	1855.23	25.36	16752.9	25.36	28401	25.36	43359.4				1245.43	-108.609	1491.3	746.288	1491.49	1825.21	1491.3	2655.81	1491.22	3202.91		645.324	91.3628	645.324	96.708	645.324	101.638	645.324	105.955	645.324	87.6879
											15.19	-9900.76	15.19	1782.67	25.38	16960.7	25.38	28510.6	25.38	42383.4				1243.73	-123.403	1489.65	750.444	1489.85	1822.36	1489.65	2656.36	1489.58	3182.51		645.565	91.3537	645.565	96.706	645.565	101.638	645.565	105.96	645.565	87.6886
											15.2	-9575.08	15.2	1693.29	25.4	16806.2	25.4	28629.6	25.4	42671.4				1242.04	-128.586	1488.01	750.783	1488.2	1823.52	1488.01	2652.09	1487.94	3167.52		645.806	91.3502	645.806	96.7059	645.806	101.643	645.806	105.966	645.806	87.6886
											15.21	-9590.05	15.21	1673.08	25.42	16637.5	25.42	28398.9	25.42	41903.4				1240.34	-131.936	1486.37	750.718	1486.56	1826.46	1486.37	2658.84	1486.29	3161.82		646.047	91.3531	646.047	96.708	646.047	101.651	646.047	105.975	646.047	87.688
											15.22	-9677.3	15.22	1703.09	25.44	16046.1	25.44	28535.8	25.44	42015.4				1238.65	-143.587	1484.72	743.631	1484.91	1827.16	1484.72	2660.59	1484.65	3155.2		646.288	91.3637	646.288	96.7126	646.288	101.664	646.288	105.985	646.288	87.6869
											15.23	-9874.27	15.23	1849.86	25.46	16558.9	25.46	28712	25.46	42735.4				1236.95	-147.218	1483.08	734.842	1483.27	1824.84	1483.08	2661.75	1483.01	3154.87		646.529	91.3827	646.529	96.7203	646.529	101.681	646.529	105.998	646.529	87.6855
											15.24	-10040.5	15.24	1929.23	25.48	16853.8	25.48	28847	25.48	41135.4				1235.25	-155.131	1481.43	730.076	1481.62	1821.06	1481.43	2663.7	1481.36	3155.18		646.77	91.411	646.77	96.7313	646.77	101.702	646.77	106.013	646.77	87.684
											15.25	-10134.8	15.25	1864.43	25.5	16418.6	25.5	28620	25.5	41839.4				1233.56	-161.172	1479.79	726.415	1479.98	1818.54	1479.79	2660.92	1479.71	3156.05		647.011	91.4491	647.011	96.7462	647.011	101.727	647.011	106.032	647.011	87.6829
											15.26	-10108	15.26	1792.43	25.52	16378.4	25.52	28450.5	25.52	40575.4				1231.86	-171.724	1478.14	725.802	1478.34	1814.52	1478.14	2659.6	1478.07	3161.33		647.252	91.4969	647.252	96.765	647.252	101.757	647.252	106.054	647.252	87.6823
											15.27	-9910.71	15.27	1715.53	25.54	16361.6	25.54	28441.2	25.54	41343.4				1230.16	-178.913	1476.5	729.21	1476.69	1806.22	1476.5	2654.54	1476.42	3160.9		647.493	91.5541	647.493	96.7879	647.493	101.79	647.493	106.08	647.493	87.6825
											15.28	-9695.33	15.28	1574.07	25.56	16366.5	25.56	28492.6	25.56	41151.4				1228.46	-173.118	1474.85	731.393	1475.04	1802.14	1474.85	2656.41	1474.78	3161.54		647.734	91.6198	647.734	96.8147	647.734	101.827	647.734	106.109	647.734	87.6838
											15.29	-9463.68	15.29	1367.74	25.58	16147.7	25.58	28707.2	25.58	40847.4				1226.76	-179.095	1473.21	728.224	1473.4	1804.38	1473.21	2655.42	1473.13	3158.06		647.976	91.693	647.976	96.8451	647.976	101.868	647.976	106.141	647.976	87.6863
											15.3	-9616.99	15.3	1303.04	25.6	16369	25.6	28702.9	25.6	40383.4				1225.06	-174.894	1471.56	729.502	1471.75	1810.45	1471.56	2652.12	1471.48	3155.36		648.217	91.7721	648.217	96.8786	648.217	101.911	648.217	106.175	648.217	87.6902
											15.31	-10038.4	15.31	1342.64	25.62	16102.8	25.62	28296.3	25.62	41727.4				1223.37	-174.523	1469.91	731.879	1470.1	1815	1469.91	2658.04	1469.84	3160.59		648.458	91.8553	648.458	96.9144	648.458	101.956	648.458	106.211	648.458	87.6953
											15.32	-10204.9	15.32	1479.91	25.64	15977.3	25.64	28102	25.64	40895.4				1221.67	-175.609	1468.26	728.977	1468.46	1817.8	1468.26	2656.48	1468.19	3166.95		648.699	91.9409	648.699	96.9517	648.699	102.003	648.699	106.248	648.699	87.7015
											15.33	-10222.5	15.33	1669.22	25.66	15840.6	25.66	28528.2	25.66	41103.4				1219.97	-183.309	1466.62	728.357	1466.81	1819.21	1466.62	2655.59	1466.54	3176.6		648.94	92.0269	648.94	96.9896	648.94	102.05	648.94	106.285	648.94	87.7088
											15.34	-9946.62	15.34	1871.04	25.68	16331.1	25.68	28639.5	25.68	40895.4				1218.27	-193.113	1464.97	730.363	1465.16	1822.99	1464.97	2656.96	1464.89	3191.31		649.181	92.1119	649.181	97.0273	649.181	102.098	649.181	106.32	649.181	87.717
											15.35	-9598.85	15.35	2039.91	25.7	16174.8	25.7	28386.5	25.7	40847.4				1216.57	-200.503	1463.32	732.089	1463.51	1829.77	1463.32	2659.98	1463.25	3205.42		649.422	92.1944	649.422	97.0639	649.422	102.145	649.422	106.355	649.422	87.7258
											15.36	-9730.01	15.36	1774.37	25.72	16225.9	25.72	28777.8	25.72	40975.4				1214.87	-212.137	1461.67	745.286	1461.86	1835.28	1461.67	2661.66	1461.6	3231.11		649.663	92.2732	649.663	97.0986	649.663	102.191	649.663	106.387	649.663	87.7351
											15.37	-9975.01	15.37	1435.48	25.74	16360.7	25.74	28696.1	25.74	41183.4				1213.16	-217.106	1460.02	749.522	1460.21	1839.5	1460.02	2667.08	1459.95	3255.97		649.904	92.3477	649.904	97.1309	649.904	102.236	649.904	106.418	649.904	87.7448
											15.38	-10053.4	15.38	1471.75	25.76	16403.2	25.76	28186.8	25.76	40671.4				1211.46	-215.484	1458.37	754.038	1458.56	1844.75	1458.37	2674.08	1458.3	3287.33		650.145	92.4173	650.145	97.1602	650.145	102.279	650.145	106.446	650.145	87.7549
											15.39	-10059.2	15.39	1551.05	25.78	16211.5	25.78	28196.7	25.78	41023.4				1209.76	-220.372	1456.72	754.998	1456.91	1848.93	1456.72	2677.08	1456.65	3323.19		650.386	92.4817	650.386	97.1864	650.386	102.321	650.386	106.472	650.386	87.7653
											15.4	-9864.85	15.4	1454.02	25.8	16336.8	25.8	28511	25.8	41055.4				1208.06	-221.998	1455.07	756.65	1455.26	1850.1	1455.07	2680.91	1455	3359.95		650.627	92.5407	650.627	97.2091	650.627	102.361	650.627	106.496	650.627	87.776
											15.41	-9699.11	15.41	1380.41	25.82	16015.5	25.82	28645.1	25.82	40815.4				1206.35	-229.845	1453.42	754.032	1453.61	1849	1453.42	2684.79	1453.35	3397.21		650.868	92.5943	650.868	97.2283	650.868	102.398	650.868	106.518	650.868	87.7872
											15.42	-9747.73	15.42	1488.84	25.84	16139.7	25.84	28127.7	25.84	41135.4				1204.65	-232.735	1451.77	750.523	1451.96	1849.19	1451.77	2688.49	1451.7	3422.6		651.109	92.6423	651.109	97.2439	651.109	102.433	651.109	106.538	651.109	87.7989
											15.43	-9737.69	15.43	1644.61	25.86	15830.2	25.86	28267.8	25.86	40143.4				1202.95	-237.178	1450.12	744.76	1450.31	1850.38	1450.12	2689.03	1450.04	3434.69		651.35	92.6848	651.35	97.256	651.35	102.465	651.35	106.554	651.35	87.8111
											15.44	-9511.48	15.44	1882.61	25.88	15731.1	25.88	28463.5	25.88	40319.4				1201.24	-241.896	1448.47	742.745	1448.66	1852.43	1448.47	2685.81	1448.39	3434.87		651.591	92.7216	651.591	97.2646	651.591	102.494	651.591	106.569	651.591	87.8238
											15.45	-9515.51	15.45	1944.23	25.9	16209.7	25.9	28169	25.9	40687.4				1199.54	-244.748	1446.81	746.618	1447.01	1853.25	1446.81	2684.32	1446.74	3424.31		651.832	92.7524	651.832	97.2698	651.832	102.519	651.832	106.579	651.832	87.8371
											15.46	-10008	15.46	1641.17	25.92	16100.2	25.92	27995.3	25.92	40351.4				1197.83	-245.874	1445.16	752.045	1445.36	1852.9	1445.16	2685.41	1445.09	3405.24		652.073	92.7772	652.073	97.2714	652.073	102.541	652.073	106.587	652.073	87.8506
											15.47	-10310.7	15.47	1453.88	25.94	15990.1	25.94	28015.6	25.94	40367.4				1196.13	-252.469	1443.51	747.532	1443.7	1854.88	1443.51	2681.06	1443.44	3372.58		652.315	92.7959	652.315	97.2696	652.315	102.557	652.315	106.589	652.315	87.8644
											15.48	-9734.46	15.48	1851.01	25.96	16255	25.96	28230.2	25.96	40447.4				1194.42	-263.246	1441.86	754.312	1442.05	1858.11	1441.86	2686.09	1441.78	3349.11		652.556	92.8084	652.556	97.2645	652.556	102.569	652.556	106.587	652.556	87.8781
											15.49	-9626.71	15.49	1914.75	25.98	15974.8	25.98	28526.6	25.98	40303.4				1192.72	-269.046	1440.2	758.391	1440.4	1858.87	1440.2	2685.12	1440.13	3331.39		652.797	92.8151	652.797	97.2561	652.797	102.576	652.797	106.581	652.797	87.8914
											15.5	-9840.88	15.5	1746.06	26	15583.7	26	28185.7	26	39903.4				1191.01	-276.771	1438.55	762.658	1438.74	1859.08	1438.55	2685.55	1438.48	3320.47		653.038	92.8163	653.038	97.2447	653.038	102.578	653.038	106.569	653.038	87.9042
											15.51	-9951.18	15.51	1719.14	26.02	15702.1	26.02	27923.1	26.02	39903.4				1189.3	-284.165	1436.9	769.859	1437.09	1863.74	1436.9	2680.28	1436.82	3316.73		653.279	92.8127	653.279	97.2305	653.279	102.576	653.279	106.553	653.279	87.9162
											15.52	-9984.15	15.52	1795.31	26.04	15994.5	26.04	28222	26.04	39823.4				1187.6	-284.466	1435.24	774.371	1435.44	1868.99	1435.24	2686.25	1435.17	3310.6		653.52	92.8048	653.52	97.2136	653.52	102.569	653.52	106.533	653.52	87.9271
											15.53	-10019.3	15.53	1756.94	26.06	15836.6	26.06	28088.1	26.06	40223.4				1185.89	-289.752	1433.59	778.696	1433.78	1873.04	1433.59	2697.47	1433.51	3308.48		653.761	92.7937	653.761	97.1945	653.761	102.558	653.761	106.509	653.761	87.937
											15.54	-10045.3	15.54	1664.59	26.08	15464	26.08	28117.4	26.08	39855.4				1184.18	-294.816	1431.93	785.225	1432.12	1879.27	1431.93	2700.11	1431.86	3305.11		654.002	92.7802	654.002	97.1736	654.002	102.544	654.002	106.482	654.002	87.9457
											15.55	-9857.15	15.55	1740.07	26.1	16039.4	26.1	28089.3	26.1	40671.4				1182.48	-289.21	1430.28	797.703	1430.47	1884.07	1430.28	2708.49	1430.2	3304.59		654.243	92.7651	654.243	97.1511	654.243	102.527	654.243	106.454	654.243	87.9535
											15.56	-9627.73	15.56	1864.44	26.12	15990.1	26.12	28243.1	26.12	40079.4				1180.77	-284.568	1428.62	806.327	1428.81	1885.39	1428.62	2719.73	1428.55	3297.46		654.484	92.7491	654.484	97.1276	654.484	102.507	654.484	106.426	654.484	87.9603
											15.57	-9928.51	15.57	1772.47	26.14	15886.4	26.14	27721.5	26.14	40207.4				1179.06	-293.741	1426.96	812.527	1427.16	1885.28	1426.96	2719.77	1426.89	3283.68		654.725	92.7326	654.725	97.1033	654.725	102.486	654.725	106.397	654.725	87.9665
											15.58	-10314.1	15.58	1645.96	26.16	15999.3	26.16	28005.5	26.16	40671.4				1177.35	-300.868	1425.31	819.711	1425.5	1887.92	1425.31	2722.57	1425.23	3277.48		654.966	92.7159	654.966	97.0786	654.966	102.462	654.966	106.37	654.966	87.9724
											15.59	-10152.7	15.59	1743.09	26.18	15979.2	26.18	28280.8	26.18	40095.4				1175.64	-308.597	1423.65	822.645	1423.85	1889.27	1423.65	2720.51	1423.58	3277.78		655.207	92.6988	655.207	97.0535	655.207	102.437	655.207	106.344	655.207	87.978
											15.6	-9923.57	15.6	1909.72	26.2	15657.1	26.2	28437.9	26.2	40239.4				1173.93	-314.207	1421.99	825.725	1422.19	1893.36	1421.99	2716.11	1421.92	3280.15		655.448	92.6811	655.448	97.0283	655.448	102.411	655.448	106.32	655.448	87.9838
											15.61	-9953.1	15.61	2195.49	26.22	15889.6	26.22	28370.8	26.22	40527.4				1172.22	-319.561	1420.34	830.128	1420.53	1899.24	1420.34	2709.89	1420.26	3288.98		655.689	92.6622	655.689	97.003	655.689	102.383	655.689	106.298	655.689	87.9897
											15.62	-9999.61	15.62	2342.72	26.24	15645.3	26.24	28115.1	26.24	40719.4				1170.51	-326.603	1418.68	818.939	1418.87	1901.65	1418.68	2713.36	1418.61	3299.82		655.931	92.6416	655.931	96.9775	655.931	102.353	655.931	106.277	655.931	87.9959
											15.63	-9963.47	15.63	1888.23	26.26	15663.5	26.26	28249.8	26.26	40383.4				1168.8	-333.185	1417.02	818.927	1417.21	1902.72	1417.02	2721.24	1416.95	3321.63		656.172	92.6184	656.172	96.9518	656.172	102.321	656.172	106.259	656.172	88.0024
											15.64	-9930.27	15.64	1503.16	26.28	15740	26.28	28081.2	26.28	40351.4				1167.09	-326.199	1415.36	816.374	1415.55	1907.85	1415.36	2726	1415.29	3346.44		656.413	92.5923	656.413	96.9256	656.413	102.287	656.413	106.241	656.413	88.0091
											15.65	-10019.9	15.65	1615.29	26.3	15442.9	26.3	27652.5	26.3	40911.4				1165.38	-319.803	1413.7	817.626	1413.9	1914.68	1413.7	2744.91	1413.63	3385.56		656.654	92.5627	656.654	96.8989	656.654	102.251	656.654	106.224	656.654	88.0157
											15.66	-9879.65	15.66	1657.05	26.32	15319.7	26.32	27845.4	26.32	39151.4				1163.66	-318.789	1412.04	825.368	1412.24	1917.37	1412.04	2753.76	1411.97	3431.48		656.895	92.5296	656.895	96.8715	656.895	102.214	656.895	106.207	656.895	88.022
											15.67	-9291.91	15.67	1555.55	26.34	15546.3	26.34	27919.4	26.34	39919.4				1161.95	-325.686	1410.38	837.002	1410.58	1920.13	1410.38	2759.49	1410.31	3484.22		657.136	92.493	657.136	96.8435	657.136	102.176	657.136	106.19	657.136	88.0278
											15.68	-9033.13	15.68	1472.85	26.36	15399.4	26.36	27717.5	26.36	40175.4				1160.24	-327.711	1408.72	848.302	1408.92	1928.09	1408.72	2759.23	1408.65	3549.22		657.377	92.4535	657.377	96.8149	657.377	102.138	657.377	106.173	657.377	88.0327
											15.69	-9294.15	15.69	1425.34	26.38	15376.4	26.38	27610.8	26.38	39567.4				1158.53	-335.769	1407.06	854.594	1407.26	1940.47	1407.06	2768.55	1406.99	3621.89		657.618	92.4119	657.618	96.7859	657.618	102.1	657.618	106.155	657.618	88.0365
											15.7	-9513.02	15.7	1566.47	26.4	15621	26.4	27674	26.4	40223.4				1156.81	-339.458	1405.4	857.332	1405.6	1953.11	1405.4	2768.72	1405.33	3682.66		657.859	92.3691	657.859	96.7569	657.859	102.064	657.859	106.138	657.859	88.0389
											15.71	-9679.2	15.71	1911.37	26.42	15542	26.42	27693.1	26.42	39439.4				1155.1	-344.664	1403.74	872.868	1403.94	1964.58	1403.74	2765.99	1403.67	3736.04		658.1	92.3264	658.1	96.7282	658.1	102.03	658.1	106.12	658.1	88.0398
											15.72	-9601.47	15.72	2043.81	26.44	15562.7	26.44	27950	26.44	39327.4				1153.38	-345.76	1402.08	875.24	1402.28	1972.41	1402.08	2762.27	1402.01	3767.34		658.341	92.285	658.341	96.7004	658.341	101.999	658.341	106.103	658.341	88.0392
											15.73	-9339.47	15.73	2012.3	26.46	15392.8	26.46	27396.1	26.46	39839.4				1151.67	-341.547	1400.42	878.691	1400.61	1978.19	1400.42	2764	1400.35	3778.98		658.582	92.2462	658.582	96.6742	658.582	101.973	658.582	106.087	658.582	88.0371
											15.74	-9232.64	15.74	1947.12	26.48	15859.3	26.48	27489.8	26.48	39471.4				1149.96	-338.775	1398.76	880.314	1398.95	1981.87	1398.76	2768.32	1398.68	3762.74		658.823	92.2111	658.823	96.6502	658.823	101.951	658.823	106.071	658.823	88.0335
											15.75	-9217.76	15.75	1870.1	26.5	15906.5	26.5	27738.5	26.5	39199.4				1148.24	-337.494	1397.09	883.177	1397.29	1980.88	1397.09	2777.19	1397.02	3728.06		659.064	92.1808	659.064	96.6292	659.064	101.935	659.064	106.058	659.064	88.0286
											15.76	-9322.23	15.76	1946.51	26.52	15605	26.52	27882.1	26.52	39903.4				1146.53	-344.943	1395.43	895.476	1395.62	1972.78	1395.43	2769.77	1395.36	3671.68		659.305	92.1559	659.305	96.6119	659.305	101.924	659.305	106.046	659.305	88.0227
											15.77	-9481.92	15.77	2064.45	26.54	15308.3	26.54	28059.2	26.54	39487.4				1144.81	-357.2	1393.77	896.359	1393.96	1963.8	1393.77	2779.09	1393.7	3609.67		659.546	92.137	659.546	96.5988	659.546	101.919	659.546	106.037	659.546	88.0159
											15.78	-9720.47	15.78	1913.37	26.56	15361	26.56	27584.5	26.56	39471.4				1143.09	-360.162	1392.11	891.294	1392.3	1957.18	1392.11	2786.94	1392.03	3546.36		659.788	92.1242	659.788	96.5905	659.788	101.92	659.788	106.03	659.788	88.0084
											15.79	-9938.85	15.79	1715.37	26.58	15453.9	26.58	27380	26.58	39935.4				1141.38	-359.389	1390.44	879.076	1390.63	1953.28	1390.44	2795.2	1390.37	3485.56		660.029	92.1174	660.029	96.5874	660.029	101.926	660.029	106.026	660.029	88.0003
											15.8	-9802.46	15.8	1793.14	26.6	15379	26.6	27245.4	26.6	40415.4				1139.66	-360.444	1388.78	876.463	1388.97	1950.08	1388.78	2803.95	1388.7	3424.29		660.27	92.1163	660.27	96.5897	660.27	101.936	660.27	106.024	660.27	87.9919
											15.81	-9617.45	15.81	1912.5	26.62	14994.9	26.62	27475.6	26.62	39951.4				1137.94	-367.327	1387.11	878.396	1387.31	1949.78	1387.11	2816.07	1387.04	3375.76		660.511	92.1205	660.511	96.5974	660.511	101.951	660.511	106.025	660.511	87.9833
											15.82	-9577.47	15.82	1944.62	26.64	14935.9	26.64	27636.6	26.64	40015.4				1136.22	-362.537	1385.45	877.06	1385.64	1951.45	1385.45	2820.37	1385.37	3330.16		660.752	92.1294	660.752	96.6107	660.752	101.969	660.752	106.03	660.752	87.9745
											15.83	-9559.63	15.83	1913.8	26.66	15062.4	26.66	28086.6	26.66	39279.4				1134.51	-362.973	1383.78	881.643	1383.98	1954.33	1383.78	2822.51	1383.71	3294.62		660.993	92.1422	660.993	96.6291	660.993	101.991	660.993	106.039	660.993	87.9656
											15.84	-9530.59	15.84	1697.64	26.68	15031.6	26.68	27657.3	26.68	39135.4				1132.79	-368.172	1382.12	890.287	1382.31	1960.17	1382.12	2821.49	1382.04	3262.59		661.234	92.1582	661.234	96.6526	661.234	102.016	661.234	106.051	661.234	87.9567
											15.85	-9463.59	15.85	1524.42	26.7	15161.7	26.7	26894.4	26.7	39487.4				1131.07	-372.518	1380.45	897.001	1380.64	1964.96	1380.45	2818.95	1380.38	3237.12		661.475	92.1767	661.475	96.6806	661.475	102.043	661.475	106.067	661.475	87.9479
											15.86	-9289.94	15.86	1531.07	26.72	15047.2	26.72	26842.7	26.72	39599.4				1129.35	-381.9	1378.78	904.683	1378.98	1969.19	1378.78	2820.52	1378.71	3215.6		661.716	92.1969	661.716	96.7127	661.716	102.072	661.716	106.088	661.716	87.9393
											15.87	-9214.47	15.87	1616.04	26.74	14987.5	26.74	27437.7	26.74	39263.4				1127.63	-386.244	1377.12	896.399	1377.31	1971.34	1377.12	2820.69	1377.04	3202.42		661.957	92.218	661.957	96.7482	661.957	102.104	661.957	106.114	661.957	87.931
											15.88	-9362.87	15.88	1843.78	26.76	15089.2	26.76	27772.5	26.76	39087.4				1125.91	-378.22	1375.45	889.23	1375.64	1971.83	1375.45	2825.22	1375.38	3188.11		662.198	92.2391	662.198	96.7865	662.198	102.138	662.198	106.144	662.198	87.9232
											15.89	-9545.66	15.89	1975.94	26.78	14767.9	26.78	27238.1	26.78	39231.4				1124.19	-366.474	1373.78	882.856	1373.98	1968.99	1373.78	2829.2	1373.71	3181.05		662.439	92.2594	662.439	96.8268	662.439	102.173	662.439	106.178	662.439	87.916
											15.9	-9770.61	15.9	1951.37	26.8	14807.5	26.8	26890.3	26.8	39423.4				1122.47	-360.638	1372.12	885.316	1372.31	1964.85	1372.12	2829.29	1372.04	3175.76		662.68	92.2782	662.68	96.868	662.68	102.209	662.68	106.216	662.68	87.9097
											15.91	-9843.39	15.91	1913.96	26.82	14980.2	26.82	27015.7	26.82	38847.4				1120.75	-362.126	1370.45	884.171	1370.64	1962.43	1370.45	2831.54	1370.37	3175.28		662.921	92.2945	662.921	96.9093	662.921	102.246	662.921	106.256	662.921	87.9042
											15.92	-9744.94	15.92	1864.22	26.84	15426.6	26.84	27165.4	26.84	39583.4				1119.03	-357.704	1368.78	889.604	1368.97	1958.79	1368.78	2824.74	1368.71	3172.88		663.162	92.3075	663.162	96.9495	663.162	102.281	663.162	106.298	663.162	87.8997
											15.93	-9714.12	15.93	1817.22	26.86	15372.1	26.86	27004.4	26.86	39455.4				1117.3	-357.101	1367.11	897.032	1367.3	1955.78	1367.11	2811.87	1367.04	3173.32		663.403	92.3165	663.403	96.9875	663.403	102.315	663.403	106.34	663.403	87.896
											15.94	-9739.74	15.94	1772.68	26.88	15342.5	26.88	26969.5	26.88	39599.4				1115.58	-365.157	1365.44	899.903	1365.64	1957.14	1365.44	2810.66	1365.37	3170.29		663.644	92.3207	663.644	97.022	663.644	102.346	663.644	106.38	663.644	87.893
											15.95	-9916.01	15.95	1743.5	26.9	15569.8	26.9	26945	26.9	40479.4				1113.86	-369.984	1363.77	898.17	1363.97	1960.47	1363.77	2810.52	1363.7	3168.84		663.886	92.3197	663.886	97.0518	663.886	102.373	663.886	106.417	663.886	87.8903
											15.96	-10157.1	15.96	1731.65	26.92	15087.9	26.92	27124.5	26.92	39855.4				1112.14	-369.731	1362.1	900.9	1362.3	1963.11	1362.1	2823.93	1362.03	3171.8		664.127	92.3128	664.127	97.0757	664.127	102.393	664.127	106.449	664.127	87.8876
											15.97	-9887.43	15.97	1919.77	26.94	14844.6	26.94	27042.4	26.94	39455.4				1110.41	-366.732	1360.43	904.237	1360.63	1966.34	1360.43	2816.75	1360.36	3172.64		664.368	92.2998	664.368	97.0924	664.368	102.407	664.368	106.473	664.368	87.8843
											15.98	-9428.73	15.98	2177.38	26.96	14784.3	26.96	27248.7	26.96	39711.4				1108.69	-364.422	1358.76	906.878	1358.96	1970.21	1358.76	2823.83	1358.69	3169.29		664.609	92.2804	664.609	97.1007	664.609	102.413	664.609	106.489	664.609	87.8799
											15.99	-9409.88	15.99	1918.96	26.98	14667.1	26.98	26821.3	26.98	39407.4				1106.96	-368.917	1357.09	907.4	1357.29	1972.29	1357.09	2833.62	1357.02	3169.62		664.85	92.2544	664.85	97.0993	664.85	102.408	664.85	106.494	664.85	87.8738
											16	-9524.08	16	1590.93	27	15206.1	27	26911.4	27	39759.4				1105.24	-375.573	1355.42	910.772	1355.62	1975.77	1355.42	2833.57	1355.35	3174.81		665.091	92.2215	665.091	97.0869	665.091	102.393	665.091	106.487	665.091	87.8653
											16.01	-9689.97	16.01	1736.02	27.02	15058.4	27.02	26658.2	27.02	39727.4				1103.52	-377.952	1353.75	910.337	1353.94	1982.09	1353.75	2831.79	1353.67	3178.32		665.332	92.1814	665.332	97.0619	665.332	102.367	665.332	106.466	665.332	87.8537
											16.02	-9802.72	16.02	1949.64	27.04	14850.9	27.04	27262.2	27.04	39615.4				1101.79	-383.536	1352.08	913.389	1352.27	1986.59	1352.08	2824.12	1352	3193.1		665.573	92.1339	665.573	97.0231	665.573	102.327	665.573	106.43	665.573	87.8385
											16.03	-9543.62	16.03	1944.76	27.06	15272.4	27.06	27174.1	27.06	40031.4				1100.06	-387.44	1350.4	915.604	1350.6	1985.96	1350.4	2815.57	1350.33	3216.65		665.814	92.0785	665.814	96.9687	665.814	102.273	665.814	106.377	665.814	87.8192
											16.04	-9287.62	16.04	1932.55	27.08	15082.5	27.08	26865.8	27.08	39759.4				1098.34	-397.81	1348.73	911.236	1348.93	1983.77	1348.73	2815.74	1348.66	3248.11		666.055	92.0149	666.055	96.8974	666.055	102.205	666.055	106.305	666.055	87.7953
											16.05	-9286.66	16.05	2032.69	27.1	15233.8	27.1	26855.7	27.1	38959.4				1096.61	-397.37	1347.06	898.055	1347.25	1983.01	1347.06	2803.11	1346.98	3292.41		666.296	91.9429	666.296	96.8082	666.296	102.122	666.296	106.214	666.296	87.7668
											16.06	-9383.09	16.06	2104.63	27.12	15185.8	27.12	26817.5	27.12	39679.4				1094.89	-394.4	1345.38	898.405	1345.58	1982.11	1345.38	2801.24	1345.31	3349.8		666.537	91.8625	666.537	96.7007	666.537	102.024	666.537	106.101	666.537	87.734
											16.07	-9688.36	16.07	2056.39	27.14	14863.5	27.14	26659.9	27.14	40271.4				1093.16	-391.831	1343.71	902.32	1343.91	1980.55	1343.71	2791.17	1343.64	3414.45		666.778	91.7743	666.778	96.5759	666.778	101.912	666.778	105.969	666.778	87.6976
											16.08	-9879.78	16.08	1952.81	27.16	14598.2	27.16	26778.2	27.16	39007.4				1091.43	-396.528	1342.04	904.506	1342.23	1981.43	1342.04	2792.01	1341.96	3480.44		667.019	91.6801	667.019	96.4368	667.019	101.791	667.019	105.82	667.019	87.6592
											16.09	-9790.64	16.09	1745.34	27.18	14222.2	27.18	26493.6	27.18	38623.4				1089.7	-401.859	1340.36	906.613	1340.56	1983.56	1340.36	2795.49	1340.29	3535.5		667.26	91.5829	667.26	96.2892	667.26	101.665	667.26	105.658	667.26	87.6212
											16.1	-9802.3	16.1	1687.07	27.2	14693.1	27.2	26791	27.2	38719.4				1087.98	-402.024	1338.69	900.745	1338.88	1983.03	1338.69	2803.32	1338.61	3576.62		667.501	91.4873	667.501	96.1419	667.501	101.543	667.501	105.493	667.501	87.5867
											16.11	-9992.27	16.11	1874.94	27.22	14899.2	27.22	27033.1	27.22	38815.4				1086.25	-402.41	1337.01	894.515	1337.21	1979.35	1337.01	2802.92	1336.94	3589.88		667.743	91.3992	667.743	96.0064	667.743	101.433	667.743	105.336	667.743	87.5596
											16.12	-9969.38	16.12	2064.01	27.24	14906.9	27.24	26466.5	27.24	39391.4				1084.52	-410.137	1335.34	892.261	1335.53	1974.05	1335.34	2798.01	1335.26	3584.06		667.984	91.3252	667.984	95.8953	667.984	101.347	667.984	105.199	667.984	87.5433
											16.13	-9697.24	16.13	2250.07	27.26	14484.3	27.26	26390.5	27.26	39775.4				1082.79	-410.193	1333.66	888.427	1333.86	1963.5	1333.66	2794.96	1333.59	3556.85		668.225	91.2713	668.225	95.8199	668.225	101.291	668.225	105.096	668.225	87.5403
											16.14	-9595.01	16.14	2207.03	27.28	14511.6	27.28	26788.9	27.28	38751.4				1081.06	-417.876	1331.98	876.96	1332.18	1948.54	1331.98	2784.81	1331.91	3508.66		668.466	91.2414	668.466	95.7876	668.466	101.272	668.466	105.036	668.466	87.5516
											16.15	-9631.66	16.15	1978.95	27.3	14621.7	27.3	26824.2	27.3	39327.4				1079.33	-421.761	1330.31	858.177	1330.5	1935.66	1330.31	2771.47	1330.23	3452.37		668.707	91.2366	668.707	95.8	668.707	101.289	668.707	105.02	668.707	87.5762
											16.16	-9723.19	16.16	1897.36	27.32	14569.8	27.32	27013.7	27.32	39855.4				1077.6	-420.653	1328.63	856.499	1328.83	1927.22	1328.63	2765.46	1328.56	3395.65		668.948	91.255	668.948	95.8532	668.948	101.338	668.948	105.048	668.948	87.6114
											16.17	-9830.78	16.17	1907.23	27.34	14834.8	27.34	26907.8	27.34	39647.4				1075.87	-414.239	1326.95	856.536	1327.15	1922.74	1326.95	2754.02	1326.88	3344.64		669.189	91.2925	669.189	95.939	669.189	101.412	669.189	105.112	669.189	87.6537
											16.18	-9593.36	16.18	2040.84	27.36	14484.3	27.36	26485.7	27.36	39311.4				1074.14	-414.875	1325.28	858.279	1325.47	1920.23	1325.28	2745.97	1325.2	3304.14		669.43	91.3436	669.43	96.047	669.43	101.501	669.43	105.203	669.43	87.6997
											16.19	-9245.68	16.19	2196.02	27.38	14451.7	27.38	26609.5	27.38	38479.4				1072.41	-413.643	1323.6	853.144	1323.79	1919.15	1323.6	2748.77	1323.52	3269.92		669.671	91.403	669.671	96.1672	669.671	101.598	669.671	105.309	669.671	87.7462
											16.2	-9445.34	16.2	1906.53	27.4	14507	27.4	26377.5	27.4	38847.4				1070.67	-419.719	1321.92	844.957	1322.12	1915.72	1321.92	2750.56	1321.85	3245.86		669.912	91.4658	669.912	96.2907	669.912	101.695	669.912	105.423	669.912	87.7912
											16.21	-9778.99	16.21	1513.4	27.42	14302.6	27.42	26263.4	27.42	39055.4				1068.94	-423.336	1320.24	845.443	1320.44	1912.39	1320.24	2738.01	1320.17	3225.89		670.153	91.5284	670.153	96.4105	670.153	101.788	670.153	105.537	670.153	87.8331
											16.22	-9756.41	16.22	1455.08	27.44	14253.3	27.44	26486.4	27.44	38543.4				1067.21	-428.351	1318.56	840.886	1318.76	1907.36	1318.56	2721.22	1318.49	3213.61		670.394	91.5876	670.394	96.5218	670.394	101.872	670.394	105.646	670.394	87.8715
											16.23	-9632.37	16.23	1519.15	27.46	14725.6	27.46	26867.3	27.46	39647.4				1065.48	-429.621	1316.88	839.369	1317.08	1899.85	1316.88	2712.83	1316.81	3201.46		670.635	91.6414	670.635	96.621	670.635	101.946	670.635	105.745	670.635	87.906
											16.24	-9397.45	16.24	1847.81	27.48	14539.2	27.48	26923.5	27.48	39487.4				1063.74	-442.549	1315.2	828.178	1315.4	1885.46	1315.2	2705.69	1315.13	3187.23		670.876	91.6881	670.876	96.706	670.876	102.009	670.876	105.832	670.876	87.9369
											16.25	-9226.49	16.25	2115.49	27.5	14580.3	27.5	26511.3	27.5	39727.4				1062.01	-448.8	1313.52	815.712	1313.72	1874.23	1313.52	2707.16	1313.45	3179.09		671.117	91.7267	671.117	96.7754	671.117	102.058	671.117	105.906	671.117	87.9646
											16.26	-9402.35	16.26	1942.03	27.52	14928.5	27.52	26230.3	27.52	38639.4				1060.28	-449.678	1311.84	810.471	1312.04	1864.54	1311.84	2704.07	1311.77	3172.55		671.359	91.7565	671.359	96.8289	671.359	102.096	671.359	105.964	671.359	87.9893
											16.27	-9595.92	16.27	1758.88	27.54	14646.9	27.54	26100.6	27.54	39295.4				1058.54	-449.096	1310.16	804.166	1310.36	1856.79	1310.16	2689.1	1310.09	3169.66		671.6	91.777	671.6	96.8663	671.6	102.121	671.6	106.007	671.6	88.0114
											16.28	-9724.78	16.28	1697.39	27.56	14426.9	27.56	26044.4	27.56	39423.4				1056.81	-452.865	1308.48	794.863	1308.68	1846.63	1308.48	2689.93	1308.41	3173.7		671.841	91.7883	671.841	96.8881	671.841	102.134	671.841	106.035	671.841	88.0314
											16.29	-9805.88	16.29	1671.39	27.58	14485.9	27.58	26064.2	27.58	38767.4				1055.07	-455.032	1306.8	780.707	1307	1840.42	1306.8	2696.25	1306.72	3180.39		672.082	91.7906	672.082	96.8951	672.082	102.137	672.082	106.048	672.082	88.0493
											16.3	-9789.31	16.3	1706.32	27.6	14587.6	27.6	26202	27.6	39119.4				1053.34	-457.382	1305.12	780.679	1305.31	1833.25	1305.12	2690.14	1305.04	3185.67		672.323	91.7845	672.323	96.8889	672.323	102.13	672.323	106.048	672.323	88.0654
											16.31	-9728.02	16.31	1628.85	27.62	14268.6	27.62	26120.2	27.62	39151.4				1051.6	-454.279	1303.44	782.727	1303.63	1826.63	1303.44	2679.39	1303.36	3188.85		672.564	91.7711	672.564	96.8712	672.564	102.115	672.564	106.037	672.564	88.0795
											16.32	-9598.73	16.32	1361.15	27.64	14585.4	27.64	26017.4	27.64	39727.4				1049.86	-453.834	1301.75	775.865	1301.95	1818.06	1301.75	2668.85	1301.68	3183.37		672.805	91.7517	672.805	96.844	672.805	102.094	672.805	106.016	672.805	88.0916
											16.33	-9527.64	16.33	1213.56	27.66	14964.2	27.66	26140.7	27.66	39423.4				1048.13	-457.828	1300.07	779.042	1300.27	1810.5	1300.07	2666.39	1300	3171.42		673.046	91.7279	673.046	96.8098	673.046	102.069	673.046	105.987	673.046	88.1014
											16.34	-9701.91	16.34	1505.24	27.68	14825.1	27.68	26000.4	27.68	39823.4				1046.39	-460.246	1298.39	765.306	1298.58	1801.55	1298.39	2664.55	1298.31	3153.38		673.287	91.7015	673.287	96.7711	673.287	102.041	673.287	105.953	673.287	88.1087
											16.35	-9795.19	16.35	1691.9	27.7	14553	27.7	25931.1	27.7	39503.4				1044.65	-458.956	1296.7	763.058	1296.9	1791.72	1296.7	2663.61	1296.63	3133.19		673.528	91.6743	673.528	96.7301	673.528	102.012	673.528	105.917	673.528	88.1132
											16.36	-9865.35	16.36	1864.96	27.72	14361.4	27.72	25908.6	27.72	39871.4				1042.91	-467.362	1295.02	763.146	1295.21	1778.32	1295.02	2652.67	1294.95	3111.24		673.769	91.6482	673.769	96.6893	673.769	101.983	673.769	105.881	673.769	88.1147
											16.37	-9894.73	16.37	1928.98	27.74	14387	27.74	25634.1	27.74	39551.4				1041.18	-470.853	1293.33	758.324	1293.53	1768.53	1293.33	2632.09	1293.26	3092.52		674.01	91.6245	674.01	96.6505	674.01	101.956	674.01	105.846	674.01	88.1128
											16.38	-9896.02	16.38	1921.42	27.76	13855.4	27.76	25744.8	27.76	39679.4				1039.44	-471.561	1291.65	744.766	1291.85	1762.9	1291.65	2634.09	1291.58	3078.36		674.251	91.6046	674.251	96.6152	674.251	101.931	674.251	105.813	674.251	88.1075
											16.39	-9809.96	16.39	1774.86	27.78	14244	27.78	25570.6	27.78	40575.4				1037.7	-465.581	1289.96	732.525	1290.16	1759.56	1289.96	2627.95	1289.89	3069.43		674.492	91.5893	674.492	96.5844	674.492	101.908	674.492	105.784	674.492	88.0988
											16.4	-9682.37	16.4	1584.71	27.8	14511.1	27.8	25626.6	27.8	38767.4				1035.96	-462.246	1288.28	724.417	1288.48	1751.49	1288.28	2622.79	1288.21	3060.39		674.733	91.5789	674.733	96.5586	674.733	101.889	674.733	105.759	674.733	88.0868
											16.41	-9518.79	16.41	1663.3	27.82	14525.2	27.82	25667.6	27.82	38959.4				1034.22	-462.146	1286.59	713.081	1286.79	1745.78	1286.59	2615.27	1286.52	3054.13		674.974	91.5737	674.974	96.5379	674.974	101.871	674.974	105.738	674.974	88.0718
											16.42	-9371.94	16.42	1826.75	27.84	14591.9	27.84	25642.1	27.84	39343.4				1032.48	-458.526	1284.91	707.102	1285.1	1738.16	1284.91	2603.34	1284.83	3045.12		675.216	91.5734	675.216	96.5222	675.216	101.856	675.216	105.72	675.216	88.0542
											16.43	-9484.07	16.43	1958.25	27.86	14709.9	27.86	25772.7	27.86	39231.4				1030.74	-461.245	1283.22	705.117	1283.42	1730.35	1283.22	2596.88	1283.15	3041.81		675.457	91.5775	675.457	96.5108	675.457	101.843	675.457	105.706	675.457	88.0344
											16.44	-9653.05	16.44	2075.67	27.88	14423.9	27.88	25416.6	27.88	39087.4				1029	-466.513	1281.53	693.074	1281.73	1721.98	1281.53	2581.13	1281.46	3035.8		675.698	91.5855	675.698	96.5032	675.698	101.83	675.698	105.693	675.698	88.0131
											16.45	-9790.16	16.45	2153.64	27.9	14468.1	27.9	25503.5	27.9	39023.4				1027.26	-470.837	1279.85	689.412	1280.04	1714.34	1279.85	2567.39	1279.77	3031.12		675.939	91.5968	675.939	96.4985	675.939	101.818	675.939	105.683	675.939	87.9909
											16.46	-9870.85	16.46	2174.83	27.92	14286.9	27.92	25153.3	27.92	38655.4				1025.52	-478.422	1278.16	687.677	1278.36	1706.77	1278.16	2560.08	1278.08	3029.69		676.18	91.6108	676.18	96.496	676.18	101.807	676.18	105.673	676.18	87.9685
											16.47	-9729.81	16.47	1978.25	27.94	14564.3	27.94	25114.4	27.94	38943.4				1023.77	-486.346	1276.47	681.996	1276.67	1701.75	1276.47	2550.61	1276.4	3027.16		676.421	91.6271	676.421	96.495	676.421	101.795	676.421	105.666	676.421	87.9465
[truncated: 13,787 more rows]

## Sheet: Supplementary Figure 11
Supplementary Figure 11a	FePc										Supplementary Figure 11a	2D-Cu-N-C									Supplementary Figure 11a	2D-FeCu-N-C									Supplementary Figure 11a	FePc@2D-Cu-N-C									Supplementary Figure 11b	FePc
[truncated: 403 more rows]
[truncated: 24 more columns]

[truncated: 26 more sheets: Supplementary Figure 12, Supplementary Figure 14, Supplementary Figure 15, Supplementary Figure 16, Supplementary Figure 17, Supplementary Figure 18, Supplementary Figure 19, Supplementary Figure 21, Supplementary Figure 22, Supplementary Figure 23, Supplementary Figure 24, Supplementary Figure 26, Supplementary Figure 27, Supplementary Figure 28, Supplementary Figure 30, Supplementary Figure 31, Supplementary Figure 32, Supplementary Figure 35, Supplementary Figure 36, Supplementary Figure 37 …]
